# Supplementary material for: Enrichment of extracellular vesicles from tissues of the central nervous system by PROSPR
Source: Mol Neurodegener. 2016 May 23;11:41. doi: 10.1186/s13024-016-0108-1 (PMC4877958; doi:10.1186/s13024-016-0108-1)
Supplement: Additional file 1: — Dataset 1. List of lipid isoforms identified by direct infusion ESI-MS/MS in PROSPR-CNS-EVs. Database searches for lipid identification used all available LipidBlast libraries for positive and negative modes. Precursor ion tolerance and fragment peak tolerance were set at 0.01 m/z. Absolute number of identifications was generated considering 5 replicates from each analyzed mode. (XLS 31 kb) [file 13024_2016_108_MOESM1_ESM.xls]

## Sheet: S1 Dataset
Enrichment of extracellular vesicles from tissues of the central nervous system by PROSPR
Xavier Gallart-Palau, Aida Serra and Siu Kwan Sze
Supplementary Dataset 1. List of lipid isoforms identified by direct infusion ESI-MS/MS in PROSPR-CNS-EVs. Database searches for lipid
identification used all available LipidBlast libraries for positive and negative modes. Precursor ion tolerance and fragment peak tolerance were set
at 0.01 m/z. Absolute number of identifications was generated considering 5 replicates from each analyzed mode.
Precursor m/z	Delta(m/z)	Library Precursor m/z	Score	Lipid isoform	No. identifications
703.507	0.0028	703.51	206	CL 68:0; [M-2H](2-)	1
612.555	0.0014	612.556	176	DG 34:1; [M+NH4]+	7
638.57	0.0018	638.572	147	DG 36:2; [M+NH4]+	1
686.57	0.0018	686.572	122	DG 40:6; [M+NH4]+	1
496.339	0.0013	496.34	230	lysoPC 16:0; [M+H]+	8
522.354	0.0015	522.356	116	lysoPC 18:1; [M+H]+	16
544.339	0.0015	544.34	157	lysoPC 20:4; [M+H]+	12
502.292	0.0014	502.293	170	lysoPE 20:4; [M+H]+	1
530.323	0.0015	530.325	121	lysoPE 22:4; [M+H]+	1
526.292	0.0014	526.293	106	lysoPE 22:6; [M+H]+	1
524.278	0.0002	524.278	218	lysoPE 22:6; [M-H]-	37
706.537	0.0019	706.539	356	PC 30:0; [M+H]+	16
734.568	0.0017	734.57	195	PC 32:0; [M+H]+	26
732.552	0.0021	732.554	312	PC 32:1; [M+H]+	28
760.583	0.0028	760.586	376	PC 34:1; [M+H]+	34
782.567	0.0003	782.568	476	PC 34:1; [M+Na]+	15
782.567	0.0006	782.568	406	PC 34:1; [M+Na]+	2
744.555	-0.0009	744.554	379	PC 34:1; [M-CH3]-	1
758.568	0.002	758.57	246	PC 34:2; [M+H]+	16
758.568	0.0018	758.57	254	PC 34:2; [M+H]+	24
774.599	0.0023	774.601	172	PC 35:1; [M+H]+	12
788.614	0.0032	788.617	286	PC 36:1; [M+H]+	34
810.598	0.0006	810.599	164	PC 36:1; [M+Na]+	13
786.598	0.0028	786.601	207	PC 36:2; [M+H]+	44
808.584	-0.0009	808.583	113	PC 36:2; [M+Na]+	7
806.567	0.0001	806.568	200	PC 36:3; [M+Na]+	1
782.567	0.0026	782.57	176	PC 36:4; [M+H]+	14
782.568	0.0023	782.57	105	PC 36:4; [M+H]+	1
766.539	-0.0002	766.539	292	PC 36:4; [M-CH3]-	18
762.508	-0.0007	762.507	272	PC 36:6; [M-CH3]-	4
812.612	0.0045	812.617	148	PC 38:3; [M+H]+	4
810.598	0.003	810.601	412	PC 38:4; [M+H]+	30
832.582	0.0008	832.583	457	PC 38:4; [M+Na]+	8
808.584	0.0018	808.586	252	PC 38:5; [M+H]+	30
806.567	0.0028	806.57	422	PC 38:6; [M+H]+	28
790.539	-0.0002	790.539	349	PC 38:6; [M-CH3]-	32
838.631	0.002	838.633	126	PC 40:4; [M+H]+	11
834.599	0.0027	834.601	115	PC 40:6; [M+H]+	22
832.582	0.0032	832.586	229	PC 40:7; [M+H]+	8
570.322	-0.002	570.32	169	PE 24:4; [M-H]-	1
566.288	0.0005	566.288	145	PE 24:6; [M-H]-	9
746.568	0.0017	746.57	269	PE 36:1; [M+H]+	1
744.555	-0.0009	744.554	105	PE 36:1; [M-H]-	1
766.539	-0.0002	766.539	384	PE 38:4; [M-H]-	18
762.508	-0.0007	762.507	496	PE 38:6; [M-H]-	4
790.539	-0.0002	790.539	578	PE 40:6; [M-H]-	32
747.52	-0.0024	747.518	428	PG 34:1; [M-H]-	12
773.534	-0.0005	773.533	155	PG 36:2; [M-H]-	11
865.506	-0.0042	865.502	383	PG 44:12; [M-H]-	14
885.549	-0.0001	885.549	447	PI 38:4; [M-H]-	26
883.534	-0.0001	883.534	450	PI 38:5; [M-H]-	14
786.529	-0.0001	786.529	147	PS 36:2; [M-H]-	6
838.56	-0.0003	838.56	287	PS 40:4; [M-H]-	2
834.529	-0.0001	834.529	413	PS 40:6; [M-H]-	30
729.59	0.0014	729.591	129	SM 36:2; [M]+	7
