# Supplementary material for: Enrichment of extracellular vesicles from tissues of the central nervous system by PROSPR
Source: Mol Neurodegener. 2016 May 23;11:41. doi: 10.1186/s13024-016-0108-1 (PMC4877958; doi:10.1186/s13024-016-0108-1)
Supplement: Additional file 2: — Dataset 2. List of lipid isoforms identified by direct infusion ESI-MS/MS in whole brain. List of lipid isoforms identified by direct infusion ESI-MS/MS in PROSPR-CNS-EVs. Database searches for lipid identification used all available LipidBlast libraries for positive and negative modes. Precursor ion tolerance and fragment peak tolerance were set at 0.01 m/z. Absolute number of identifications was generated considering 5 replicates from each analyzed mode. (XLS 28 kb) [file 13024_2016_108_MOESM2_ESM.xls]

## Sheet: S2 Dataset
Enrichment of extracellular vesicles from tissues of the central nervous system by PROSPR
Xavier Gallart-Palau, Aida Serra and Siu Kwan Sze
Supplementary Dataset 2. List of lipid isoforms identified by direct infusion ESI-MS/MS in whole brain. List of lipid isoforms identified by direct infusion
ESI-MS/MS in PROSPR-CNS-EVs. Database searches for lipid identification used all available LipidBlast libraries for positive and negative modes. Precursor
ion tolerance and fragment peak tolerance were set at 0.01 m/z. Absolute number of identifications was generated considering 5 replicates from each analyzed mode.
Precursor m/z	Delta(m/z)	Library Precursor m/z	Score	Lipid isoform	No. identifications
496.337	0.003	496.34	419	lysoPC 16:0; [M+H]+	48
522.353	0.0032	522.356	528	lysoPC 18:1; [M+H]+	58
480.306	0.0026	480.309	425	lysoPE 18:1; [M+H]+	40
508.337	0.003	508.34	317	lysoPE 20:1; [M+H]+	17
506.322	0.0028	506.325	106	lysoPE 20:1; [M-H]-	1
502.29	0.0035	502.293	539	lysoPE 20:4; [M+H]+	26
530.322	0.0028	530.325	272	lysoPE 22:4; [M+H]+	31
526.29	0.0034	526.293	219	lysoPE 22:6; [M+H]+	29
524.275	0.003	524.278	289	lysoPE 22:6; [M-H]-	9
646.611	0.0026	646.614	253	N-(15Z-tetracosenoyl)-sphing-4-enine; [M-H]-	6
564.533	0.003	564.535	240	N-(octadecanoyl)-sphing-4-enine; [M-H]-	3
706.535	0.0037	706.539	373	PC 30:0; [M+H]+	43
734.568	0.002	734.57	311	PC 32:0; [M+H]+	90
762.593	0.0082	762.601	205	PC 34:0; [M+H]+	2
760.582	0.004	760.586	546	PC 34:1; [M+H]+	136
782.565	0.0025	782.568	411	PC 34:1; [M+Na]+	18
758.566	0.0043	758.57	141	PC 34:2; [M+H]+	26
788.612	0.0048	788.617	435	PC 36:1; [M+H]+	87
786.597	0.0044	786.601	339	PC 36:2; [M+H]+	150
808.582	0.0012	808.583	197	PC 36:2; [M+Na]+	2
784.582	0.0032	784.586	189	PC 36:3; [M+H]+	7
782.565	0.0045	782.57	270	PC 36:4; [M+H]+	9
810.596	0.0048	810.601	203	PC 38:4; [M+H]+	4
806.566	0.0043	806.57	180	PC 38:6; [M+H]+	3
790.534	0.0041	790.539	232	PC 38:6; [M-CH3]-	3
758.566	0.0039	758.57	165	PE 37:2; [M+H]+	17
792.55	0.0043	792.554	295	PE 40:6; [M+H]+	26
790.534	0.0041	790.539	373	PE 40:6; [M-H]-	3
788.541	0.0028	788.544	224	PS 36:1; [M-H]-	9
731.602	0.0044	731.607	371	SM 36:1; [M]+	42
813.68	0.0048	813.685	379	SM 42:2; [M]+	42
