# Supplementary material for: Enrichment of extracellular vesicles from tissues of the central nervous system by PROSPR
Source: Mol Neurodegener. 2016 May 23;11:41. doi: 10.1186/s13024-016-0108-1 (PMC4877958; doi:10.1186/s13024-016-0108-1)
Supplement: Additional file 3: — Dataset 3. List of proteins identified by LC-MS/MS in PROSPR-CNS-EVs. Database searches was performed using an in-house Mascot server (version 2.3.02, Matrix Science, MA, USA) with a precursor ion tolerance of 10 ppm and fragment peak tolerance of 0.05 Da. Uniprot human database (downloaded on 15th July of 2015, 90478 sequences and 35.890.546 residues) was used for database search. Two missed trypsin cleavage sites were tolerated. Carbamidomethylation (C) was set as fixed modification and deamidation (NQ) and oxidation (M) were set as variable modifications. Peptides with Mascot score >15 were used to generate the peptide list in all tested human conditions. (XLS 543 kb) [file 13024_2016_108_MOESM3_ESM.xls]

## Sheet: S3 Dataset
Enrichment of extracellular vesicles from tissues of the central nervous system by PROSPR
Xavier Gallart-Palau, Aida Serra and Siu Kwan Sze
Supplementary Dataset 3. List of proteins identified by LC-MS/MS in PROSPR-CNS-EVs. Database searches was performed using an in-house Mascot server (version 2.3.02,
Matrix Science, MA, USA) with a precursor ion tolerance of 10 ppm and fragment peak tolerance of 0.05 Da. Uniprot human database (downloaded on 15th July of 2015, 90478
sequences and 35.890.546 residues) was used for database search. Two missed trypsin cleavage sites were tolerated. Carbamidomethylation (C) was set as fixed modification and
deamidation (NQ) and oxidation (M) were set as variable modifications. Peptides with Mascot score >15 were used to generate the peptide list in all tested human conditions.
Accession	GS	Name	Protein Mass (Da)	emPAI	SEM
P68871	HBB	HBB_HUMAN Hemoglobin subunit beta	16102	1412.67	343.297
G3V1N2	HBA2	G3V1N2_HUMAN HCG1745306, isoform CRA_a	11997	899.51	8.03887e-14
J3QL64	MBP	J3QL64_HUMAN Myelin basic protein	17109	445.323	186.866
P15954	COX7C	COX7C_HUMAN Cytochrome c oxidase subunit 7C, mitochondrial	7298	411.383	204.128
P69905	HBA1	HBA_HUMAN Hemoglobin subunit alpha	15305	331.91	0
O60262	GNG7	GBG7_HUMAN Guanine nucleotide-binding protein G(I)/G(S)/G(O) subunit gamma-7	7631	140.613	76.8233
Q13885	TUBB2A	TBB2A_HUMAN Tubulin beta-2A chain	50274	103.023	16.9568
P02768	ALB	ALBU_HUMAN Serum albumin	71317	99.4167	1.51667
P04350	TUBB4A	TBB4A_HUMAN Tubulin beta-4A chain	50010	93.2467	12.9592
P68371	TUBB4B	TBB4B_HUMAN Tubulin beta-4B chain	50255	86.67	15.2018
Q9BVA1	TUBB2B	TBB2B_HUMAN Tubulin beta-2B chain	50377	84.42	14.8961
P07437	TUBB	TBB5_HUMAN Tubulin beta chain	50095	66.6833	10.9483
P14136	GFAP	GFAP_HUMAN Glial fibrillary acidic protein	49907	55.75	6.25357
P09936	UCHL1	UCHL1_HUMAN Ubiquitin carboxyl-terminal hydrolase isozyme L1	25151	55.38	4.47
P04406	GAPDH	G3P_HUMAN Glyceraldehyde-3-phosphate dehydrogenase	36201	55.06	8.36441
P02042	HBD	HBD_HUMAN Hemoglobin subunit delta	16159	51	8.23145
F8VWV9	TUBA1B	F8VWV9_HUMAN Tubulin alpha-1B chain (Fragment)	8938	48.75	12.9138
P60709	ACTB	ACTB_HUMAN Actin, cytoplasmic 1	42052	48.3833	6.30799
Q13509	TUBB3	TBB3_HUMAN Tubulin beta-3 chain	50856	35.7467	5.31822
P62937	PPIA	PPIA_HUMAN Peptidyl-prolyl cis-trans isomerase A	18229	33.0367	4.04667
P04264	KRT1	K2C1_HUMAN Keratin, type II cytoskeletal 1	66170	30.4	2.38992
Q71U36	TUBA1A	TBA1A_HUMAN Tubulin alpha-1A chain	50788	28.4933	3.24168
K7ERX7	ATP5A1	K7ERX7_HUMAN ATP synthase subunit alpha, mitochondrial (Fragment)	21577	28.4167	14.6629
P63215	GNG3	GBG3_HUMAN Guanine nucleotide-binding protein G(I)/G(S)/G(O) subunit gamma-3	8527	28.2867	7.25667
P50151	GNG10	GBG10_HUMAN Guanine nucleotide-binding protein G(I)/G(S)/G(O) subunit gamma-10	7372	27.61	12.1133
P63313	TMSB10	TYB10_HUMAN Thymosin beta-10	5023	26.14	0
P62328	TMSB4X	TYB4_HUMAN Thymosin beta-4	5050	26.14	0
Q15847	ADIRF	ADIRF_HUMAN Adipogenesis regulatory factor	7850	24.7733	9.03707
A8MUB1	TUBA4A	A8MUB1_HUMAN Tubulin alpha-4A chain	48982	23.5333	1.84295
E9PR44	CRYAB	E9PR44_HUMAN Alpha-crystallin B chain (Fragment)	20018	22.9	2.34
G3V1A4	CFL1	G3V1A4_HUMAN Cofilin 1 (Non-muscle), isoform CRA_a	17029	22.3867	1.45667
P01834	IGKC	IGKC_HUMAN Ig kappa chain C region	11773	22.0067	5.01333
P60880	SNAP25	SNP25_HUMAN Synaptosomal-associated protein 25	23528	19.7833	5.50959
J3QRU4	VAMP2	J3QRU4_HUMAN Vesicle-associated membrane protein 2	12300	15.2933	1.38333
P09543	CNP	CN37_HUMAN 2~,3~-cyclic-nucleotide 3~-phosphodiesterase	47948	15.0433	0.925011
P12277	CKB	KCRB_HUMAN Creatine kinase B-type	42902	14.97	1.05874
O76070	SNCG	SYUG_HUMAN Gamma-synuclein	13323	14.5367	4.52552
P03928	MT-ATP8	ATP8_HUMAN ATP synthase protein 8	8043	14.34	3.2
O00244	ATOX1	ATOX1_HUMAN Copper transport protein ATOX1	7568	13.72	0
H3BTN5	PKM	H3BTN5_HUMAN Pyruvate kinase (Fragment)	53524	13.5233	1.23905
P60174	TPI1	TPIS_HUMAN Triosephosphate isomerase	31057	12.9867	2.52667
G3V3J9	GNG2	G3V3J9_HUMAN Guanine nucleotide-binding protein subunit gamma	11339	12.1633	6.73078
H0YID2	AK1	H0YID2_HUMAN Adenylate kinase isoenzyme 1 (Fragment)	5828	12.1633	2.23333
P68032	ACTC1	ACTC_HUMAN Actin, alpha cardiac muscle 1	42334	11.99	1.01
Q16555	DPYSL2	DPYL2_HUMAN Dihydropyrimidinase-related protein 2	62711	11.9	0.64
P00558	PGK1	PGK1_HUMAN Phosphoglycerate kinase 1	44985	11.82	0
P35527	KRT9	K1C9_HUMAN Keratin, type I cytoskeletal 9	62255	11.5933	2.22187
P13645	KRT10	K1C10_HUMAN Keratin, type I cytoskeletal 10	59020	11.58	0.591636
Q01469	FABP5	FABP5_HUMAN Fatty acid-binding protein, epidermal	15497	11.4367	1.72667
P35908	KRT2	K22E_HUMAN Keratin, type II cytoskeletal 2 epidermal	65678	10.8067	1.30427
P32119	PRDX2	PRDX2_HUMAN Peroxiredoxin-2	22049	10.7667	1.50681
P09104	ENO2	ENOG_HUMAN Gamma-enolase	47581	10.6633	0.256667
P06733	ENO1	ENOA_HUMAN Alpha-enolase	47481	10.47	0.26
Q99497	PARK7	PARK7_HUMAN Protein DJ-1	20050	9.84333	1.05667
P30086	PEBP1	PEBP1_HUMAN Phosphatidylethanolamine-binding protein 1	21158	8.55	0.48
Q06830	PRDX1	PRDX1_HUMAN Peroxiredoxin-1	22324	8.45	0.762693
A2A2D0	STMN1	A2A2D0_HUMAN Stathmin (Fragment)	9858	8.45	1.68
P06576	ATP5B	ATPB_HUMAN ATP synthase subunit beta, mitochondrial	56525	8.28667	0.343333
Q9UBI6	GNG12	GBG12_HUMAN Guanine nucleotide-binding protein G(I)/G(S)/G(O) subunit gamma-12	8115	8.08	1.85727
P04075	ALDOA	ALDOA_HUMAN Fructose-bisphosphate aldolase A	39851	7.66667	0.663333
P02647	APOA1	APOA1_HUMAN Apolipoprotein A-I	30759	7.64	0
P01034	CST3	CYTC_HUMAN Cystatin-C	16017	7.63	1.78
P02533	KRT14	K1C14_HUMAN Keratin, type I cytoskeletal 14	51872	7.15667	0.483333
P30044-2	PRDX5	PRDX5_HUMAN Isoform Cytoplasmic+peroxisomal of Peroxiredoxin-5, mitochondrial	17191	7.14	0.47
C9J2C0	TUBA8	C9J2C0_HUMAN Tubulin alpha-8 chain (Fragment)	52750	7.05	0.570117
F5H5D3	TUBA1C	F5H5D3_HUMAN Tubulin alpha-1C chain	58606	6.51	3.25945
P62760	VSNL1	VISL1_HUMAN Visinin-like protein 1	22299	6.49667	0.663333
Q6FI13	HIST2H2AA3	H2A2A_HUMAN Histone H2A type 2-A	14087	6.46667	1.82658
P40926	MDH2	MDHM_HUMAN Malate dehydrogenase, mitochondrial	35937	6.20333	0.568546
P0C0S8	HIST1H2AG	H2A1_HUMAN Histone H2A type 1	14083	6.17333	2.06834
P00441	SOD1	SODC_HUMAN Superoxide dismutase [Cu-Zn]	16154	6.00333	1.50692
P62258	YWHAE	1433E_HUMAN 14-3-3 protein epsilon	29326	5.74667	0.621673
Q9P2W3	GNG13	GBG13_HUMAN Guanine nucleotide-binding protein G(I)/G(S)/G(O) subunit gamma-13	8001	5.48333	1.34405
P31150	GDI1	GDIA_HUMAN Rab GDP dissociation inhibitor alpha	51177	5.24667	0.253333
P09972	ALDOC	ALDOC_HUMAN Fructose-bisphosphate aldolase C	39830	5.15333	0.606777
P11142	HSPA8	HSP7C_HUMAN Heat shock cognate 71 kDa protein	71082	5.14667	0.556906
P61981	YWHAG	1433G_HUMAN 14-3-3 protein gamma	28456	5.14333	0.436667
P06753-3	TPM3	TPM3_HUMAN Isoform 3 of Tropomyosin alpha-3 chain	29109	4.94	1.21791
K7EMS3	KRT19	K7EMS3_HUMAN Keratin, type I cytoskeletal 19 (Fragment)	20174	4.83333	0.815053
P0CG05	IGLC2	LAC2_HUMAN Ig lambda-2 chain C regions	11458	4.81333	2.40667
B3KW71	QDPR	B3KW71_HUMAN Dihydropteridine reductase	22622	4.79333	0.553333
P07108	DBI	ACBP_HUMAN Acyl-CoA-binding protein	10038	4.70667	2.35333
P04792	HSPB1	HSPB1_HUMAN Heat shock protein beta-1	22826	4.66	0.25
Q96IX5	USMG5	USMG5_HUMAN Up-regulated during skeletal muscle growth protein 5	6510	4.64333	1.85937
H0Y474	ATP6V1G2	H0Y474_HUMAN V-type proton ATPase subunit G 2 (Fragment)	16999	4.59333	0.921599
Q7L7L0	HIST3H2A	H2A3_HUMAN Histone H2A type 3	14113	4.58	2.34199
Q9BUF5	TUBB6	TBB6_HUMAN Tubulin beta-6 chain	50281	4.57667	0.366667
C9JL85	MTPN	C9JL85_HUMAN Myotrophin	5758	4.54	1.45
B1AKZ5	PEA15	B1AKZ5_HUMAN Astrocytic phosphoprotein PEA-15	12580	4.53	0.766964
E7ESP9	NEFM	E7ESP9_HUMAN Neurofilament medium polypeptide	98379	4.52667	0.437163
P02794	FTH1	FRIH_HUMAN Ferritin heavy chain	21383	4.51667	0.556667
P18669	PGAM1	PGAM1_HUMAN Phosphoglycerate mutase 1	28900	4.50333	0.896667
P63104	YWHAZ	1433Z_HUMAN 14-3-3 protein zeta/delta	27899	4.44	0
P18859	ATP5J	ATP5J_HUMAN ATP synthase-coupling factor 6, mitochondrial	12580	4.42	0
P30042	C21orf33	ES1_HUMAN ES1 protein homolog, mitochondrial	28495	4.39667	0.962121
P61604	HSPE1	CH10_HUMAN 10 kDa heat shock protein, mitochondrial	10925	4.36333	0.845564
D6R941	MRPS36	D6R941_HUMAN 28S ribosomal protein S36, mitochondrial	4462	4.23667	3.12742
P01303	NPY	NPY_HUMAN Pro-neuropeptide Y	10902	4.23	0
P16152	CBR1	CBR1_HUMAN Carbonyl reductase [NADPH] 1	30641	4.2	0
D6REL0	CDC42SE2	D6REL0_HUMAN CDC42 small effector protein 2	5867	4.05667	0.856667
P17600	SYN1	SYN1_HUMAN Synapsin-1	74237	4.02333	0.0733333
Q96JE9	MAP6	MAP6_HUMAN Microtubule-associated protein 6	86680	3.99667	0.123333
H7BZ56	SYNJ1	H7BZ56_HUMAN Synaptojanin-1 (Fragment)	13405	3.97333	0.645093
P62805	HIST1H4A	H4_HUMAN Histone H4	11360	3.92	0
P07196	NEFL	NFL_HUMAN Neurofilament light polypeptide	61536	3.79	0.288848
H0Y8A0	MOG	H0Y8A0_HUMAN Myelin-oligodendrocyte glycoprotein (Fragment)	16409	3.78667	0.306667
P21291	CSRP1	CSRP1_HUMAN Cysteine and glycine-rich protein 1	21409	3.77	0.48
P07195	LDHB	LDHB_HUMAN L-lactate dehydrogenase B chain	36900	3.74	0.39
P14854	COX6B1	CX6B1_HUMAN Cytochrome c oxidase subunit 6B1	10414	3.65333	0.463333
Q9UI15	TAGLN3	TAGL3_HUMAN Transgelin-3	22629	3.59	0.366924
Q16143	SNCB	SYUB_HUMAN Beta-synuclein	14279	3.52	0.552479
I3L170	MAPT	I3L170_HUMAN Microtubule-associated protein	35821	3.5	0
J3KP72	PCMT1	J3KP72_HUMAN Protein-L-isoaspartate O-methyltransferase	30524	3.44	0.412351
Q3ZCM7	TUBB8	TBB8_HUMAN Tubulin beta-8 chain	50257	3.33	0.3177
P61764	STXBP1	STXB1_HUMAN Syntaxin-binding protein 1	67925	3.27	0.26
Q16352	INA	AINX_HUMAN Alpha-internexin	55528	3.22667	0.138604
P02787	TF	TRFE_HUMAN Serotransferrin	79294	3.19	0.06
Q9Y281	CFL2	COF2_HUMAN Cofilin-2	18839	3.16667	0.223333
P18085	ARF4	ARF4_HUMAN ADP-ribosylation factor 4	20612	3.15667	0.568458
P62820	RAB1A	RAB1A_HUMAN Ras-related protein Rab-1A	22891	3.11333	0.193333
P27361	MAPK3	MK03_HUMAN Mitogen-activated protein kinase 3	43450	3.04	0.170392
P08779	KRT16	K1C16_HUMAN Keratin, type I cytoskeletal 16	51578	2.99667	0.221836
P17174	GOT1	AATC_HUMAN Aspartate aminotransferase, cytoplasmic	46447	2.95667	0.15592
P50150	GNG4	GBG4_HUMAN Guanine nucleotide-binding protein G(I)/G(S)/G(O) subunit gamma-4	8554	2.95	3.14018e-16
P00738	HP	HPT_HUMAN Haptoglobin	45861	2.94333	0.236948
P00918	CA2	CAH2_HUMAN Carbonic anhydrase 2	29285	2.91333	0.136667
F5GZV7	VAMP1	F5GZV7_HUMAN Vesicle-associated membrane protein 1	12706	2.91	0.3
P10606	COX5B	COX5B_HUMAN Cytochrome c oxidase subunit 5B, mitochondrial	13915	2.91	0.75
P51149	RAB7A	RAB7A_HUMAN Ras-related protein Rab-7a	23760	2.88	0.701712
P80297	MT1X	MT1X_HUMAN Metallothionein-1X	7204	2.86333	0.543333
P02795	MT2A	MT2_HUMAN Metallothionein-2	7178	2.86333	0.543333
H7C3S9	COPS8	H7C3S9_HUMAN COP9 signalosome complex subunit 8 (Fragment)	9040	2.85333	0.719012
E7EV03	MAP2	E7EV03_HUMAN Microtubule-associated protein 2 (Fragment)	61774	2.81667	0.349158
P08670	VIM	VIME_HUMAN Vimentin	53676	2.78667	0.201025
Q96KP4	CNDP2	CNDP2_HUMAN Cytosolic non-specific dipeptidase	53187	2.77	0.26
P07900	HSP90AA1	HS90A_HUMAN Heat shock protein HSP 90-alpha	85006	2.76333	0.164553
P37837	TALDO1	TALDO_HUMAN Transaldolase	37688	2.75667	0.271682
Q9H0U4	RAB1B	RAB1B_HUMAN Ras-related protein Rab-1B	22328	2.69667	0.176667
P31151	S100A7	S10A7_HUMAN Protein S100-A7	11578	2.69	0
F8W8Z9	TOMM5	F8W8Z9_HUMAN Mitochondrial import receptor subunit TOM5 homolog	11140	2.65667	0.706667
A2A274	ACO2	A2A274_HUMAN Aconitate hydratase, mitochondrial	88563	2.64667	0.565577
P48047	ATP5O	ATPO_HUMAN ATP synthase subunit O, mitochondrial	23377	2.64333	0.156667
E7EPV7	SNCA	E7EPV7_HUMAN Alpha-synuclein	11883	2.63667	0.529664
P67936	TPM4	TPM4_HUMAN Tropomyosin alpha-4 chain	28619	2.63333	0.793396
P22626	HNRNPA2B1	ROA2_HUMAN Heterogeneous nuclear ribonucleoproteins A2/B1	37464	2.63333	0.526667
P08107	HSPA1A	HSP71_HUMAN Heat shock 70 kDa protein 1A/1B	70294	2.63	0.381576
B4DKK2	SRI	B4DKK2_HUMAN Sorcin	20222	2.62	0.19
P08238	HSP90AB1	HS90B_HUMAN Heat shock protein HSP 90-beta	83554	2.57667	0.263333
P04732	MT1E	MT1E_HUMAN Metallothionein-1E	7150	2.56	0.816721
P29218	IMPA1	IMPA1_HUMAN Inositol monophosphatase 1	30568	2.54333	0.515439
Q8N111	CEND1	CEND_HUMAN Cell cycle exit and neuronal differentiation protein 1	15002	2.54333	0.636667
I3L397	EIF5A	I3L397_HUMAN Eukaryotic translation initiation factor 5A-1 (Fragment)	16336	2.53333	0.216667
P13640-2	MT1G	MT1G_HUMAN Isoform 2 of Metallothionein-1G	7206	2.5	0.790337
Q16799-3	RTN1	RTN1_HUMAN Isoform RTN1-C of Reticulon-1	23675	2.48667	0.418742
P54652	HSPA2	HSP72_HUMAN Heat shock-related 70 kDa protein 2	70263	2.48333	0.0533333
P30046	DDT	DOPD_HUMAN D-dopachrome decarboxylase	12818	2.48	1.28146
P09211	GSTP1	GSTP1_HUMAN Glutathione S-transferase P	23569	2.46667	0.156667
P27348	YWHAQ	1433T_HUMAN 14-3-3 protein theta	28032	2.44667	0.222436
P16104	H2AFX	H2AX_HUMAN Histone H2AX	15135	2.40667	1.23355
P15104	GLUL	GLNA_HUMAN Glutamine synthetase	42665	2.32	0.24
P17302	GJA1	CXA1_HUMAN Gap junction alpha-1 protein	43494	2.31667	0.216205
Q9H115	NAPB	SNAB_HUMAN Beta-soluble NSF attachment protein	33878	2.30667	1.15333
Q9UHG2	PCSK1N	PCSK1_HUMAN ProSAAS	27413	2.30667	0.341093
P21281	ATP6V1B2	VATB2_HUMAN V-type proton ATPase subunit B, brain isoform	56807	2.27	0.18
P62942	FKBP1A	FKB1A_HUMAN Peptidyl-prolyl cis-trans isomerase FKBP1A	12000	2.26	0.26
P09382	LGALS1	LEG1_HUMAN Galectin-1	15048	2.25667	0.54907
H0YFI1	LAMTOR1	H0YFI1_HUMAN Ragulator complex protein LAMTOR1 (Fragment)	8703	2.25	0.64
P04259	KRT6B	K2C6B_HUMAN Keratin, type II cytoskeletal 6B	60315	2.23	0.199249
F5H423	ARF3	F5H423_HUMAN ADP-ribosylation factor 3	23388	2.22667	0.364524
P02675	FGB	FIBB_HUMAN Fibrinogen beta chain	56577	2.17333	0.208992
H0Y7A7	CALM2	H0Y7A7_HUMAN Calmodulin (Fragment)	20863	2.14667	0.153333
P61266	STX1B	STX1B_HUMAN Syntaxin-1B	33452	2.12667	0.173237
O75947	ATP5H	ATP5H_HUMAN ATP synthase subunit d, mitochondrial	18537	2.11333	0.436285
P21796	VDAC1	VDAC1_HUMAN Voltage-dependent anion-selective channel protein 1	30868	2.09	0.181934
P29401	TKT	TKT_HUMAN Transketolase	68519	2.08333	0.0837324
O14548	COX7A2L	COX7R_HUMAN Cytochrome c oxidase subunit 7A-related protein, mitochondrial	12664	2.07667	0.233333
P31946	YWHAB	1433B_HUMAN 14-3-3 protein beta/alpha	28179	2.06667	1.1054
P10809	HSPD1	CH60_HUMAN 60 kDa heat shock protein, mitochondrial	61187	2.06333	0.144952
C9JR33	SIRT2	C9JR33_HUMAN NAD-dependent protein deacetylase sirtuin-2 (Fragment)	8327	2.06	1.03
P13647	KRT5	K2C5_HUMAN Keratin, type II cytoskeletal 5	62568	2.05	0.27
O75438	NDUFB1	NDUB1_HUMAN NADH dehydrogenase [ubiquinone] 1 beta subcomplex subunit 1	7014	2.04667	0.383333
Q13813-2	SPTAN1	SPTN1_HUMAN Isoform 2 of Spectrin alpha chain, non-erythrocytic 1	285717	2.03	0.113725
Q04917	YWHAH	1433F_HUMAN 14-3-3 protein eta	28372	2.03	0
Q15714-2	TSC22D1	T22D1_HUMAN Isoform 2 of TSC22 domain family protein 1	15727	2.03	0.19
H3BRY8	MT1F	H3BRY8_HUMAN Metallothionein	5128	1.99667	1.16948
O95336	PGLS	6PGL_HUMAN 6-phosphogluconolactonase	27815	1.99333	0.233333
P00505	GOT2	AATM_HUMAN Aspartate aminotransferase, mitochondrial	47886	1.99	0.233024
P02792	FTL	FRIL_HUMAN Ferritin light chain	20064	1.97667	0.265916
P30041	PRDX6	PRDX6_HUMAN Peroxiredoxin-6	25133	1.96	0.12
Q15836	VAMP3	VAMP3_HUMAN Vesicle-associated membrane protein 3	11359	1.93667	1.13185
C9JFR7	CYCS	C9JFR7_HUMAN Cytochrome c (Fragment)	11440	1.93333	0.442807
P40925	MDH1	MDHC_HUMAN Malate dehydrogenase, cytoplasmic	36631	1.91333	0.0833333
H3BSM5	GABARAPL2	H3BSM5_HUMAN Gamma-aminobutyric acid receptor-associated protein-like 2	10452	1.88667	0.263333
O60361	NME2P1	NDK8_HUMAN Putative nucleoside diphosphate kinase	15690	1.86333	0.193333
P05109	S100A8	S10A8_HUMAN Protein S100-A8	10885	1.85	0.56
P01009	SERPINA1	A1AT_HUMAN Alpha-1-antitrypsin	46878	1.84333	0.126667
Q04695	KRT17	K1C17_HUMAN Keratin, type I cytoskeletal 17	48361	1.83333	0.236667
B3KUK2	SOD2	B3KUK2_HUMAN Superoxide dismutase	19832	1.82333	0.633333
Q05193-2	DNM1	DYN1_HUMAN Isoform 2 of Dynamin-1	97544	1.82	0.15
P30084	ECHS1	ECHM_HUMAN Enoyl-CoA hydratase, mitochondrial	31823	1.8	0.18
B0YIW2	APOC3	B0YIW2_HUMAN Apolipoprotein C-III	12864	1.79667	0.226667
H0YK48	TPM1	H0YK48_HUMAN Tropomyosin alpha-1 chain	28620	1.79333	0.103333
P61019	RAB2A	RAB2A_HUMAN Ras-related protein Rab-2A	23702	1.78	0.312143
G5E9Q6	PFN2	G5E9Q6_HUMAN Profilin	21343	1.78	0
P80723	BASP1	BASP1_HUMAN Brain acid soluble protein 1	22680	1.76	0.13
E5RFR1	PENK	E5RFR1_HUMAN Synenkephalin (Fragment)	12170	1.74667	0.39074
O43175	PHGDH	SERA_HUMAN D-3-phosphoglycerate dehydrogenase	57356	1.73	0.0866025
H0YJT9	NDRG2	H0YJT9_HUMAN Protein NDRG2 (Fragment)	31610	1.72333	0.156027
P09471	GNAO1	GNAO_HUMAN Guanine nucleotide-binding protein G(o) subunit alpha	40595	1.72	0.260832
F5H3X9	PPP2R1A	F5H3X9_HUMAN Serine/threonine-protein phosphatase 2A 65 kDa regulatory subunit A alpha isoform	60021	1.71333	0.125477
F5H6I6	CAND1	F5H6I6_HUMAN Cullin-associated NEDD8-dissociated protein 1 (Fragment)	6112	1.71	0.704367
P61224	RAP1B	RAP1B_HUMAN Ras-related protein Rap-1b	21040	1.70667	0.276667
Q9Y5U9	IER3IP1	IR3IP_HUMAN Immediate early response 3-interacting protein 1	9020	1.68	0
H3BTL1	MAP1LC3B	H3BTL1_HUMAN Microtubule-associated protein 1 light chain 3 beta, isoform CRA_f	9006	1.68	0
P62834	RAP1A	RAP1A_HUMAN Ras-related protein Rap-1A	21316	1.65667	0.123333
Q01082	SPTBN1	SPTB2_HUMAN Spectrin beta chain, non-erythrocytic 1	275237	1.65	0.0888819
P49773	HINT1	HINT1_HUMAN Histidine triad nucleotide-binding protein 1	13907	1.64333	0.356667
P06744	GPI	G6PI_HUMAN Glucose-6-phosphate isomerase	63335	1.64	0.833627
Q14894	CRYM	CRYM_HUMAN Ketimine reductase mu-crystallin	33925	1.63667	0.221836
O75368	SH3BGRL	SH3L1_HUMAN SH3 domain-binding glutamic acid-rich-like protein	12766	1.63667	0.358717
P05023	ATP1A1	AT1A1_HUMAN Sodium/potassium-transporting ATPase subunit alpha-1	114135	1.61667	0.0733333
G3V1V0	MYL6	G3V1V0_HUMAN Myosin light polypeptide 6	18311	1.61667	0.143333
O94760	DDAH1	DDAH1_HUMAN N(G),N(G)-dimethylarginine dimethylaminohydrolase 1	31444	1.61	0.387427
P60201	PLP1	MYPR_HUMAN Myelin proteolipid protein	30855	1.6	0.09
I3L0N3	NSF	I3L0N3_HUMAN Vesicle-fusing ATPase	82553	1.6	0.22942
P62873	GNB1	GBB1_HUMAN Guanine nucleotide-binding protein G(I)/G(S)/G(T) subunit beta-1	38151	1.57	0.07
K7ERE3	KRT13	K7ERE3_HUMAN Keratin, type I cytoskeletal 13	45574	1.56667	0.263397
H7C2K6	EPB41L1	H7C2K6_HUMAN Band 4.1-like protein 1 (Fragment)	29145	1.55	0.09
H3BMD8	ARPP19	H3BMD8_HUMAN cAMP-regulated phosphoprotein 19	14475	1.55	0.33
P01857	IGHG1	IGHG1_HUMAN Ig gamma-1 chain C region	36596	1.54667	0.272845
E7EU23	GDI2	E7EU23_HUMAN Rab GDP dissociation inhibitor beta	51604	1.53333	0.0895048
P20340	RAB6A	RAB6A_HUMAN Ras-related protein Rab-6A	23692	1.52667	0.763333
D3YTA9	PPP3R1	D3YTA9_HUMAN Calcineurin subunit B type 1	21717	1.52	0.327465
Q14195-2	DPYSL3	DPYL3_HUMAN Isoform LCRMP-4 of Dihydropyrimidinase-related protein 3	74321	1.51667	0.0970109
P12235	SLC25A4	ADT1_HUMAN ADP/ATP translocase 1	33271	1.51333	0.163333
P13929	ENO3	ENOB_HUMAN Beta-enolase	47299	1.51333	0.0566667
C9J7B1	GBAS	C9J7B1_HUMAN Protein NipSnap homolog 2 (Fragment)	7934	1.50333	0.526667
P38117	ETFB	ETFB_HUMAN Electron transfer flavoprotein subunit beta	28054	1.49333	0.321161
B1AKY9	ATP1A2	B1AKY9_HUMAN Sodium/potassium-transporting ATPase subunit alpha-2	112046	1.49	0.05
B1AK87	CAPZB	B1AK87_HUMAN Capping protein (Actin filament) muscle Z-line, beta, isoform CRA_a	29562	1.48667	0.376667
H0YLR3	SNRPA1	H0YLR3_HUMAN U2 small nuclear ribonucleoprotein A~ (Fragment)	9472	1.48333	0.619283
C9J931	RHEB	C9J931_HUMAN GTP-binding protein Rheb	8725	1.48	0.26
P10412	HIST1H1E	H14_HUMAN Histone H1.4	21852	1.47333	0.123333
Q96C19	EFHD2	EFHD2_HUMAN EF-hand domain-containing protein D2	26794	1.46667	0.0933333
P17677	GAP43	NEUM_HUMAN Neuromodulin	24902	1.45333	0.286667
P05141	SLC25A5	ADT2_HUMAN ADP/ATP translocase 2	33059	1.45	0.15
Q15019	2015-09-02	SEPT2_HUMAN Septin-2	41689	1.44333	0.16128
Q92945	KHSRP	FUBP2_HUMAN Far upstream element-binding protein 2	73355	1.44	0.0945163
E9PH29	PRDX3	E9PH29_HUMAN Thioredoxin-dependent peroxide reductase, mitochondrial	26107	1.43333	0.186667
Q562R1	ACTBL2	ACTBL_HUMAN Beta-actin-like protein 2	42318	1.42667	0.227034
P54920	NAPA	SNAA_HUMAN Alpha-soluble NSF attachment protein	33667	1.42333	0.207391
P14174	MIF	MIF_HUMAN Macrophage migration inhibitory factor	12639	1.42333	0.186667
P12532	CKMT1A	KCRU_HUMAN Creatine kinase U-type, mitochondrial	47406	1.41333	0.184872
F5H2S7	DCTN2	F5H2S7_HUMAN Dynactin subunit 2	44896	1.40667	0.0566667
P07339	CTSD	CATD_HUMAN Cathepsin D	45037	1.40333	0.150591
P56385	ATP5I	ATP5I_HUMAN ATP synthase subunit e, mitochondrial	7928	1.40333	0.313333
O00154	ACOT7	BACH_HUMAN Cytosolic acyl coenzyme A thioester hydrolase	42454	1.4	0.06
Q9BW30	TPPP3	TPPP3_HUMAN Tubulin polymerization-promoting protein family member 3	19145	1.38333	0.133333
P68104	EEF1A1	EF1A1_HUMAN Elongation factor 1-alpha 1	50451	1.37	0.05
P02538	KRT6A	K2C6A_HUMAN Keratin, type II cytoskeletal 6A	60293	1.36667	0.683333
P13073	COX4I1	COX41_HUMAN Cytochrome c oxidase subunit 4 isoform 1, mitochondrial	19621	1.36667	0.339477
E9PDL6	NDRG1	E9PDL6_HUMAN Protein NDRG1	35673	1.36333	0.0666667
Q9GZV7	HAPLN2	HPLN2_HUMAN Hyaluronan and proteoglycan link protein 2	38378	1.36333	0.177044
P13637	ATP1A3	AT1A3_HUMAN Sodium/potassium-transporting ATPase subunit alpha-3	113102	1.36	0.681982
K7ELJ7	CAPNS1	K7ELJ7_HUMAN Calpain small subunit 1	29592	1.35333	0.144491
O15212	PFDN6	PFD6_HUMAN Prefoldin subunit 6	14574	1.35333	0.283392
A6NN80	ANXA6	A6NN80_HUMAN Annexin	75571	1.34	0.057735
A6NNI4	CD9	A6NNI4_HUMAN CD9 antigen	18265	1.33	0
Q5T7Y6	S100A1	Q5T7Y6_HUMAN Protein S100-A1	16056	1.32333	0.276667
P36543	ATP6V1E1	VATE1_HUMAN V-type proton ATPase subunit E 1	26186	1.32333	0.161795
Q9Y6I3	EPN1	EPN1_HUMAN Epsin-1	60370	1.31	0.17673
U3KQK0	HIST1H2BN	U3KQK0_HUMAN Histone 1, H2bn, isoform CRA_b	18792	1.30667	0.219798
P12236	SLC25A6	ADT3_HUMAN ADP/ATP translocase 3	33073	1.3	0.15
O75324	SNN	SNN_HUMAN Stannin	9662	1.29667	0.223333
P14621	ACYP2	ACYP2_HUMAN Acylphosphatase-2	11190	1.28	0.64
Q5TCU3	TPM2	Q5TCU3_HUMAN Tropomyosin beta chain	32909	1.27333	0.322559
Q5T7C6	HMGB1	Q5T7C6_HUMAN High mobility group protein B1 (Fragment)	18967	1.27	0.649333
O43678	NDUFA2	NDUA2_HUMAN NADH dehydrogenase [ubiquinone] 1 alpha subcomplex subunit 2	11029	1.27	0
G3V1Q4	2015-09-07	G3V1Q4_HUMAN Septin 7, isoform CRA_a	45099	1.26	0.63
M0QYZ2	AP2S1	M0QYZ2_HUMAN AP-2 complex subunit sigma	19145	1.25	0
O00499-10	BIN1	BIN1_HUMAN Isoform BIN1-13 of Myc box-dependent-interacting protein 1	47632	1.24333	0.679469
P07737	PFN1	PROF1_HUMAN Profilin-1	15216	1.24	0
F8VTQ5	HNRNPA1	F8VTQ5_HUMAN Heterogeneous nuclear ribonucleoprotein A1 (Fragment)	16640	1.24	0.14
F5GX05	EPB41L3	F5GX05_HUMAN Band 4.1-like protein 3	98856	1.23667	0.0466667
Q00610	CLTC	CLH1_HUMAN Clathrin heavy chain 1	193260	1.23333	0.0664162
P11021	HSPA5	GRP78_HUMAN 78 kDa glucose-regulated protein	72402	1.22	0
P19012	KRT15	K1C15_HUMAN Keratin, type I cytoskeletal 15	49409	1.22	0.05
P09669	COX6C	COX6C_HUMAN Cytochrome c oxidase subunit 6C	8776	1.22	0.26
O43677	NDUFC1	NDUC1_HUMAN NADH dehydrogenase [ubiquinone] 1 subunit C1, mitochondrial	8729	1.22	0.26
E5RJC0	DMTN	E5RJC0_HUMAN Dematin	16995	1.20667	0.136667
R4GMY8	TCEB1	R4GMY8_HUMAN Transcription elongation factor B polypeptide 1	7134	1.20667	0.684503
C9J9W2	LASP1	C9J9W2_HUMAN LIM and SH3 domain protein 1 (Fragment)	19025	1.18667	0.302453
P00367	GLUD1	DHE3_HUMAN Glutamate dehydrogenase 1, mitochondrial	61701	1.18	0.0635085
Q96FJ2	DYNLL2	DYL2_HUMAN Dynein light chain 2, cytoplasmic	10457	1.17	0.62788
Q92777-2	SYN2	SYN2_HUMAN Isoform IIb of Synapsin-2	52528	1.16667	0.0866667
P00915	CA1	CAH1_HUMAN Carbonic anhydrase 1	28909	1.16	0.135769
Q99536	VAT1	VAT1_HUMAN Synaptic vesicle membrane protein VAT-1 homolog	42122	1.16	0.235797
Q5T4L4	RPS27	Q5T4L4_HUMAN 40S ribosomal protein S27	7523	1.16	0
B7Z1R5	ATP6V1A	B7Z1R5_HUMAN V-type proton ATPase catalytic subunit A	65037	1.14667	0.203333
P28482	MAPK1	MK01_HUMAN Mitogen-activated protein kinase 1	41762	1.14667	0.0924362
P51674	GPM6A	GPM6A_HUMAN Neuronal membrane glycoprotein M6-a	31930	1.14	0.07
Q5U5X0	LYRM7	LYRM7_HUMAN Complex III assembly factor LYRM7	12004	1.13	0
F2Z2G2	EEF1B2	F2Z2G2_HUMAN Elongation factor 1-beta	7611	1.13	0
F5H577	BRK1	F5H577_HUMAN Protein BRICK1	12165	1.12333	0.671425
Q8IUE6	HIST2H2AB	H2A2B_HUMAN Histone H2A type 2-B	13987	1.12333	0.586922
F5HFY4	NAP1L4b	F5HFY4_HUMAN Nucleosome assembly protein 1-like 4	44280	1.12	0.176163
P20336	RAB3A	RAB3A_HUMAN Ras-related protein Rab-3A	25196	1.12	0.15308
J3QL14	ATP6V0D1	J3QL14_HUMAN V-type proton ATPase subunit d 1 (Fragment)	27198	1.11667	0.565459
P61106	RAB14	RAB14_HUMAN Ras-related protein Rab-14	24110	1.11333	0.233333
Q9C005	DPY30	DPY30_HUMAN Protein dpy-30 homolog	11243	1.11333	0.403333
J3KSJ8	PPP1R1B	J3KSJ8_HUMAN Protein phosphatase 1 regulatory subunit 1B (Fragment)	16753	1.11333	0.222586
C9JKQ2	NDUFB3	C9JKQ2_HUMAN NADH dehydrogenase [ubiquinone] 1 beta subcomplex subunit 3 (Fragment)	7581	1.11	0.626924
P01871	IGHM	IGHM_HUMAN Ig mu chain C region	49960	1.10667	0.0433333
O75828	CBR3	CBR3_HUMAN Carbonyl reductase [NADPH] 3	31230	1.10333	0.0733333
Q5T5H1	ENSA	Q5T5H1_HUMAN Alpha-endosulfine	21152	1.10333	0.179103
Q6PUV4	CPLX2	CPLX2_HUMAN Complexin-2	15499	1.10333	0.293333
P29966	MARCKS	MARCS_HUMAN Myristoylated alanine-rich C-kinase substrate	31707	1.09333	0.186577
Q9NZ45	CISD1	CISD1_HUMAN CDGSH iron-sulfur domain-containing protein 1	12362	1.09	0
J3KT51	HN1	J3KT51_HUMAN Hematological and neurological-expressed 1 protein	11005	1.09	0.18
P49368	CCT3	TCPG_HUMAN T-complex protein 1 subunit gamma	61066	1.08667	0.0635959
P61026	RAB10	RAB10_HUMAN Ras-related protein Rab-10	22755	1.08667	0.0966667
H0YKE7	CHP1	H0YKE7_HUMAN Calcineurin B homologous protein 1	14261	1.08667	0.273333
P01023	A2M	A2MG_HUMAN Alpha-2-macroglobulin	164613	1.08333	0.0533333
Q14194-2	CRMP1	DPYL1_HUMAN Isoform LCRMP-1 of Dihydropyrimidinase-related protein 1	74558	1.08	0.0519615
Q5T0H9	GSN	Q5T0H9_HUMAN Gelsolin	52511	1.08	0.0750555
F5GXX5	DAD1	F5GXX5_HUMAN Dolichyl-diphosphooligosaccharide--protein glycosyltransferase subunit DAD1	9605	1.07333	0.223333
M0R2V8	AKT1S1	M0R2V8_HUMAN Proline-rich AKT1 substrate 1 (Fragment)	3586	1.07	0
A2A3N8	ADD1	A2A3N8_HUMAN Adducin 1 (Alpha)	73914	1.06667	0.109138
C9JF17	APOD	C9JF17_HUMAN Apolipoprotein D (Fragment)	24541	1.06333	0.0866667
P31949	S100A11	S10AB_HUMAN Protein S100-A11	11847	1.06333	0.42608
H0YIH4	SYT1	H0YIH4_HUMAN Synaptotagmin-1 (Fragment)	21599	1.06	0
P84095	RHOG	RHOG_HUMAN Rho-related GTP-binding protein RhoG	21751	1.06	0.170392
Q6P163	APOC2	Q6P163_HUMAN APOC2 protein	8141	1.06	0
P45880	VDAC2	VDAC2_HUMAN Voltage-dependent anion-selective channel protein 2	32060	1.06	0.07
P11216	PYGB	PYGB_HUMAN Glycogen phosphorylase, brain form	97319	1.04667	0.0466667
Q8NFZ8	CADM4	CADM4_HUMAN Cell adhesion molecule 4	43215	1.04667	0.131698
P36871	PGM1	PGM1_HUMAN Phosphoglucomutase-1	61696	1.03333	0.0366667
P28161	GSTM2	GSTM2_HUMAN Glutathione S-transferase Mu 2	25899	1.03333	0.308779
P04271	S100B	S100B_HUMAN Protein S100-B	10820	1.03333	0.51773
D6RG39	OCIAD1	D6RG39_HUMAN OCIA domain-containing protein 1 (Fragment)	19182	1.03333	0.206667
Q32Q12	NME1-NME2	Q32Q12_HUMAN Nucleoside diphosphate kinase	32906	1.03333	0.126667
P81605	DCD	DCD_HUMAN Dermcidin	11391	1.03	0.17
H3BN27	PLLP	H3BN27_HUMAN Plasmolipin	13211	1.02667	0.269093
O95782	AP2A1	AP2A1_HUMAN AP-2 complex subunit alpha-1	108561	1.02333	0.0841295
Q9NQC3-3	RTN4	RTN4_HUMAN Isoform 3 of Reticulon-4	22438	1.02333	0.161795
P01861	IGHG4	IGHG4_HUMAN Ig gamma-4 chain C region	36431	1.02333	0.183333
F5H8J2	P4HB	F5H8J2_HUMAN Uncharacterized protein	51493	1.02	0.04
P10768	ESD	ESTD_HUMAN S-formylglutathione hydrolase	31956	1.02	0.19
Q99622	C12orf57	C10_HUMAN Protein C10	13284	1.01667	0.263333
E7ENR4	HK1	E7ENR4_HUMAN Hexokinase-1	107443	1.01333	0.0560753
C9JZD1	ARPC3	C9JZD1_HUMAN Actin-related protein 2/3 complex subunit 3 (Fragment)	11653	1.00667	0.163333
O14810	CPLX1	CPLX1_HUMAN Complexin-1	15078	1.00333	0.522824
P55087	AQP4	AQP4_HUMAN Aquaporin-4	35263	0.99	0.06
Q9UPY8	MAPRE3	MARE3_HUMAN Microtubule-associated protein RP/EB family member 3	32247	0.99	0.112694
E9PF18	HADH	E9PF18_HUMAN Hydroxyacyl-coenzyme A dehydrogenase, mitochondrial	35385	0.99	0.06
Q08AG7	MZT1	MZT1_HUMAN Mitotic-spindle organizing protein 1	8587	0.99	7.85046e-17
Q8WUD1	RAB2B	RAB2B_HUMAN Ras-related protein Rab-2B	24427	0.986667	0.0866667
E9PBW4	HBG2	E9PBW4_HUMAN Hemoglobin subunit gamma-2	15366	0.983333	0.51161
H0YIV9	H0YIV9	H0YIV9_HUMAN Uncharacterized protein (Fragment)	18819	0.976667	0.293333
Q96A00	PPP1R14A	PP14A_HUMAN Protein phosphatase 1 regulatory subunit 14A	16740	0.973333	0.116667
H7C1U8	APOO	H7C1U8_HUMAN Apolipoprotein O (Fragment)	20181	0.97	0.19
P08559	PDHA1	ODPA_HUMAN Pyruvate dehydrogenase E1 component subunit alpha, somatic form, mitochondrial	43952	0.966667	0.0466667
H7C4W3	SYP	H7C4W3_HUMAN Synaptophysin (Fragment)	21639	0.966667	0.0933333
P50148	GNAQ	GNAQ_HUMAN Guanine nucleotide-binding protein G(q) subunit alpha	42400	0.966667	0.0866667
K7EN45	PIN1	K7EN45_HUMAN Peptidyl-prolyl cis-trans isomerase NIMA-interacting 1 (Fragment)	9995	0.966667	0.483333
O14745	SLC9A3R1	NHRF1_HUMAN Na(+)/H(+) exchange regulatory cofactor NHE-RF1	39130	0.963333	0.0533333
P12273	PIP	PIP_HUMAN Prolactin-inducible protein	16847	0.963333	0.116667
P25311	AZGP1	ZA2G_HUMAN Zinc-alpha-2-glycoprotein	34465	0.963333	0.0633333
H7C1E7	BCAS1	H7C1E7_HUMAN Breast carcinoma-amplified sequence 1 (Fragment)	26404	0.963333	0.488888
H3BNX8	COX5A	H3BNX8_HUMAN Cytochrome c oxidase subunit 5A, mitochondrial	17452	0.963333	0.290593
F8VVM2	SLC25A3	F8VVM2_HUMAN Phosphate carrier protein, mitochondrial	36537	0.953333	0.113333
P17987	TCP1	TCPA_HUMAN T-complex protein 1 subunit alpha	60819	0.95	0.07
Q9ULP0-7	NDRG4	NDRG4_HUMAN Isoform 7 of Protein NDRG4	40423	0.946667	0.216667
H0YKL9	ANXA2	H0YKL9_HUMAN Annexin (Fragment)	12113	0.946667	0.504028
Q9NRW1	RAB6B	RAB6B_HUMAN Ras-related protein Rab-6B	23561	0.94	0
P07205	PGK2	PGK2_HUMAN Phosphoglycerate kinase 2	45166	0.933333	0.0433333
P0C7P4	UQCRFS1P1	UCRIL_HUMAN Putative cytochrome b-c1 complex subunit Rieske-like protein 1	31081	0.93	0.223383
P46821	MAP1B	MAP1B_HUMAN Microtubule-associated protein 1B	271665	0.926667	0.0233333
P61160-2	ACTR2	ARP2_HUMAN Isoform 2 of Actin-related protein 2	45633	0.923333	0.0433333
P30405	PPIF	PPIF_HUMAN Peptidyl-prolyl cis-trans isomerase F, mitochondrial	22368	0.923333	0.0866667
O95292	VAPB	VAPB_HUMAN Vesicle-associated membrane protein-associated protein B/C	27439	0.916667	0.0733333
M0QZL1	BLVRB	M0QZL1_HUMAN Flavin reductase (NADPH)	15888	0.916667	0.126667
B7Z9L0	CCT4	B7Z9L0_HUMAN T-complex protein 1 subunit delta	52811	0.913333	0.102686
G3XAH0	2015-09-05	G3XAH0_HUMAN HCG2002594, isoform CRA_c	44273	0.913333	0.0779601
F8W1A0	PPP1CC	F8W1A0_HUMAN Serine/threonine-protein phosphatase PP1-gamma catalytic subunit (Fragment)	9667	0.91	0.336204
P00739	HPR	HPTR_HUMAN Haptoglobin-related protein	39518	0.906667	0.0866667
Q15435	PPP1R7	PP1R7_HUMAN Protein phosphatase 1 regulatory subunit 7	41653	0.906667	0.169738
B7Z831	GPRC5B	B7Z831_HUMAN G-protein-coupled receptor family C group 5 member B	48177	0.903333	0.108372
P00492	HPRT1	HPRT_HUMAN Hypoxanthine-guanine phosphoribosyltransferase	24792	0.893333	0.138724
Q9Y5J7	TIMM9	TIM9_HUMAN Mitochondrial import inner membrane translocase subunit Tim9	10599	0.893333	0.446667
D6RER5	2015-09-11	D6RER5_HUMAN Septin-11	50119	0.893333	0.116667
Q15181	PPA1	IPYR_HUMAN Inorganic pyrophosphatase	33095	0.893333	0.0566667
E5RHD8	PTK2	E5RHD8_HUMAN Focal adhesion kinase 1	12855	0.886667	0.143333
P04080	CSTB	CYTB_HUMAN Cystatin-B	11190	0.886667	0.176667
E7EQV3	PABPC1	E7EQV3_HUMAN Polyadenylate-binding protein 1	65878	0.883333	0.0548736
Q12765	SCRN1	SCRN1_HUMAN Secernin-1	46980	0.883333	0.0433333
Q05639	EEF1A2	EF1A2_HUMAN Elongation factor 1-alpha 2	50780	0.88	0
Q5T6W5	HNRNPK	Q5T6W5_HUMAN Heterogeneous nuclear ribonucleoprotein K	47756	0.88	0.145717
K7EK78	K7EK78	K7EK78_HUMAN Uncharacterized protein	12934	0.88	0.14
P35270	SPR	SPRE_HUMAN Sepiapterin reductase	28316	0.88	0.07
A6NGH2	ATP1B1	A6NGH2_HUMAN Sodium/potassium-transporting ATPase subunit beta-1	34599	0.876667	0.499544
P00338	LDHA	LDHA_HUMAN L-lactate dehydrogenase A chain	36950	0.876667	0.0566667
H3BSW0	LRRC57	H3BSW0_HUMAN Leucine-rich repeat-containing protein 57 (Fragment)	16428	0.873333	0.123333
J3KPI2	DNM1L	J3KPI2_HUMAN Dynamin-1-like protein	82519	0.866667	0.0433333
E7EQ64	PRSS1	E7EQ64_HUMAN Trypsin-1	28732	0.863333	0.0666667
B1AVU8	PSAP	B1AVU8_HUMAN Saposin-D	63647	0.863333	0.0333333
O75340	PDCD6	PDCD6_HUMAN Programmed cell death protein 6	21912	0.86	0.09
F5H0U5	GLTP	F5H0U5_HUMAN Glycolipid transfer protein	21816	0.86	0.09
P49419	ALDH7A1	AL7A1_HUMAN Alpha-aminoadipic semialdehyde dehydrogenase	59020	0.853333	0.0666667
H0YDD8	RPLP2	H0YDD8_HUMAN 60S acidic ribosomal protein P2 (Fragment)	9091	0.853333	0.477156
Q16568	CARTPT	CART_HUMAN Cocaine- and amphetamine-regulated transcript protein	13163	0.853333	0.136667
Q9Y277-2	VDAC3	VDAC3_HUMAN Isoform 2 of Voltage-dependent anion-selective channel protein 3	31112	0.846667	0.109747
Q15417	CNN3	CNN3_HUMAN Calponin-3	36562	0.846667	0.166667
P61601	NCALD	NCALD_HUMAN Neurocalcin-delta	22345	0.846667	0.163333
Q96B45	C10orf32	CJ032_HUMAN UPF0693 protein C10orf32	11614	0.843333	0.163333
F5GZ38	PLEKHB1	F5GZ38_HUMAN Pleckstrin homology domain-containing family B member 1 (Fragment)	20633	0.843333	0.161795
P78371	CCT2	TCPB_HUMAN T-complex protein 1 subunit beta	57794	0.84	0.057735
O43617	TRAPPC3	TPPC3_HUMAN Trafficking protein particle complex subunit 3	20432	0.84	0
G3XAD8	STIP1	G3XAD8_HUMAN Stress-induced-phosphoprotein 1	68721	0.836667	0.0982061
H0YGF3	PRPF19	H0YGF3_HUMAN Pre-mRNA-processing factor 19 (Fragment)	5307	0.836667	0.534052
B4DIZ1	ERMN	B4DIZ1_HUMAN Ermin	30572	0.836667	0.268721
Q9UM19	HPCAL4	HPCL4_HUMAN Hippocalcin-like protein 4	22359	0.836667	0.0866667
P50990	CCT8	TCPQ_HUMAN T-complex protein 1 subunit theta	60153	0.833333	0.0881917
O75489	NDUFS3	NDUS3_HUMAN NADH dehydrogenase [ubiquinone] iron-sulfur protein 3, mitochondrial	30337	0.833333	0.237861
O14957	UQCR11	QCR10_HUMAN Cytochrome b-c1 complex subunit 10	6565	0.83	0.28
G5E972	TMPO	G5E972_HUMAN Thymopentin	46335	0.823333	0.108372
Q04760	GLO1	LGUL_HUMAN Lactoylglutathione lyase	20992	0.823333	0.156027
P08237	PFKM	K6PF_HUMAN 6-phosphofructokinase, muscle type	85984	0.82	0.07
I3L2L5	FAM195B	I3L2L5_HUMAN Protein FAM195B	10456	0.82	0.298385
H7C0C1	H7C0C1	H7C0C1_HUMAN Uncharacterized protein (Fragment)	21499	0.813333	0.417027
P22695	UQCRC2	QCR2_HUMAN Cytochrome b-c1 complex subunit 2, mitochondrial	48584	0.81	0
H0YFV2	CREB5	H0YFV2_HUMAN Cyclic AMP-responsive element-binding protein 5 (Fragment)	4512	0.81	0
O14639-4	ABLIM1	ABLM1_HUMAN Isoform 4 of Actin-binding LIM protein 1	46115	0.81	0.407308
G3V1D4	LIN7C	G3V1D4_HUMAN Lin-7 homolog C (C. elegans), isoform CRA_b	19288	0.806667	0.0933333
P23396	RPS3	RS3_HUMAN 40S ribosomal protein S3	26842	0.806667	0.121289
Q02252	ALDH6A1	MMSA_HUMAN Methylmalonate-semialdehyde dehydrogenase [acylating], mitochondrial	58259	0.803333	0.121152
Q15365	PCBP1	PCBP1_HUMAN Poly(rC)-binding protein 1	37987	0.8	7.85046e-17
P16403	HIST1H1C	H12_HUMAN Histone H1.2	21352	0.8	7.85046e-17
Q9BWM7	SFXN3	SFXN3_HUMAN Sideroflexin-3	36298	0.8	0.134288
G3V1K1	CHCHD3	G3V1K1_HUMAN Coiled-coil-helix-coiled-coil-helix domain containing 3, isoform CRA_b	15606	0.8	7.85046e-17
O60664	PLIN3	PLIN3_HUMAN Perilipin-3	47217	0.8	0.04
C9JC84	FGG	C9JC84_HUMAN Fibrinogen gamma chain	52932	0.796667	0.405887
P61586	RHOA	RHOA_HUMAN Transforming protein RhoA	22096	0.796667	0.266667
P21266	GSTM3	GSTM3_HUMAN Glutathione S-transferase Mu 3	26998	0.796667	0.121289
Q8NHG7	SVIP	SVIP_HUMAN Small VCP/p97-interacting protein	8551	0.796667	0.193333
O94973	AP2A2	AP2A2_HUMAN AP-2 complex subunit alpha-2	104807	0.793333	0.031798
Q5TD07	NQO2	Q5TD07_HUMAN Ribosyldihydronicotinamide dehydrogenase [quinone]	21695	0.793333	0.150259
B5MC59	RPA3	B5MC59_HUMAN Replication protein A 14 kDa subunit	9222	0.793333	0.413333
P02671	FGA	FIBA_HUMAN Fibrinogen alpha chain	95656	0.79	0.04
P38646	HSPA9	GRP75_HUMAN Stress-70 protein, mitochondrial	73920	0.786667	0.0266667
G3V2U7	ACYP1	G3V2U7_HUMAN Acylphosphatase	14173	0.786667	0.123333
P01859	IGHG2	IGHG2_HUMAN Ig gamma-2 chain C region	36505	0.786667	0.0533333
P01860	IGHG3	IGHG3_HUMAN Ig gamma-3 chain C region	42287	0.783333	0.0933333
O75955	FLOT1	FLOT1_HUMAN Flotillin-1	47554	0.776667	0.39074
Q9H492	MAP1LC3A	MLP3A_HUMAN Microtubule-associated proteins 1A/1B light chain 3A	14320	0.776667	0.123333
Q6FGY5	CKAP1	Q6FGY5_HUMAN CKAP1 protein	21959	0.773333	0.144491
Q5T6W8	ANP32B	Q5T6W8_HUMAN Acidic leucine-rich nuclear phosphoprotein 32 family member B (Fragment)	18060	0.773333	0.103333
P05937	CALB1	CALB1_HUMAN Calbindin	30291	0.77	0.208167
J3KR44	OTUB1	J3KR44_HUMAN Ubiquitin thioesterase OTUB1	35649	0.77	0.141774
C9IYR8	CYP51A1	C9IYR8_HUMAN Lanosterol 14-alpha demethylase (Fragment)	3349	0.766667	0.383333
P11177	PDHB	ODPB_HUMAN Pyruvate dehydrogenase E1 component subunit beta, mitochondrial	39550	0.763333	0.136667
M0QYE0	SH3GL1	M0QYE0_HUMAN Endophilin-A2 (Fragment)	14507	0.76	0.12
E7ESE2	PHB	E7ESE2_HUMAN Prohibitin (Fragment)	22442	0.76	0.141539
Q5QNZ2	ATP5F1	Q5QNZ2_HUMAN ATP synthase F(0) complex subunit B1, mitochondrial	22318	0.76	0.141539
G3V213	AK2	G3V213_HUMAN Adenylate kinase 2, isoform CRA_a	14486	0.76	0.12
O95865	DDAH2	DDAH2_HUMAN N(G),N(G)-dimethylarginine dimethylaminohydrolase 2	29911	0.76	0.06
P07954	FH	FUMH_HUMAN Fumarate hydratase, mitochondrial	54773	0.756667	0.0333333
Q96E17	RAB3C	RAB3C_HUMAN Ras-related protein Rab-3C	26164	0.753333	0.0666667
P08758	ANXA5	ANXA5_HUMAN Annexin A5	35971	0.753333	0.409892
Q9Y224	C14orf166	CN166_HUMAN UPF0568 protein C14orf166	28165	0.753333	0.112596
F8VSD4	UBE2N	F8VSD4_HUMAN Ubiquitin-conjugating enzyme E2 N	12032	0.753333	0.376667
F5H7V7	NDUFA8	F5H7V7_HUMAN NADH dehydrogenase [ubiquinone] 1 alpha subcomplex subunit 8	15378	0.753333	0.290593
Q99832	CCT7	TCPH_HUMAN T-complex protein 1 subunit eta	59842	0.75	0.14
Q9Y2T3	GDA	GUAD_HUMAN Guanine deaminase	51484	0.75	0.0635085
H7C3T4	PRDX4	H7C3T4_HUMAN Peroxiredoxin-4 (Fragment)	18485	0.75	0.1
J3QKR3	PSMB3	J3QKR3_HUMAN Proteasome subunit beta type-3 (Fragment)	16378	0.75	0
Q9NR31	SAR1A	SAR1A_HUMAN GTP-binding protein SAR1a	22467	0.75	0
Q96AB3	ISOC2	ISOC2_HUMAN Isochorismatase domain-containing protein 2, mitochondrial	22608	0.746667	0.138604
O75746	SLC25A12	CMC1_HUMAN Calcium-binding mitochondrial carrier protein Aralar1	75114	0.743333	0.0433333
B5MC52	HDAC11	B5MC52_HUMAN Histone deacetylase 11	17022	0.743333	0.182239
H0UI06	COX7A2	H0UI06_HUMAN Cytochrome c oxidase subunit 7A2, mitochondrial	12950	0.74	0.14
H7C0E1	CRAT	H7C0E1_HUMAN Carnitine O-acetyltransferase (Fragment)	3487	0.74	0.37
M0QZN2	RPS5	M0QZN2_HUMAN 40S ribosomal protein S5	14868	0.736667	0.113333
P0CW22	RPS17L	RS17L_HUMAN 40S ribosomal protein S17-like	15597	0.736667	0.2818
Q9NR46-2	SH3GLB2	SHLB2_HUMAN Isoform 2 of Endophilin-B2	45023	0.736667	0.37087
H0YHX9	NACA	H0YHX9_HUMAN Nascent polypeptide-associated complex subunit alpha (Fragment)	22930	0.73	0.135769
F5H5J3	SH3GL2	F5H5J3_HUMAN Endophilin-A1	34948	0.726667	0.0924362
Q9NSA3	CTNNBIP1	CNBP1_HUMAN Beta-catenin-interacting protein 1	9165	0.726667	0.173333
P43034	PAFAH1B1	LIS1_HUMAN Platelet-activating factor acetylhydrolase IB subunit alpha	47178	0.726667	0.113333
Q9UQB8	BAIAP2	BAIP2_HUMAN Brain-specific angiogenesis inhibitor 1-associated protein 2	61115	0.72	0.06
K7EJT5	RPL22	K7EJT5_HUMAN 60S ribosomal protein L22 (Fragment)	5080	0.72	7.85046e-17
P14415	ATP1B2	AT1B2_HUMAN Sodium/potassium-transporting ATPase subunit beta-2	33745	0.716667	0.137396
Q9UIJ7	AK3	KAD3_HUMAN GTP:AMP phosphotransferase AK3, mitochondrial	25550	0.716667	0.133333
E9PNR8	HIF1AN	E9PNR8_HUMAN Hypoxia-inducible factor 1-alpha inhibitor	3562	0.713333	0.356667
O60220	TIMM8A	TIM8A_HUMAN Mitochondrial import inner membrane translocase subunit Tim8 A	11219	0.71	0
P20020	ATP2B1	AT2B1_HUMAN Plasma membrane calcium-transporting ATPase 1	139637	0.703333	0.0433333
P40227	CCT6A	TCPZ_HUMAN T-complex protein 1 subunit zeta	58444	0.703333	0.0819214
P01024	C3	CO3_HUMAN Complement C3	188569	0.7	0.034641
P62166	NCS1	NCS1_HUMAN Neuronal calcium sensor 1	21922	0.7	0.17
Q3ZAQ7	VMA21	VMA21_HUMAN Vacuolar ATPase assembly integral membrane protein VMA21	11347	0.7	7.85046e-17
Q9BY11	PACSIN1	PACN1_HUMAN Protein kinase C and casein kinase substrate in neurons protein 1	51276	0.696667	0.350349
Q9UBQ7	GRHPR	GRHPR_HUMAN Glyoxylate reductase/hydroxypyruvate reductase	36045	0.696667	0.0866667
Q5JR95	RPS8	Q5JR95_HUMAN 40S ribosomal protein S8	22094	0.696667	0.166667
B4DJ81	NDUFS1	B4DJ81_HUMAN NADH-ubiquinone oxidoreductase 75 kDa subunit, mitochondrial	67563	0.693333	0.11893
Q9H9B4	SFXN1	SFXN1_HUMAN Sideroflexin-1	35881	0.693333	0.273821
O94811	TPPP	TPPP_HUMAN Tubulin polymerization-promoting protein	23850	0.69	0
P55327-4	TPD52	TPD52_HUMAN Isoform 4 of Tumor protein D52	22464	0.686667	0.379488
Q01813	PFKP	K6PP_HUMAN 6-phosphofructokinase type C	86454	0.683333	0.0375648
Q9UHD9	UBQLN2	UBQL2_HUMAN Ubiquilin-2	65655	0.683333	0.0266667
P35754	GLRX	GLRX1_HUMAN Glutaredoxin-1	12053	0.683333	0.243059
B4DFL2	IDH2	B4DFL2_HUMAN Isocitrate dehydrogenase [NADP]	45550	0.68	0.349476
P15121	AKR1B1	ALDR_HUMAN Aldose reductase	36230	0.68	0.34
H0YN26	ANP32A	H0YN26_HUMAN Acidic leucine-rich nuclear phosphoprotein 32 family member A	20099	0.68	0.09
Q02750	MAP2K1	MP2K1_HUMAN Dual specificity mitogen-activated protein kinase kinase 1	43753	0.676667	0.141696
P48643	CCT5	TCPE_HUMAN T-complex protein 1 subunit epsilon	60089	0.676667	0.0788106
O95716	RAB3D	RAB3D_HUMAN Ras-related protein Rab-3D	24480	0.676667	0.121289
E9PQ36	SLC25A22	E9PQ36_HUMAN Mitochondrial glutamate carrier 1 (Fragment)	13069	0.673333	0.336667
P24752	ACAT1	THIL_HUMAN Acetyl-CoA acetyltransferase, mitochondrial	45456	0.67	0.04
B4DQJ8	PGD	B4DQJ8_HUMAN 6-phosphogluconate dehydrogenase, decarboxylating	52352	0.666667	0.0913479
P51858	HDGF	HDGF_HUMAN Hepatoma-derived growth factor	26886	0.666667	0.0666667
Q9BRP8	WIBG	WIBG_HUMAN Partner of Y14 and mago	22642	0.663333	0.0766667
P42765	ACAA2	THIM_HUMAN 3-ketoacyl-CoA thiolase, mitochondrial	42354	0.663333	0.151694
Q9NUQ9	FAM49B	FA49B_HUMAN Protein FAM49B	37010	0.663333	0.346715
P80404	ABAT	GABT_HUMAN 4-aminobutyrate aminotransferase, mitochondrial	57087	0.663333	0.0933333
P12036	NEFH	NFH_HUMAN Neurofilament heavy polypeptide	112639	0.66	0.03
E9PKH6	NDUFS8	E9PKH6_HUMAN NADH dehydrogenase [ubiquinone] iron-sulfur protein 8, mitochondrial (Fragment)	16338	0.66	0.1
P10599	TXN	THIO_HUMAN Thioredoxin	12015	0.66	0
E9PGC8	MAP1A	E9PGC8_HUMAN MAP1 light chain LC2	332709	0.656667	0.0384419
H0YNE3	PSME1	H0YNE3_HUMAN Proteasome activator complex subunit 1	27081	0.656667	0.0666667
Q9Y6H1	CHCHD2	CHCH2_HUMAN Coiled-coil-helix-coiled-coil-helix domain-containing protein 2, mitochondrial	15731	0.656667	0.347099
P10909	CLU	CLUS_HUMAN Clusterin	53031	0.653333	0.0333333
P62879	GNB2	GBB2_HUMAN Guanine nucleotide-binding protein G(I)/G(S)/G(T) subunit beta-2	38048	0.653333	0.0779601
B4DH47	NEBL	B4DH47_HUMAN Nebulette	27214	0.653333	0.0633333
E9PIM6	THY1	E9PIM6_HUMAN Thy-1 membrane glycoprotein (Fragment)	17258	0.653333	0.247004
S4R456	RPS15	S4R456_HUMAN 40S ribosomal protein S15 (Fragment)	8021	0.653333	0.213333
B4E241	SFRS3	B4E241_HUMAN Serine/arginine-rich-splicing factor 3	14422	0.65	0.12
B1AKR6	DYNLRB1	B1AKR6_HUMAN Dynein light chain roadblock-type 1	16527	0.65	0.1
O43301	HSPA12A	HS12A_HUMAN Heat shock 70 kDa protein 12A	75217	0.646667	0.0617342
B9A064	IGLL5	IGLL5_HUMAN Immunoglobulin lambda-like polypeptide 5	23391	0.646667	0.35648
Q9UMX0	UBQLN1	UBQL1_HUMAN Ubiquilin-1	62479	0.646667	0.0731057
H3BMV3	HN1L	H3BMV3_HUMAN Hematological and neurological-expressed 1-like protein (Fragment)	20731	0.646667	0.33473
P60981	DSTN	DEST_HUMAN Destrin	18950	0.646667	0.153225
H0YDD4	DLAT	H0YDD4_HUMAN Dihydrolipoyllysine-residue acetyltransferase component of pyruvate dehydrogenase complex, mitochondrial (Fragment)	51511	0.643333	0.0606447
Q96FC7	PHYHIPL	PHIPL_HUMAN Phytanoyl-CoA hydroxylase-interacting protein-like	43029	0.643333	0.0833333
P50213	IDH3A	IDH3A_HUMAN Isocitrate dehydrogenase [NAD] subunit alpha, mitochondrial	40022	0.643333	0.324568
Q13733	ATP1A4	AT1A4_HUMAN Sodium/potassium-transporting ATPase subunit alpha-4	115119	0.64	0.03
Q9Y617	PSAT1	SERC_HUMAN Phosphoserine aminotransferase	40796	0.64	0.08
P13804	ETFA	ETFA_HUMAN Electron transfer flavoprotein subunit alpha, mitochondrial	35400	0.64	0.324191
P01616	P01616	KV203_HUMAN Ig kappa chain V-II region MIL	12162	0.64	0
R4GMQ8	PPP1R1A	R4GMQ8_HUMAN Protein phosphatase 1 regulatory subunit 1A	17426	0.64	0.244336
P56277	CMC4	CMC4_HUMAN Cx9C motif-containing protein 4	8141	0.64	0.21
C9IZG4	CUTA	C9IZG4_HUMAN Protein CutA	14676	0.636667	0.116667
P35612	ADD2	ADDB_HUMAN Beta-adducin	81260	0.63	0.04
Q01546	KRT76	K22O_HUMAN Keratin, type II cytoskeletal 2 oral	66370	0.63	0.117898
H3BNK3	NDUFAB1	H3BNK3_HUMAN Acyl carrier protein (Fragment)	12316	0.63	0
K7EP04	HSPB6	K7EP04_HUMAN Heat shock protein beta-6	14712	0.626667	0.116667
C9J5P8	SLC6A1	C9J5P8_HUMAN Sodium- and chloride-dependent GABA transporter 1 (Fragment)	4009	0.626667	0.313333
Q9UBB6	NCDN	NCDN_HUMAN Neurochondrin	80239	0.62	0.0750555
O43865	AHCYL1	SAHH2_HUMAN Putative adenosylhomocysteinase 2	59997	0.62	0.09
Q08209	PPP3CA	PP2BA_HUMAN Serine/threonine-protein phosphatase 2B catalytic subunit alpha isoform	59335	0.62	0
Q01814-5	ATP2B2	AT2B2_HUMAN Isoform YB of Plasma membrane calcium-transporting ATPase 2	136541	0.616667	0.0328295
H3BPF6	PFDN5	H3BPF6_HUMAN Prefoldin subunit 5 (Fragment)	17261	0.616667	0.0933333
Q04837	SSBP1	SSBP_HUMAN Single-stranded DNA-binding protein, mitochondrial	17249	0.616667	0.0933333
E7EVA0	MAP4	E7EVA0_HUMAN Microtubule-associated protein	246546	0.613333	0.0272845
H7C4X7	SCG5	H7C4X7_HUMAN N-terminal peptide (Fragment)	24324	0.613333	0.143333
F5GWP8	JUP	F5GWP8_HUMAN Junction plakoglobin	66708	0.613333	0.31714
O43837	IDH3B	IDH3B_HUMAN Isocitrate dehydrogenase [NAD] subunit beta, mitochondrial	42442	0.613333	0.0766667
H0YF61	SCP2	H0YF61_HUMAN Non-specific lipid-transfer protein (Fragment)	15090	0.613333	0.113333
P10114	RAP2A	RAP2A_HUMAN Ras-related protein Rap-2a	20830	0.61	0.275379
P01614	P01614	KV201_HUMAN Ig kappa chain V-II region Cum	12782	0.61	0
P05062	ALDOB	ALDOB_HUMAN Fructose-bisphosphate aldolase B	39961	0.61	0
B4DT77	ANXA7	B4DT77_HUMAN Annexin	38066	0.61	0.09
P43003	SLC1A3	EAA1_HUMAN Excitatory amino acid transporter 1	59705	0.606667	0.146667
Q9H3Q1	CDC42EP4	BORG4_HUMAN Cdc42 effector protein 4	38014	0.606667	0.0433333
P61952	GNG11	GBG11_HUMAN Guanine nucleotide-binding protein G(I)/G(S)/G(O) subunit gamma-11	8589	0.603333	0.193333
F5GWN7	SNAP91	F5GWN7_HUMAN Clathrin coat assembly protein AP180	92727	0.6	0.3005
P23526	AHCY	SAHH_HUMAN Adenosylhomocysteinase	48255	0.596667	0.106667
P16298	PPP3CB	PP2BB_HUMAN Serine/threonine-protein phosphatase 2B catalytic subunit beta isoform	59671	0.593333	0.0266667
P84074	HPCA	HPCA_HUMAN Neuron-specific calcium-binding protein hippocalcin	22527	0.593333	0.0733333
P01762	P01762	HV301_HUMAN Ig heavy chain V-III region TRO	13578	0.593333	0.205291
Q12860	CNTN1	CNTN1_HUMAN Contactin-1	114104	0.59	0.051316
P43004	SLC1A2	EAA2_HUMAN Excitatory amino acid transporter 2	62577	0.59	0.046188
Q99946	PRRT1	PRRT1_HUMAN Proline-rich transmembrane protein 1	31695	0.59	0.05
I3L2A2	AKAP1	I3L2A2_HUMAN A-kinase anchor protein 1, mitochondrial (Fragment)	20217	0.59	0
Q5XKP0	QIL1	QIL1_HUMAN Protein QIL1	13136	0.59	0
K7EKU3	FXYD7	K7EKU3_HUMAN FXYD domain-containing ion transport regulator 7	13095	0.59	0
Q6NVY1	HIBCH	HIBCH_HUMAN 3-hydroxyisobutyryl-CoA hydrolase, mitochondrial	43797	0.586667	0.0366667
Q00688	FKBP3	FKBP3_HUMAN Peptidyl-prolyl cis-trans isomerase FKBP3	25218	0.583333	0.0666667
Q9C040	TRIM2	TRIM2_HUMAN Tripartite motif-containing protein 2	82506	0.58	0.02
P55072	VCP	TERA_HUMAN Transitional endoplasmic reticulum ATPase	89950	0.58	0.101489
H0YLA2	SRP14	H0YLA2_HUMAN Signal recognition particle 14 kDa protein	13278	0.58	0
P51991	HNRNPA3	ROA3_HUMAN Heterogeneous nuclear ribonucleoprotein A3	39799	0.58	0.107858
P03897	MT-ND3	NU3M_HUMAN NADH-ubiquinone oxidoreductase chain 3	13234	0.58	0
H0YCG5	PAK1	H0YCG5_HUMAN Serine/threonine-protein kinase PAK 1 (Fragment)	27472	0.58	0
P01766	P01766	HV305_HUMAN Ig heavy chain V-III region BRO	13332	0.58	0
B7Z403	GLOD4	B7Z403_HUMAN Glyoxalase domain-containing protein 4	32311	0.58	0.05
P06702	S100A9	S10A9_HUMAN Protein S100-A9	13291	0.58	0
P34932	HSPA4	HSP74_HUMAN Heat shock 70 kDa protein 4	95127	0.576667	0.0938675
O14979	HNRNPDL	HNRDL_HUMAN Heterogeneous nuclear ribonucleoprotein D-like	46580	0.576667	0.0333333
Q5H928	HSD17B10	Q5H928_HUMAN 3-hydroxyacyl-CoA dehydrogenase type-2	17498	0.573333	0.301183
M0R389	PAFAH1B3	M0R389_HUMAN Platelet-activating factor acetylhydrolase IB subunit gamma (Fragment)	18459	0.573333	0.0866667
Q5JRJ0	TSC22D3	Q5JRJ0_HUMAN TSC22 domain family protein 3	12303	0.573333	0.315929
P34931	HSPA1L	HS71L_HUMAN Heat shock 70 kDa protein 1-like	70730	0.573333	0.0433333
Q9UQM7	CAMK2A	KCC2A_HUMAN Calcium/calmodulin-dependent protein kinase type II subunit alpha	54624	0.57	0.03
P26038	MSN	MOES_HUMAN Moesin	67892	0.57	0.151438
P36405	ARL3	ARL3_HUMAN ADP-ribosylation factor-like protein 3	20614	0.57	0
Q8WVC2	RPS21	Q8WVC2_HUMAN 40S ribosomal protein S21	8958	0.57	0.18
H3BPR6	BLOC1S6	H3BPR6_HUMAN Biogenesis of lysosome-related organelles complex 1 subunit 6 (Fragment)	6325	0.57	0
O94925	GLS	GLSK_HUMAN Glutaminase kidney isoform, mitochondrial	74269	0.566667	0.0592546
Q9NZE6	EIF4A2	Q9NZE6_HUMAN BM-010	36301	0.566667	0.298012
G3V556	C14orf2	G3V556_HUMAN 6.8 kDa mitochondrial proteolipid	11331	0.566667	0.133333
P02652	APOA2	APOA2_HUMAN Apolipoprotein A-II	11282	0.566667	0.133333
E5RJ24	TBC1D3	E5RJ24_HUMAN TBC1 domain family member 3 (Fragment)	53738	0.563333	0.157621
B7Z5E2	PSMC2	B7Z5E2_HUMAN 26S protease regulatory subunit 7	33594	0.563333	0.125477
D6RFM5	SDHA	D6RFM5_HUMAN Succinate dehydrogenase [ubiquinone] flavoprotein subunit, mitochondrial	64439	0.56	0
J3KRP6	SS18	J3KRP6_HUMAN Protein SSXT	6447	0.56	0
P31930	UQCRC1	QCR1_HUMAN Cytochrome b-c1 complex subunit 1, mitochondrial	53297	0.556667	0.0633333
Q9NZN3	EHD3	EHD3_HUMAN EH domain-containing protein 3	60906	0.556667	0.119768
P29692-3	EEF1D	EF1D_HUMAN Isoform 3 of Elongation factor 1-delta	28654	0.553333	0.282627
Q6UWS5	PET117	PT117_HUMAN Protein PET117 homolog, mitochondrial	9217	0.553333	0.173333
H0YFA4	CRIP2	H0YFA4_HUMAN Cysteine-rich protein 2 (Fragment)	21268	0.55	0
P04899	GNAI2	GNAI2_HUMAN Guanine nucleotide-binding protein G(i) subunit alpha-2	40995	0.55	0.04
A6NFQ9	2015-09-08	A6NFQ9_HUMAN Septin-8	51181	0.55	0.1
P35241	RDX	RADI_HUMAN Radixin	68635	0.546667	0.0648931
P50502	ST13	F10A1_HUMAN Hsc70-interacting protein	41477	0.543333	0.0366667
P14550	AKR1A1	AK1A1_HUMAN Alcohol dehydrogenase [NADP(+)]	36892	0.543333	0.0779601
P52758	HRSP12	UK114_HUMAN Ribonuclease UK114	14542	0.543333	0.188001
J3QST3	KRT3	J3QST3_HUMAN Keratin, type II cytoskeletal 3	64636	0.54	0.064291
H0YDJ9	CD81	H0YDJ9_HUMAN CD81 antigen (Fragment)	24994	0.54	0.172143
O95817	BAG3	BAG3_HUMAN BAG family molecular chaperone regulator 3	61728	0.54	0.03
Q9BWD1	ACAT2	THIC_HUMAN Acetyl-CoA acetyltransferase, cytosolic	41838	0.54	0.233524
Q92572	AP3S1	AP3S1_HUMAN AP-3 complex subunit sigma-1	21946	0.54	0.124231
B4DEB1	H3F3A	B4DEB1_HUMAN Histone H3	14158	0.54	0
K7ERS5	K7ERS5	K7ERS5_HUMAN Uncharacterized protein	6691	0.54	0
P54727	RAD23B	RD23B_HUMAN UV excision repair protein RAD23 homolog B	43202	0.536667	0.159199
Q9HCY8	S100A14	S10AE_HUMAN Protein S100-A14	11826	0.536667	0.123333
Q96HN2	AHCYL2	SAHH3_HUMAN Putative adenosylhomocysteinase 3	67705	0.536667	0.0733333
O00483	NDUFA4	NDUA4_HUMAN NADH dehydrogenase [ubiquinone] 1 alpha subcomplex subunit 4	9421	0.536667	0.166667
D6RAC2	GNB2L1	D6RAC2_HUMAN Guanine nucleotide-binding protein subunit beta-2-like 1	30131	0.533333	0.31184
B7Z5F6	UBA3	B7Z5F6_HUMAN NEDD8-activating enzyme E1 catalytic subunit	32104	0.533333	0.0533333
P63010-3	AP2B1	AP2B1_HUMAN Isoform 3 of AP-2 complex subunit beta	98911	0.53	0.0288675
B4E0V0	PNPO	B4E0V0_HUMAN Pyridoxine-5~-phosphate oxidase	19523	0.53	0.08
P13521	SCG2	SCG2_HUMAN Secretogranin-2	70897	0.526667	0.0592546
E7EUC7	UGP2	E7EUC7_HUMAN UTP--glucose-1-phosphate uridylyltransferase	57940	0.526667	0.0566667
Q99747	NAPG	SNAG_HUMAN Gamma-soluble NSF attachment protein	35066	0.526667	0.0433333
Q9UI09	NDUFA12	NDUAC_HUMAN NADH dehydrogenase [ubiquinone] 1 alpha subcomplex subunit 12	17104	0.526667	0.0966667
P17066	HSPA6	HSP76_HUMAN Heat shock 70 kDa protein 6	71440	0.523333	0.0233333
P11217	PYGM	PYGM_HUMAN Glycogen phosphorylase, muscle form	97487	0.523333	0.0440959
G3V0I5	NDUFV1	G3V0I5_HUMAN NADH dehydrogenase (Ubiquinone) flavoprotein 1, 51kDa, isoform CRA_c	50707	0.523333	0.0633333
P61970	NUTF2	NTF2_HUMAN Nuclear transport factor 2	14640	0.52	0
G3V2Q5	ACTR10	G3V2Q5_HUMAN Actin-related protein 10	14553	0.52	0
Q14CN4	KRT72	K2C72_HUMAN Keratin, type II cytoskeletal 72	56470	0.516667	0.0266667
O14828	SCAMP3	SCAM3_HUMAN Secretory carrier-associated membrane protein 3	38661	0.513333	0.072188
E9PHI6	DYNC1LI1	E9PHI6_HUMAN Cytoplasmic dynein 1 light intermediate chain 1	43395	0.513333	0.0366667
Q9P0L0	VAPA	VAPA_HUMAN Vesicle-associated membrane protein-associated protein A	28103	0.513333	0.0566667
H3BLZ8	DDX17	H3BLZ8_HUMAN Probable ATP-dependent RNA helicase DDX17	81073	0.51	0.04
P63096	GNAI1	GNAI1_HUMAN Guanine nucleotide-binding protein G(i) subunit alpha-1	40905	0.51	0.04
H3BT13	SNRPD3	H3BT13_HUMAN Small nuclear ribonucleoprotein Sm D3	7015	0.51	0
P05771-2	PRKCB	KPCB_HUMAN Isoform Beta-II of Protein kinase C beta type	78160	0.51	0.06
P0C0S5	H2AFZ	H2AZ_HUMAN Histone H2A.Z	13545	0.51	0.278747
Q8N6N7	ACBD7	ACBD7_HUMAN Acyl-CoA-binding domain-containing protein 7	9841	0.51	0.16
Q14344	GNA13	GNA13_HUMAN Guanine nucleotide-binding protein subunit alpha-13	44364	0.506667	0.0938675
E7EPT4	NDUFV2	E7EPT4_HUMAN NADH dehydrogenase [ubiquinone] flavoprotein 2, mitochondrial	28231	0.506667	0.0533333
E9PLK3	NPEPPS	E9PLK3_HUMAN Puromycin-sensitive aminopeptidase	103720	0.506667	0.324054
O60869	EDF1	EDF1_HUMAN Endothelial differentiation-related factor 1	16359	0.506667	0.253333
H0YBP9	UBE2V2	H0YBP9_HUMAN Ubiquitin-conjugating enzyme E2 variant 2 (Fragment)	12592	0.503333	0.116667
Q9NS69	TOMM22	TOM22_HUMAN Mitochondrial import receptor subunit TOM22 homolog	15512	0.503333	0.170717
F8VZI9	FAIM2	F8VZI9_HUMAN Protein lifeguard 2	22950	0.5	0
S4R3B5	SEC61B	S4R3B5_HUMAN Protein transport protein Sec61 subunit beta	4871	0.5	0.25
B4DYH1	HSPH1	B4DYH1_HUMAN Heat shock 105kDa/110kDa protein 1, isoform CRA_b	98196	0.496667	0.0440959
O95182	NDUFA7	NDUA7_HUMAN NADH dehydrogenase [ubiquinone] 1 alpha subcomplex subunit 7	12601	0.496667	0.113333
O43920	NDUFS5	NDUS5_HUMAN NADH dehydrogenase [ubiquinone] iron-sulfur protein 5	12737	0.496667	0.113333
P51452	DUSP3	DUS3_HUMAN Dual specificity protein phosphatase 3	20693	0.496667	0.0733333
Q8WUM4	PDCD6IP	PDC6I_HUMAN Programmed cell death 6-interacting protein	96590	0.49	0.0288675
Q16795	NDUFA9	NDUA9_HUMAN NADH dehydrogenase [ubiquinone] 1 alpha subcomplex subunit 9, mitochondrial	42654	0.49	0.04
S4R389	NCAM1	S4R389_HUMAN Neural cell adhesion molecule 1 (Fragment)	100784	0.483333	0.243744
O95202	LETM1	LETM1_HUMAN LETM1 and EF-hand domain-containing protein 1, mitochondrial	83986	0.483333	0.0366667
Q12905	ILF2	ILF2_HUMAN Interleukin enhancer-binding factor 2	43263	0.48	0.07
Q9UHD8	2015-09-09	SEPT9_HUMAN Septin-9	65646	0.48	0.07
P02763	ORM1	A1AG1_HUMAN Alpha-1-acid glycoprotein 1	23725	0.48	0
Q8TB36	GDAP1	GDAP1_HUMAN Ganglioside-induced differentiation-associated protein 1	41548	0.48	0.13
P55795	HNRNPH2	HNRH2_HUMAN Heterogeneous nuclear ribonucleoprotein H2	49517	0.476667	0.0966667
B7Z242	MAOB	B7Z242_HUMAN Amine oxidase [flavin-containing] B	57679	0.476667	0.0866667
Q5VZR0	GLIPR2	Q5VZR0_HUMAN Golgi-associated plant pathogenesis-related protein 1	14318	0.476667	0.261173
Q08722	CD47	CD47_HUMAN Leukocyte surface antigen CD47	35590	0.476667	0.0833333
P26196	DDX6	DDX6_HUMAN Probable ATP-dependent RNA helicase DDX6	54781	0.476667	0.0566667
J3KQE5	RAN	J3KQE5_HUMAN GTP-binding nuclear protein Ran (Fragment)	27027	0.476667	0.0566667
H3BMH2	RAB11A	H3BMH2_HUMAN Ras-related protein Rab-11A (Fragment)	17657	0.476667	0.292935
F5H157	RAB35	F5H157_HUMAN Ras-related protein Rab-35 (Fragment)	21486	0.473333	0.0666667
O43707	ACTN4	ACTN4_HUMAN Alpha-actinin-4	105245	0.473333	0.0333333
B1AMS2	2015-09-06	B1AMS2_HUMAN Septin 6, isoform CRA_b	49614	0.473333	0.0548736
P21283	ATP6V1C1	VATC1_HUMAN V-type proton ATPase subunit C 1	44085	0.473333	0.0333333
Q8WW12	PCNP	PCNP_HUMAN PEST proteolytic signal-containing nuclear protein	18913	0.473333	0.0833333
Q16864	ATP6V1F	VATF_HUMAN V-type proton ATPase subunit F	13362	0.473333	0.106667
P60602	ROMO1	ROMO1_HUMAN Reactive oxygen species modulator 1	8405	0.473333	0.289904
F5GXC8	SUCLA2	F5GXC8_HUMAN Succinyl-CoA ligase [ADP-forming] subunit beta, mitochondrial	44156	0.473333	0.0976957
P07858	CTSB	CATB_HUMAN Cathepsin B	38766	0.47	0.04
Q7Z2K8	GPRIN1	GRIN1_HUMAN G protein-regulated inducer of neurite outgrowth 1	103134	0.47	0.03
B4DX52	DNAJB1	B4DX52_HUMAN DnaJ homolog subfamily B member 1	27170	0.47	0.06
K7EL91	ROGDI	K7EL91_HUMAN Protein rogdi homolog	7510	0.47	0
J3KS22	DCXR	J3KS22_HUMAN L-xylulose reductase (Fragment)	24173	0.47	0
Q14204	DYNC1H1	DYHC1_HUMAN Cytoplasmic dynein 1 heavy chain 1	534809	0.466667	0.0233333
E5RG26	ELP3	E5RG26_HUMAN Elongator complex protein 3	5174	0.466667	0.233333
F8VV13	MUCL1	F8VV13_HUMAN Mucin-like protein 1	8519	0.466667	0.287189
D6R9P3	HNRNPAB	D6R9P3_HUMAN Heterogeneous nuclear ribonucleoprotein A/B	30398	0.463333	0.0466667
P54577	YARS	SYYC_HUMAN Tyrosine--tRNA ligase, cytoplasmic	59448	0.463333	0.0895048
Q9UI12	ATP6V1H	VATH_HUMAN V-type proton ATPase subunit H	56417	0.463333	0.0533333
H0Y763	VIP	H0Y763_HUMAN Vasoactive intestinal peptide (Fragment)	13488	0.463333	0.106667
B1ANR0	PABPC4	B1ANR0_HUMAN Poly(A) binding protein, cytoplasmic 4 (Inducible form), isoform CRA_e	68156	0.46	0
Q9UK22	FBXO2	FBX2_HUMAN F-box only protein 2	33706	0.46	0
F5H013	SNRPG	F5H013_HUMAN Small nuclear ribonucleoprotein G	7705	0.46	0
P37802	TAGLN2	TAGL2_HUMAN Transgelin-2	22548	0.46	0.14
Q3ZCW2	LGALSL	LEGL_HUMAN Galectin-related protein	19202	0.46	0.08
Q969P0	IGSF8	IGSF8_HUMAN Immunoglobulin superfamily member 8	65621	0.456667	0.0617342
P28838	LAP3	AMPL_HUMAN Cytosol aminopeptidase	56530	0.456667	0.0566667
O14818	PSMA7	PSA7_HUMAN Proteasome subunit alpha type-7	28041	0.456667	0.0566667
P31944	CASP14	CASPE_HUMAN Caspase-14	27947	0.456667	0.0566667
P62851	RPS25	RS25_HUMAN 40S ribosomal protein S25	13791	0.456667	0.103333
Q9Y2Q5	LAMTOR2	LTOR2_HUMAN Ragulator complex protein LAMTOR2	13613	0.456667	0.103333
Q9UBB4	ATXN10	ATX10_HUMAN Ataxin-10	54196	0.453333	0.0566667
B4DJA5	RAB5A	B4DJA5_HUMAN Ras-related protein Rab-5A	22335	0.453333	0.0666667
J3QT29	MYEOV2	J3QT29_HUMAN Myeloma-overexpressed gene 2 protein (Fragment)	5284	0.453333	0.226667
P37235	HPCAL1	HPCL1_HUMAN Hippocalcin-like protein 1	22413	0.453333	0.0666667
D6RAV8	CBR4	D6RAV8_HUMAN Carbonyl reductase family member 4	5279	0.453333	0.226667
P13489	RNH1	RINI_HUMAN Ribonuclease inhibitor	51766	0.45	0
P62140	PPP1CB	PP1B_HUMAN Serine/threonine-protein phosphatase PP1-beta catalytic subunit	37961	0.45	0.275379
E9PE20	SRP9	E9PE20_HUMAN Signal recognition particle 9 kDa protein	7777	0.45	0
Q92686	NRGN	NEUG_HUMAN Neurogranin	7785	0.45	0
I3L3N0	SRR	I3L3N0_HUMAN Serine racemase (Fragment)	11136	0.446667	0.136667
E5RIP1	RPS20	E5RIP1_HUMAN 40S ribosomal protein S20	5426	0.446667	0.223333
P78324	SIRPA	SHPS1_HUMAN Tyrosine-protein phosphatase non-receptor type substrate 1	55446	0.443333	0.0768838
P11766	ADH5	ADHX_HUMAN Alcohol dehydrogenase class-3	40554	0.443333	0.0366667
Q02978	SLC25A11	M2OM_HUMAN Mitochondrial 2-oxoglutarate/malate carrier protein	34211	0.443333	0.225856
F2Z2Y8	TOLLIP	F2Z2Y8_HUMAN Toll-interacting protein	23379	0.443333	0.133333
H0YI09	METTL7A	H0YI09_HUMAN Methyltransferase-like protein 7A (Fragment)	28794	0.443333	0.0533333
Q9BPU6	DPYSL5	DPYL5_HUMAN Dihydropyrimidinase-related protein 5	61952	0.44	0
H0YHL7	CORO1C	H0YHL7_HUMAN Coronin-1C (Fragment)	18915	0.44	0.269629
P01620	P01620	KV302_HUMAN Ig kappa chain V-III region SIE	11882	0.44	0.22
G3V2K7	TMED10	G3V2K7_HUMAN Transmembrane emp24 domain-containing protein 10	17008	0.44	0
Q96B49	TOMM6	TOM6_HUMAN Mitochondrial import receptor subunit TOM6 homolog	7997	0.44	0
H7C3V6	PEX11B	H7C3V6_HUMAN Peroxisomal membrane protein 11B (Fragment)	8979	0.44	0.269629
P16615	ATP2A2	AT2A2_HUMAN Sarcoplasmic/endoplasmic reticulum calcium ATPase 2	116336	0.436667	0.0463081
O75874	IDH1	IDHC_HUMAN Isocitrate dehydrogenase [NADP] cytoplasmic	46915	0.436667	0.0633333
Q5JYX0	CDC42	Q5JYX0_HUMAN Cell division control protein 42 homolog (Fragment)	15399	0.436667	0.238211
O95372	LYPLA2	LYPA2_HUMAN Acyl-protein thioesterase 2	25063	0.433333	0.216667
B4DXY7	ALDH9A1	B4DXY7_HUMAN 4-trimethylaminobutyraldehyde dehydrogenase	47280	0.433333	0.0333333
Q96GD0	PDXP	PLPP_HUMAN Pyridoxal phosphate phosphatase	32077	0.433333	0.0466667
P08574	CYC1	CY1_HUMAN Cytochrome c1, heme protein, mitochondrial	35741	0.43	0
J3QLD9	FLOT2	J3QLD9_HUMAN Flotillin-2	47569	0.43	0.06
K7EN82	NMT1	K7EN82_HUMAN Glycylpeptide N-tetradecanoyltransferase 1 (Fragment)	8164	0.43	0
F2Z3J2	PSMD5	F2Z3J2_HUMAN 26S proteasome non-ATPase regulatory subunit 5	8216	0.43	0
Q5XKE5	KRT79	K2C79_HUMAN Keratin, type II cytoskeletal 79	58085	0.426667	0.213333
O75475	PSIP1	PSIP1_HUMAN PC4 and SFRS1-interacting protein	60181	0.426667	0.0233333
Q96F85	CNRIP1	CNRP1_HUMAN CB1 cannabinoid receptor-interacting protein 1	18751	0.426667	0.213333
I3L0S1	PRPSAP2	I3L0S1_HUMAN Phosphoribosyl pyrophosphate synthase-associated protein 2 (Fragment)	28846	0.426667	0.21957
P61960	UFM1	UFM1_HUMAN Ubiquitin-fold modifier 1	9169	0.426667	0.260853
K7EQA9	CDC37	K7EQA9_HUMAN Hsp90 co-chaperone Cdc37 (Fragment)	27646	0.426667	0.153333
Q8TCA0	LRRC20	LRC20_HUMAN Leucine-rich repeat-containing protein 20	20553	0.426667	0.0766667
O95197	RTN3	RTN3_HUMAN Reticulon-3	113169	0.423333	0.0133333
Q8N1G4	LRRC47	LRC47_HUMAN Leucine-rich repeat-containing protein 47	64004	0.423333	0.0733333
H0Y8G5	HNRNPD	H0Y8G5_HUMAN Heterogeneous nuclear ribonucleoprotein D0 (Fragment)	29877	0.423333	0.0533333
G3V4W0	HNRNPC	G3V4W0_HUMAN Heterogeneous nuclear ribonucleoproteins C1/C2 (Fragment)	28956	0.423333	0.217281
Q15691	MAPRE1	MARE1_HUMAN Microtubule-associated protein RP/EB family member 1	30151	0.423333	0.0966667
P61201	COPS2	CSN2_HUMAN COP9 signalosome complex subunit 2	51849	0.42	0.03
P00352	ALDH1A1	AL1A1_HUMAN Retinal dehydrogenase 1	55454	0.42	0.0953939
P62195	PSMC5	PRS8_HUMAN 26S protease regulatory subunit 8	45768	0.42	0.057735
R4GMU8	LAMTOR5	R4GMU8_HUMAN Ragulator complex protein LAMTOR5	8381	0.42	0
H3BNS8	USP10	H3BNS8_HUMAN Ubiquitin carboxyl-terminal hydrolase 32 (Fragment)	8471	0.42	0
E9PN17	ATP5L	E9PN17_HUMAN ATP synthase subunit g, mitochondrial	8447	0.42	0
F8WF42	PON1	F8WF42_HUMAN Serum paraoxonase/arylesterase 1	8464	0.42	0
H7BZS7	MCEE	H7BZS7_HUMAN Methylmalonyl-CoA epimerase, mitochondrial (Fragment)	8467	0.42	0
E9PRJ5	NDUFC2	E9PRJ5_HUMAN NADH dehydrogenase [ubiquinone] 1 subunit C2	8318	0.42	0
Q6UYC3	LMNA	Q6UYC3_HUMAN Prelamin-A/C	69492	0.42	0.219393
P45974	USP5	UBP5_HUMAN Ubiquitin carboxyl-terminal hydrolase 5	96638	0.416667	0.0874325
Q9Y5J6	TIMM10B	T10B_HUMAN Mitochondrial import inner membrane translocase subunit Tim10 B	11807	0.416667	0.126667
J3KNT0	FSCN1	J3KNT0_HUMAN Fascin	52800	0.416667	0.215432
P02790	HPX	HEMO_HUMAN Hemopexin	52385	0.413333	0.0266667
Q5T123	SH3BGRL3	Q5T123_HUMAN SH3 domain-binding glutamic acid-rich-like protein 3	9432	0.413333	0.25208
H0YAC7	COPB2	H0YAC7_HUMAN Coatomer subunit beta~ (Fragment)	13312	0.413333	0.293106
P61081	UBE2M	UBC12_HUMAN NEDD8-conjugating enzyme Ubc12	21172	0.41	0.07
P22314	UBA1	UBA1_HUMAN Ubiquitin-like modifier-activating enzyme 1	118858	0.41	0.0458258
Q8N461	FBXL16	FXL16_HUMAN F-box/LRR-repeat protein 16	52765	0.41	0.06
P49411	TUFM	EFTU_HUMAN Elongation factor Tu, mitochondrial	49852	0.41	0.06
Q7Z5K3	stx1c	Q7Z5K3_HUMAN Syntaxin 1A (Brain), isoform CRA_b	29669	0.41	0.210792
Q9UBV8	PEF1	PEF1_HUMAN Peflin	30646	0.41	0.05
Q5TGM0	VTA1	Q5TGM0_HUMAN Vacuolar protein sorting-associated protein VTA1 homolog	27485	0.41	0
Q09666	AHNAK	AHNK_HUMAN Neuroblast differentiation-associated protein AHNAK	629213	0.406667	0.0185592
Q8N573	OXR1	OXR1_HUMAN Oxidation resistance protein 1	98480	0.406667	0.0669162
Q7Z794	KRT77	K2C1B_HUMAN Keratin, type II cytoskeletal 1b	62149	0.406667	0.0233333
Q9UQ16	DNM3	DYN3_HUMAN Dynamin-3	98084	0.406667	0.0788106
P10915	HAPLN1	HPLN1_HUMAN Hyaluronan and proteoglycan link protein 1	40767	0.406667	0.0733333
P46109	CRKL	CRKL_HUMAN Crk-like protein	33870	0.406667	0.0433333
R4GNH3	PSMC3	R4GNH3_HUMAN 26S protease regulatory subunit 6A	47608	0.406667	0.0966667
E5RGX5	STMN2	E5RGX5_HUMAN Stathmin	19676	0.406667	0.203333
B4DJV2	CS	B4DJV2_HUMAN Citrate synthase	50628	0.403333	0.0566667
O95678	KRT75	K2C75_HUMAN Keratin, type II cytoskeletal 75	59809	0.403333	0.0233333
U3KQ30	SCAMP1	U3KQ30_HUMAN Secretory carrier-associated membrane protein 1	38191	0.403333	0.123333
Q9UL25	RAB21	RAB21_HUMAN Ras-related protein Rab-21	24731	0.403333	0.0566667
P61457	PCBD1	PHS_HUMAN Pterin-4-alpha-carbinolamine dehydratase	12049	0.403333	0.123333
Q9H853	TUBA4B	TBA4B_HUMAN Putative tubulin-like protein alpha-4B	27819	0.4	3.92523e-17
Q9BSH5	HDHD3	HDHD3_HUMAN Haloacid dehalogenase-like hydrolase domain-containing protein 3	28210	0.4	3.92523e-17
E9PLE4	PTDSS2	E9PLE4_HUMAN Phosphatidylserine synthase 2	8787	0.4	3.92523e-17
Q9BYE4	SPRR2G	SPR2G_HUMAN Small proline-rich protein 2G	8779	0.4	3.92523e-17
Q6EEV4	POLR2M	GL1AD_HUMAN DNA-directed RNA polymerase II subunit GRINL1A, isoforms 4/5	15293	0.4	0.09
P62249	RPS16	RS16_HUMAN 40S ribosomal protein S16	16549	0.4	0.217945
Q00577	PURA	PURA_HUMAN Transcriptional activator protein Pur-alpha	35003	0.396667	0.0433333
Q9Y3U8	RPL36	RL36_HUMAN 60S ribosomal protein L36	12303	0.396667	0.116667
Q9NS86	LANCL2	LANC2_HUMAN LanC-like protein 2	51677	0.393333	0.0566667
P01876	IGHA1	IGHA1_HUMAN Ig alpha-1 chain C region	38486	0.39	3.92523e-17
I3L459	PITPNA	I3L459_HUMAN Phosphatidylinositol transfer protein alpha isoform (Fragment)	16856	0.39	0.212211
F8VRH0	PCBP2	F8VRH0_HUMAN Poly(rC)-binding protein 2 (Fragment)	32300	0.386667	0.0466667
Q8N335	GPD1L	GPD1L_HUMAN Glycerol-3-phosphate dehydrogenase 1-like protein	39021	0.386667	0.0635959
P28070	PSMB4	PSB4_HUMAN Proteasome subunit beta type-4	29242	0.386667	0.0866667
G3V5I2	VTI1B	G3V5I2_HUMAN Vesicle transport through interaction with t-SNAREs homolog 1B	6253	0.386667	0.193333
O96000	NDUFB10	NDUBA_HUMAN NADH dehydrogenase [ubiquinone] 1 beta subcomplex subunit 10	21048	0.383333	0.234829
Q6ZVM7	TOM1L2	TM1L2_HUMAN TOM1-like protein 2	55864	0.383333	0.0266667
B4DT30	TBCA	B4DT30_HUMAN Tubulin-specific chaperone A	15952	0.383333	0.0866667
J3QSX4	BUB3	J3QSX4_HUMAN Mitotic checkpoint protein BUB3	16498	0.383333	0.183333
P49588	AARS	SYAC_HUMAN Alanine--tRNA ligase, cytoplasmic	107484	0.38	0.0737111
H7C3G9	NAGK	H7C3G9_HUMAN N-acetyl-D-glucosamine kinase (Fragment)	39382	0.38	3.92523e-17
P05091	ALDH2	ALDH2_HUMAN Aldehyde dehydrogenase, mitochondrial	56859	0.38	0.05
P31025	LCN1	LCN1_HUMAN Lipocalin-1	19409	0.38	3.92523e-17
D6RA00	ENOPH1	D6RA00_HUMAN Enolase-phosphatase E1	19289	0.38	3.92523e-17
E9PKT9	MOCS2	E9PKT9_HUMAN Molybdopterin synthase sulfur carrier subunit	9209	0.38	3.92523e-17
Q9BUW7	C9orf16	CI016_HUMAN UPF0184 protein C9orf16	9105	0.38	3.92523e-17
O60739	EIF1B	EIF1B_HUMAN Eukaryotic translation initiation factor 1b	12930	0.38	0.11
O43236	2015-09-04	SEPT4_HUMAN Septin-4	55520	0.38	0.261024
D6RAX2	CTBP1	D6RAX2_HUMAN C-terminal-binding protein 1 (Fragment)	20619	0.38	0.19
Q13825	AUH	AUHM_HUMAN Methylglutaconyl-CoA hydratase, mitochondrial	35871	0.38	0.04
P62277	RPS13	RS13_HUMAN 40S ribosomal protein S13	17212	0.38	0.206478
H0YK42	SNX1	H0YK42_HUMAN Sorting nexin-1	35628	0.38	0.206478
F5H4R9	DNM2	F5H4R9_HUMAN Dynamin-2	98218	0.376667	0.0766667
E5RJU9	MTDH	E5RJU9_HUMAN Protein LYRIC	57544	0.376667	0.0938675
P52907	CAPZA1	CAZA1_HUMAN F-actin-capping protein subunit alpha-1	33073	0.376667	0.0466667
M0R0P7	RPL18A	M0R0P7_HUMAN 60S ribosomal protein L18a	16338	0.376667	0.0833333
H0Y9R4	RPL9	H0Y9R4_HUMAN 60S ribosomal protein L9 (Fragment)	10264	0.376667	0.228789
P40939	HADHA	ECHA_HUMAN Trifunctional enzyme subunit alpha, mitochondrial	83688	0.376667	0.0166667
E9PBC1	EPN2	E9PBC1_HUMAN Epsin-2	53204	0.376667	0.0533333
H0Y4Y2	NAPEPLD	H0Y4Y2_HUMAN N-acyl-phosphatidylethanolamine-hydrolyzing phospholipase D (Fragment)	16859	0.376667	0.176667
E9PHY5	EPB41L2	E9PHY5_HUMAN Band 4.1-like protein 2	104809	0.373333	0.0266667
J3KRS1	DHRS7B	J3KRS1_HUMAN Dehydrogenase/reductase SDR family member 7B (Fragment)	13712	0.373333	0.186667
E7ES52	CDKN1B	E7ES52_HUMAN Cyclin-dependent kinase inhibitor 1B	23454	0.373333	0.116667
H3BPK3	HAGH	H3BPK3_HUMAN Hydroxyacylglutathione hydrolase, mitochondrial (Fragment)	26742	0.373333	0.113333
Q9H3Z4	DNAJC5	DNJC5_HUMAN DnaJ homolog subfamily C member 5	22933	0.373333	0.0633333
K7EKV4	VPS25	K7EKV4_HUMAN Vacuolar protein-sorting-associated protein 25 (Fragment)	12941	0.373333	0.113333
Q7Z6U0	TBPL1	Q7Z6U0_HUMAN TATA box-binding protein-like protein 1 (Fragment)	10324	0.373333	0.225783
H7BXT7	BET1L	H7BXT7_HUMAN BET1-like protein	6461	0.373333	0.186667
Q13177	PAK2	PAK2_HUMAN Serine/threonine-protein kinase PAK 2	58291	0.37	0.05
H0Y8J8	REEP5	H0Y8J8_HUMAN Receptor expression-enhancing protein 5 (Fragment)	16420	0.37	0.08
H7C463	IMMT	H7C463_HUMAN Mitochondrial inner membrane protein (Fragment)	68305	0.37	0.02
E7EST3	TTC9C	E7EST3_HUMAN Tetratricopeptide repeat protein 9C	9471	0.37	3.92523e-17
Q9NZR1	TMOD2	TMOD2_HUMAN Tropomodulin-2	39571	0.37	0.188768
P36507	MAP2K2	MP2K2_HUMAN Dual specificity mitogen-activated protein kinase kinase 2	44681	0.366667	0.0856997
Q9UHV9	PFDN2	PFD2_HUMAN Prefoldin subunit 2	16695	0.366667	0.0833333
H7BXS3	PIP4K2A	H7BXS3_HUMAN Phosphatidylinositol 5-phosphate 4-kinase type-2 alpha	30279	0.366667	0.260278
Q5TBP9	LSM14B	Q5TBP9_HUMAN Protein LSM14 homolog B (Fragment)	26756	0.366667	0.0533333
O15144	ARPC2	ARPC2_HUMAN Actin-related protein 2/3 complex subunit 2	34426	0.363333	0.0433333
P62072	TIMM10	TIM10_HUMAN Mitochondrial import inner membrane translocase subunit Tim10	10554	0.363333	0.220025
B4DXP9	ACTR1A	B4DXP9_HUMAN Alpha-centractin	37514	0.363333	0.0366667
J3KTA4	DDX5	J3KTA4_HUMAN Probable ATP-dependent RNA helicase DDX5	69557	0.363333	0.0554777
Q02413	DSG1	DSG1_HUMAN Desmoglein-1	114702	0.36	0.023094
B4DUS9	BPNT1	B4DUS9_HUMAN 3~(2~),5~-bisphosphate nucleotidase 1	29455	0.36	0.18
A6NCQ0	NUDT5	A6NCQ0_HUMAN ADP-sugar pyrophosphatase	20291	0.36	3.92523e-17
E9PB61	ALYREF	E9PB61_HUMAN THO complex subunit 4	27541	0.36	0.05
Q9UH03	2015-09-03	SEPT3_HUMAN Neuronal-specific septin-3	40963	0.36	3.92523e-17
Q7Z6I8	C5orf24	CE024_HUMAN UPF0461 protein C5orf24	20347	0.36	3.92523e-17
P23284	PPIB	PPIB_HUMAN Peptidyl-prolyl cis-trans isomerase B	23785	0.36	0.06
K7EQU4	SAFB2	K7EQU4_HUMAN Scaffold attachment factor B2 (Fragment)	9529	0.36	3.92523e-17
P17252	PRKCA	KPCA_HUMAN Protein kinase C alpha type	77841	0.356667	0.0497773
B7Z514	GSS	B7Z514_HUMAN Glutathione synthetase	38326	0.356667	0.0766667
G3V5B9	THTPA	G3V5B9_HUMAN Thiamine triphosphatase (Fragment)	13579	0.356667	0.106667
I6L894	ANK2	I6L894_HUMAN Ankyrin-2	432499	0.353333	0.0185592
Q16720	ATP2B3	AT2B3_HUMAN Plasma membrane calcium-transporting ATPase 3	135253	0.353333	0.0290593
B7Z3I9	ALAD	B7Z3I9_HUMAN Delta-aminolevulinic acid dehydratase	34954	0.353333	0.0433333
O94819	KBTBD11	KBTBB_HUMAN Kelch repeat and BTB domain-containing protein 11	66705	0.353333	0.0233333
Q92890	UFD1L	UFD1_HUMAN Ubiquitin fusion degradation protein 1 homolog	34763	0.353333	0.0433333
H0YE29	ARHGAP1	H0YE29_HUMAN Rho GTPase-activating protein 1 (Fragment)	38420	0.353333	0.0366667
H7C4E5	COX17	H7C4E5_HUMAN Cytochrome c oxidase copper chaperone (Fragment)	6751	0.353333	0.176667
H0YNE9	RAB8B	H0YNE9_HUMAN Ras-related protein Rab-8B (Fragment)	22025	0.353333	0.176667
P0C0L5	C4B	CO4B_HUMAN Complement C4-B	194170	0.35	0.011547
F5H533	AMPH	F5H533_HUMAN Amphiphysin	72058	0.35	0.052915
P31937	HIBADH	3HIDH_HUMAN 3-hydroxyisobutyrate dehydrogenase, mitochondrial	35705	0.35	0.08
P30049	ATP5D	ATPD_HUMAN ATP synthase subunit delta, mitochondrial	17479	0.35	0.08
B7Z6B8	DECR1	B7Z6B8_HUMAN 2,4-dienoyl-CoA reductase, mitochondrial	35200	0.35	0.04
O43581-2	SYT7	SYT7_HUMAN Isoform 2 of Synaptotagmin-7	53130	0.35	0.046188
P78417	GSTO1	GSTO1_HUMAN Glutathione S-transferase omega-1	27833	0.35	0.05
Q5W145	NDUFB8	Q5W145_HUMAN NADH dehydrogenase (Ubiquinone) 1 beta subcomplex, 8, 19kDa, isoform CRA_a	18581	0.35	0.189297
Q14203	DCTN1	DCTN1_HUMAN Dynactin subunit 1	142348	0.35	0.02
Q9NRR5	UBQLN4	UBQL4_HUMAN Ubiquilin-4	63869	0.35	3.92523e-17
O75781	PALM	PALM_HUMAN Paralemmin-1	42221	0.35	0.202073
H0Y8K3	CDV3	H0Y8K3_HUMAN Protein CDV3 homolog (Fragment)	20973	0.35	3.92523e-17
J3QRN2	APOH	J3QRN2_HUMAN Beta-2-glycoprotein 1 (Fragment)	20521	0.35	3.92523e-17
Q15404	RSU1	RSU1_HUMAN Ras suppressor protein 1	31521	0.35	3.92523e-17
Q86YM6	HOMER1	Q86YM6_HUMAN HOMER1F	20921	0.35	3.92523e-17
A6PVW9	SELENBP1	A6PVW9_HUMAN Selenium-binding protein 1	57457	0.346667	0.0266667
G3V5I3	SERPINA3	G3V5I3_HUMAN Alpha-1-antichymotrypsin	50737	0.346667	0.0566667
O75396	SEC22B	SC22B_HUMAN Vesicle-trafficking protein SEC22b	24806	0.346667	0.0566667
G5E9I6	MAPRE2	G5E9I6_HUMAN Microtubule-associated protein RP/EB family member 2	32444	0.346667	0.0751295
B7ZAM9	EIF3K	B7ZAM9_HUMAN Eukaryotic translation initiation factor 3 subunit K	24753	0.346667	0.0566667
P62906	RPL10A	RL10A_HUMAN 60S ribosomal protein L10a	24987	0.346667	0.0566667
H0YGG7	H0YGG7	H0YGG7_HUMAN Uncharacterized protein (Fragment)	6897	0.346667	0.173333
Q02952	AKAP12	AKA12_HUMAN A-kinase anchor protein 12	191937	0.343333	0.0366667
P05388	RPLP0	RLA0_HUMAN 60S acidic ribosomal protein P0	34423	0.343333	0.175721
A6NKX1	FAM223B	F223B_HUMAN Protein FAM223B	13997	0.343333	0.103333
Q96LB4	ATP6V1G3	VATG3_HUMAN V-type proton ATPase subunit G 3	13965	0.343333	0.103333
Q8IW45	CARKD	NNRD_HUMAN ATP-dependent (S)-NAD(P)H-hydrate dehydratase	36895	0.34	0.104083
S4R435	RPS10-NUDT3	S4R435_HUMAN Protein RPS10-NUDT3 (Fragment)	32633	0.34	0.0750555
O75531	BANF1	BAF_HUMAN Barrier-to-autointegration factor	10280	0.34	0
A2A3R5	RPS6	A2A3R5_HUMAN 40S ribosomal protein S6	25067	0.34	0.06
Q5T091	RER1	Q5T091_HUMAN Protein RER1	21353	0.34	0
J3QKN1	FXYD6	J3QKN1_HUMAN FXYD domain containing ion transport regulator 6, isoform CRA_b	10323	0.34	0
F5GYW6	XPOT	F5GYW6_HUMAN Exportin-T (Fragment)	7035	0.34	0.17
O75914	PAK3	PAK3_HUMAN Serine/threonine-protein kinase PAK 3	62613	0.336667	0.0466667
A6NE09	RPSAP58	A6NE09_HUMAN 40S ribosomal protein SA	33002	0.336667	0.0751295
P30050	RPL12	RL12_HUMAN 60S ribosomal protein L12	17979	0.336667	0.0733333
Q8TD22	SFXN5	SFXN5_HUMAN Sideroflexin-5	37272	0.336667	0.0733333
F5H569	ATP6V0A1	F5H569_HUMAN V-type proton ATPase 116 kDa subunit a isoform 1	97049	0.333333	0.0384419
Q3LXA3	DAK	DHAK_HUMAN Bifunctional ATP-dependent dihydroxyacetone kinase/FAD-AMP lyase (cyclizing)	59252	0.333333	0.0466667
E9PR17	CD59	E9PR17_HUMAN CD59 glycoprotein	15146	0.333333	0.166667
E7ETT1	PCCB	E7ETT1_HUMAN Propionyl-CoA carboxylase beta chain, mitochondrial	56802	0.33	0
B4DJC3	H2AFY	B4DJC3_HUMAN Histone H2A	21706	0.33	0
H0YLX0	PKNOX2	H0YLX0_HUMAN Homeobox protein PKNOX2 (Fragment)	10452	0.33	0
J3KPX7	PHB2	J3KPX7_HUMAN Prohibitin-2	33382	0.33	0
P62745	RHOB	RHOB_HUMAN Rho-related GTP-binding protein RhoB	22565	0.33	0.106927
B4DL14	ATP5C1	B4DL14_HUMAN ATP synthase subunit gamma	27552	0.33	0.172143
Q8N5G0	SMIM20	SMI20_HUMAN Small integral membrane protein 20	18391	0.326667	0.0733333
P53396	ACLY	ACLY_HUMAN ATP-citrate synthase	121674	0.326667	0.0425572
P55809	OXCT1	SCOT1_HUMAN Succinyl-CoA:3-ketoacid coenzyme A transferase 1, mitochondrial	56578	0.326667	0.0433333
E7EPB3	RPL14	E7EPB3_HUMAN 60S ribosomal protein L14	14663	0.326667	0.0966667
H0YLI7	AP3S2	H0YLI7_HUMAN AP-3 complex subunit sigma-2	23611	0.326667	0.163333
O76003	GLRX3	GLRX3_HUMAN Glutaredoxin-3	37693	0.326667	0.0366667
Q9BRX8	FAM213A	F213A_HUMAN Redox-regulatory protein FAM213A	25861	0.326667	0.0566667
Q01518	CAP1	CAP1_HUMAN Adenylyl cyclase-associated protein 1	52325	0.323333	0.163741
Q8TF74	WIPF2	WIPF2_HUMAN WAS/WASL-interacting protein family member 2	46317	0.323333	0.0866667
Q9HB71	CACYBP	CYBP_HUMAN Calcyclin-binding protein	26308	0.323333	0.0533333
S4R371	FABP3	S4R371_HUMAN Fatty acid-binding protein, heart (Fragment)	14835	0.323333	0.0933333
P02689	PMP2	MYP2_HUMAN Myelin P2 protein	15014	0.323333	0.0933333
I3L159	HMOX2	I3L159_HUMAN Heme oxygenase 2 (Fragment)	26618	0.323333	0.0966667
E9PF17	VCAN	E9PF17_HUMAN Versican core protein	178487	0.32	0.01
B4E1G6	GALK1	B4E1G6_HUMAN Galactokinase	45956	0.32	0
F8W9U3	ABHD14B	F8W9U3_HUMAN Alpha/beta hydrolase domain-containing protein 14B	22481	0.32	0
B4DEK4	SNX2	B4DEK4_HUMAN Sorting nexin-2	46183	0.32	0.0519615
Q9Y5L4	TIMM13	TIM13_HUMAN Mitochondrial import inner membrane translocase subunit Tim13	10721	0.32	0
J3KRM8	CSNK1D	J3KRM8_HUMAN Casein kinase I isoform delta (Fragment)	7488	0.32	0.16
B4DUI3	EIF3J	B4DUI3_HUMAN Eukaryotic translation initiation factor 3 subunit J	22985	0.32	0.10116
D6RA11	UBE2D3	D6RA11_HUMAN Ubiquitin-conjugating enzyme E2 D3 (Fragment)	10828	0.32	0
H0YDT6	EIF3F	H0YDT6_HUMAN Eukaryotic translation initiation factor 3 subunit F (Fragment)	10801	0.32	0
F2Z2Y6	NAA38	F2Z2Y6_HUMAN N-alpha-acetyltransferase 38, NatC auxiliary subunit	7367	0.32	0.16
B4DEK7	RAB8A	B4DEK7_HUMAN Ras-related protein Rab-8A	23720	0.32	0.16
Q14974	KPNB1	IMB1_HUMAN Importin subunit beta-1	98420	0.316667	0.0384419
D6R9P4	GNPDA1	D6R9P4_HUMAN Glucosamine-6-phosphate isomerase 1	31052	0.316667	0.0433333
Q9NP72	RAB18	RAB18_HUMAN Ras-related protein Rab-18	23248	0.316667	0.103976
P05089	ARG1	ARGI1_HUMAN Arginase-1	34884	0.316667	0.0693622
O00401	WASL	WASL_HUMAN Neural Wiskott-Aldrich syndrome protein	55192	0.313333	0.0266667
P15259	PGAM2	PGAM2_HUMAN Phosphoglycerate mutase 2	28919	0.313333	0.163333
Q8N183	NDUFAF2	MIMIT_HUMAN Mimitin, mitochondrial	19844	0.313333	0.143333
P09455	RBP1	RET1_HUMAN Retinol-binding protein 1	16011	0.313333	0.156667
Q9BZU3	CKS1B	Q9BZU3_HUMAN CDC28 protein kinase regulatory subunit 1B, isoform CRA_c	7571	0.313333	0.156667
E7EW52	RPE	E7EW52_HUMAN Ribulose-phosphate 3-epimerase	24220	0.313333	0.156667
Q92734	TFG	TFG_HUMAN Protein TFG	43478	0.31	0.03
H0Y6E7	RBMX	H0Y6E7_HUMAN RNA-binding motif protein, X chromosome, N-terminally processed (Fragment)	31837	0.31	0.09
Q8N9I0	SYT2	SYT2_HUMAN Synaptotagmin-2	47355	0.31	0
Q53GG5-2	PDLIM3	PDLI3_HUMAN Isoform 2 of PDZ and LIM domain protein 3	34714	0.31	0
P0CG29	GSTT2	GST2_HUMAN Glutathione S-transferase theta-2	27660	0.31	0.05
M0R0J3	HDGFRP2	M0R0J3_HUMAN Hepatoma-derived growth factor-related protein 2	11083	0.31	0
O95139	NDUFB6	NDUB6_HUMAN NADH dehydrogenase [ubiquinone] 1 beta subcomplex subunit 6	15479	0.31	0.09
Q10567	AP1B1	AP1B1_HUMAN AP-1 complex subunit beta-1	105482	0.306667	0.0266667
Q9Y3I0	RTCB	RTCB_HUMAN tRNA-splicing ligase RtcB homolog	55688	0.306667	0.0233333
H0YJN8	GSTZ1	H0YJN8_HUMAN Maleylacetoacetate isomerase (Fragment)	7655	0.306667	0.153333
B4DVE7	ANXA11	B4DVE7_HUMAN Annexin	51552	0.306667	0.0533333
P61020	RAB5B	RAB5B_HUMAN Ras-related protein Rab-5B	23920	0.306667	0.0982061
P27105	STOM	STOM_HUMAN Erythrocyte band 7 integral membrane protein	31882	0.306667	0.0433333
Q9NPD7	NRN1	NRN1_HUMAN Neuritin	15665	0.306667	0.0866667
Q9BQI9	NRIP2	NRIP2_HUMAN Nuclear receptor-interacting protein 2	31824	0.306667	0.0433333
H0YJH5	FAM63A	H0YJH5_HUMAN Protein FAM63A (Fragment)	15792	0.306667	0.0866667
E5KLJ5	OPA1	E5KLJ5_HUMAN Dynamin-like 120 kDa protein, mitochondrial	118240	0.303333	0.0233333
P61289	PSME3	PSME3_HUMAN Proteasome activator complex subunit 3	29602	0.303333	0.157727
P62333	PSMC6	PRS10_HUMAN 26S protease regulatory subunit 10B	44430	0.3	0.03
H3BPB8	MPI	H3BPB8_HUMAN Mannose-6-phosphate isomerase	44935	0.3	0.03
P55145	MANF	MANF_HUMAN Mesencephalic astrocyte-derived neurotrophic factor	21143	0.3	0.162891
Q9Y2S2	CRYL1	CRYL1_HUMAN Lambda-crystallin homolog	35909	0.3	0
E9PFW3	AP2M1	E9PFW3_HUMAN AP-2 complex subunit mu	52612	0.3	0.05
G8JLB6	HNRNPH1	G8JLB6_HUMAN Heterogeneous nuclear ribonucleoprotein H	51482	0.3	0.15
Q8NC96	NECAP1	NECP1_HUMAN Adaptin ear-binding coat-associated protein 1	29833	0.3	0.15695
G3V2R9	G3V2R9	G3V2R9_HUMAN Uncharacterized protein	23764	0.3	0
H3BPE7	FUS	H3BPE7_HUMAN RNA-binding protein FUS	53693	0.3	0.0680686
O15173	PGRMC2	PGRC2_HUMAN Membrane-associated progesterone receptor component 2	23861	0.3	0
Q9NTX5	ECHDC1	ECHD1_HUMAN Ethylmalonyl-CoA decarboxylase	33848	0.3	0.15
Q8TCZ2	CD99L2	C99L2_HUMAN CD99 antigen-like protein 2	28140	0.3	0.05
P29508	SERPINB3	SPB3_HUMAN Serpin B3	44594	0.3	0.03
P60903	S100A10	S10AA_HUMAN Protein S100-A10	11310	0.3	0
H0Y9Y4	RPS3A	H0Y9Y4_HUMAN 40S ribosomal protein S3a (Fragment)	23628	0.3	0
P05386	RPLP1	RLA1_HUMAN 60S acidic ribosomal protein P1	11621	0.3	0
H0YBY3	GM2A	H0YBY3_HUMAN Ganglioside GM2 activator (Fragment)	11629	0.3	0
P05787	KRT8	K2C8_HUMAN Keratin, type II cytoskeletal 8	53671	0.296667	0.0266667
Q5T5C7	SARS	Q5T5C7_HUMAN Serine--tRNA ligase, cytoplasmic	61788	0.296667	0.0375648
E5RHN5	PHYHIP	E5RHN5_HUMAN Phytanoyl-CoA hydroxylase-interacting protein (Fragment)	28671	0.296667	0.0466667
Q8IVP1	SH3GL3	Q8IVP1_HUMAN Endophilin-A3	32636	0.296667	0.0433333
J3KN29	PSMD9	J3KN29_HUMAN 26S proteasome non-ATPase regulatory subunit 9	24709	0.296667	0.0924362
Q92526	CCT6B	TCPW_HUMAN T-complex protein 1 subunit zeta-2	58355	0.296667	0.0233333
M0R0Y3	RUVBL2	M0R0Y3_HUMAN RuvB-like 2	38845	0.296667	0.151694
B4DIZ2	UBE2K	B4DIZ2_HUMAN Ubiquitin-conjugating enzyme E2 K	15857	0.296667	0.0866667
K7EM13	PRKAR1A	K7EM13_HUMAN cAMP-dependent protein kinase type I-alpha regulatory subunit (Fragment)	17504	0.296667	0.208992
F5H8K9	KRT4	F5H8K9_HUMAN Keratin, type II cytoskeletal 4	54331	0.293333	0.0233333
Q6PCE3	PGM2L1	PGM2L_HUMAN Glucose 1,6-bisphosphate synthase	71366	0.293333	0.0497773
E7ERC4	SSB	E7ERC4_HUMAN Lupus La protein (Fragment)	21486	0.293333	0.157621
Q2M2I8	AAK1	AAK1_HUMAN AP2-associated protein kinase 1	104562	0.293333	0.0352767
Q7Z3D6	C14orf159	CN159_HUMAN UPF0317 protein C14orf159, mitochondrial	67363	0.293333	0.0560753
Q96GK7	FAHD2A	FAH2A_HUMAN Fumarylacetoacetate hydrolase domain-containing protein 2A	34916	0.293333	0.146667
Q9H444	CHMP4B	CHM4B_HUMAN Charged multivesicular body protein 4b	24935	0.293333	0.0952774
D6RGE2	ISOC1	D6RGE2_HUMAN Isochorismatase domain-containing protein 1 (Fragment)	20455	0.293333	0.0666667
P27482	CALML3	CALL3_HUMAN Calmodulin-like protein 3	16937	0.293333	0.146667
Q5TG92-2	C1orf195	CA195_HUMAN Isoform 2 of Putative uncharacterized protein C1orf195	8025	0.293333	0.146667
Q9UEY8	ADD3	ADDG_HUMAN Gamma-adducin	79447	0.293333	0.150702
Q14CZ8	HEPACAM	HECAM_HUMAN Hepatocyte cell adhesion molecule	46226	0.29	0.03
Q9NSD9	FARSB	SYFB_HUMAN Phenylalanine--tRNA ligase beta subunit	66701	0.29	0.04
P10645	CHGA	CMGA_HUMAN Chromogranin-A	50829	0.29	0
Q9H3Y8	PPDPF	PPDPF_HUMAN Pancreatic progenitor cell differentiation and proliferation factor	11941	0.29	0
Q5R3B4	MPC2	Q5R3B4_HUMAN Mitochondrial pyruvate carrier 2 (Fragment)	11730	0.29	0
P01700	P01700	LV102_HUMAN Ig lambda chain V-I region HA	12003	0.29	0
G3V1C3	API5	G3V1C3_HUMAN Apoptosis inhibitor 5	57867	0.286667	0.145182
Q5SWX3	CAMK2G	Q5SWX3_HUMAN Calcium/calmodulin-dependent protein kinase (CaM kinase) II gamma, isoform CRA_n	58445	0.286667	0.0233333
H0YKU1	TMOD3	H0YKU1_HUMAN Tropomodulin-3 (Fragment)	20946	0.286667	0.0633333
C9JC03	EHD1	C9JC03_HUMAN EH domain-containing protein 1 (Fragment)	42767	0.286667	0.0856997
K7EL20	EIF3G	K7EL20_HUMAN Eukaryotic translation initiation factor 3 subunit G (Fragment)	29647	0.286667	0.0466667
H0Y5S9	CSNK1E	H0Y5S9_HUMAN Casein kinase I isoform epsilon (Fragment)	12971	0.286667	0.173718
P07305	H1F0	H10_HUMAN Histone H1.0	20850	0.286667	0.0633333
P18124	RPL7	RL7_HUMAN 60S ribosomal protein L7	29264	0.286667	0.0466667
J3QR51	RAB31	J3QR51_HUMAN Ras-related protein Rab-31	8262	0.286667	0.143333
E5RFZ4	PROSC	E5RFZ4_HUMAN Proline synthase co-transcribed bacterial homolog protein	8161	0.286667	0.143333
J3QK90	NSFL1C	J3QK90_HUMAN NSFL1 cofactor p47	40819	0.286667	0.173718
H3BTV7	HDGFRP3	H3BTV7_HUMAN Hepatoma-derived growth factor-related protein 3 (Fragment)	16608	0.283333	0.0833333
J3KRM1	SRCIN1	J3KRM1_HUMAN SRC kinase-signaling inhibitor 1	130668	0.283333	0.0333333
Q5VW32	BROX	BROX_HUMAN BRO1 domain-containing protein BROX	46960	0.283333	0.0266667
O15400	STX7	STX7_HUMAN Syntaxin-7	29911	0.283333	0.0433333
O43813	LANCL1	LANC1_HUMAN LanC-like protein 1	45995	0.28	0.151438
O75891	ALDH1L1	AL1L1_HUMAN Cytosolic 10-formyltetrahydrofolate dehydrogenase	99622	0.28	0.03
Q00013	MPP1	EM55_HUMAN 55 kDa erythrocyte membrane protein	52492	0.28	0.046188
Q9BUB1	PRKAR2A	Q9BUB1_HUMAN PRKAR2A protein	43382	0.28	0.03
P00403	MT-CO2	COX2_HUMAN Cytochrome c oxidase subunit 2	25719	0.28	0
P01765	P01765	HV304_HUMAN Ig heavy chain V-III region TIL	12462	0.28	0
C9J3Q3	FAM107B	C9J3Q3_HUMAN Protein FAM107B (Fragment)	12168	0.28	0
K7ENG2	U2AF2	K7ENG2_HUMAN Splicing factor U2AF 65 kDa subunit	34222	0.28	0.04
R4GMZ8	FBXO44	R4GMZ8_HUMAN F-box only protein 44 (Fragment)	16729	0.28	0.08
O75896	TUSC2	TUSC2_HUMAN Tumor suppressor candidate 2	12066	0.28	0
O15075	DCLK1	DCLK1_HUMAN Serine/threonine-protein kinase DCLK1	82743	0.28	0.0568624
P30711	GSTT1	GSTT1_HUMAN Glutathione S-transferase theta-1	27489	0.28	0.16773
A6NP52	PRAF2	A6NP52_HUMAN PRA1 family protein 2	17576	0.28	0.14
Q8TBQ9	TMEM167A	KISHA_HUMAN Protein kish-A	8339	0.28	0.14
Q5QP64	DUSP15	Q5QP64_HUMAN Dual-specificity protein phosphatase 15 (Fragment)	8275	0.28	0.14
P08754	GNAI3	GNAI3_HUMAN Guanine nucleotide-binding protein G(k) subunit alpha	41076	0.276667	0.141931
P26232-2	CTNNA2	CTNA2_HUMAN Isoform 2 of Catenin alpha-2	101068	0.276667	0.0352767
Q13423	NNT	NNTM_HUMAN NAD(P) transhydrogenase, mitochondrial	114564	0.276667	0.0133333
P28066	PSMA5	PSA5_HUMAN Proteasome subunit alpha type-5	26565	0.276667	0.0866667
P17931	LGALS3	LEG3_HUMAN Galectin-3	26193	0.276667	0.0866667
B1AH77	RAC2	B1AH77_HUMAN Ras-related C3 botulinum toxin substrate 2	17050	0.276667	0.0766667
Q53FT3	C11orf73	HIKES_HUMAN Protein Hikeshi	21671	0.273333	0.0566667
E7EWR4	CSTF2	E7EWR4_HUMAN Cleavage stimulation factor subunit 2	63017	0.273333	0.0433333
F8VVL1	DENR	F8VVL1_HUMAN Density-regulated protein	18158	0.273333	0.136667
E5RGG1	DCTN4	E5RGG1_HUMAN Dynactin subunit 4 (Fragment)	13395	0.273333	0.164958
E5RGQ3	RWDD1	E5RGQ3_HUMAN RWD domain-containing protein 1 (Fragment)	8557	0.273333	0.136667
R4GN43	NDUFA6	R4GN43_HUMAN NADH dehydrogenase [ubiquinone] 1 alpha subcomplex subunit 6	8504	0.273333	0.136667
P43304	GPD2	GPDM_HUMAN Glycerol-3-phosphate dehydrogenase, mitochondrial	81315	0.27	0.057735
P45985	MAP2K4	MP2K4_HUMAN Dual specificity mitogen-activated protein kinase kinase 4	44716	0.27	0.03
Q9H0Q0	FAM49A	FA49A_HUMAN Protein FAM49A	37688	0.27	0.150444
Q9BWW4	SSBP3	SSBP3_HUMAN Single-stranded DNA-binding protein 3	40566	0.27	0
P04433	P04433	KV309_HUMAN Ig kappa chain V-III region VG (Fragment)	12681	0.27	0
Q96DA6	DNAJC19	TIM14_HUMAN Mitochondrial import inner membrane translocase subunit TIM14	12491	0.27	0
Q96A49	SYAP1	SYAP1_HUMAN Synapse-associated protein 1	39966	0.27	0.057735
J3KNQ3	PSMD13	J3KNQ3_HUMAN 26S proteasome non-ATPase regulatory subunit 13	40090	0.27	0.057735
P01742	P01742	HV101_HUMAN Ig heavy chain V-I region EU	12578	0.27	0
A6NP24	CRYZ	A6NP24_HUMAN Quinone oxidoreductase (Fragment)	26137	0.27	0
H0YBI4	PDLIM5	H0YBI4_HUMAN PDZ and LIM domain protein 5 (Fragment)	21869	0.27	0.06
B3KY94	CDIPT	B3KY94_HUMAN CDP-diacylglycerol--inositol 3-phosphatidyltransferase	26670	0.27	0
Q96HJ9	C7orf55	CG055_HUMAN UPF0562 protein C7orf55	12855	0.27	0
K7EM18	EIF1	K7EM18_HUMAN Eukaryotic translation initiation factor 1	13770	0.27	0.161967
Q15233	NONO	NONO_HUMAN Non-POU domain-containing octamer-binding protein	54311	0.266667	0.0433333
P49757	NUMB	NUMB_HUMAN Protein numb homolog	71444	0.266667	0.134454
P54136	RARS	SYRC_HUMAN Arginine--tRNA ligase, cytoplasmic	76129	0.266667	0.0366667
P49589-3	CARS	SYCC_HUMAN Isoform 3 of Cysteine--tRNA ligase, cytoplasmic	95376	0.266667	0.0260342
P25788	PSMA3	PSA3_HUMAN Proteasome subunit alpha type-3	28643	0.266667	0.15899
E9PJC7	CD82	E9PJC7_HUMAN CD82 antigen (Fragment)	17663	0.266667	0.0766667
P14625	HSP90B1	ENPL_HUMAN Endoplasmin	92696	0.263333	0.054569
P62714	PPP2CB	PP2AB_HUMAN Serine/threonine-protein phosphatase 2A catalytic subunit beta isoform	36123	0.263333	0.0366667
Q9UKU0	ACSL6	ACSL6_HUMAN Long-chain-fatty-acid--CoA ligase 6	78728	0.263333	0.0166667
H0Y9C2	CAMK2D	H0Y9C2_HUMAN Calcium/calmodulin-dependent protein kinase type II subunit delta (Fragment)	22283	0.263333	0.0566667
P47755	CAPZA2	CAZA2_HUMAN F-actin-capping protein subunit alpha-2	33157	0.263333	0.13691
Q5T3H5	RGS7	Q5T3H5_HUMAN Regulator of G-protein-signaling 7 (Fragment)	38270	0.263333	0.14746
Q6UWR7	ENPP6	ENPP6_HUMAN Ectonucleotide pyrophosphatase/phosphodiesterase family member 6	50551	0.263333	0.0705534
P21695	GPD1	GPDA_HUMAN Glycerol-3-phosphate dehydrogenase [NAD(+)], cytoplasmic	38171	0.263333	0.130937
B1P7G3	ISCU	B1P7G3_HUMAN ICSU	14038	0.263333	0.159199
F8W6H6	MYO5A	F8W6H6_HUMAN Unconventional myosin-Va	220201	0.26	0.0152753
Q9UPY6	WASF3	WASF3_HUMAN Wiskott-Aldrich syndrome protein family member 3	55373	0.26	0.0404145
B4DT31	FUBP1	B4DT31_HUMAN Far upstream element-binding protein 1	69993	0.26	0.034641
Q9NR45	NANS	SIAS_HUMAN Sialic acid synthase	40738	0.26	0
Q92876	KLK6	KLK6_HUMAN Kallikrein-6	27523	0.26	0
P46783	RPS10	RS10_HUMAN 40S ribosomal protein S10	18886	0.26	0.13
M0QXL5	FBL	M0QXL5_HUMAN rRNA 2~-O-methyltransferase fibrillarin (Fragment)	26737	0.26	0
Q9BUT1	BDH2	BDH2_HUMAN 3-hydroxybutyrate dehydrogenase type 2	27049	0.26	0
B4DDF9	ANXA4	B4DDF9_HUMAN Annexin	27274	0.26	0
A2A283	SYNGR1	A2A283_HUMAN Synaptogyrin-1	12952	0.26	0
E9PPH5	ANP32E	E9PPH5_HUMAN Acidic leucine-rich nuclear phosphoprotein 32 family member E (Fragment)	13234	0.26	0
P19652	ORM2	A1AG2_HUMAN Alpha-1-acid glycoprotein 2	23873	0.26	0.14
H0YNJ1	hCG_2004619	H0YNJ1_HUMAN HCG2004619	13051	0.26	0
H3BP22	CPT1A	H3BP22_HUMAN Carnitine O-palmitoyltransferase 1, liver isoform (Fragment)	12974	0.26	0
H0YAR3	TOP1MT	H0YAR3_HUMAN DNA topoisomerase I, mitochondrial (Fragment)	12936	0.26	0
Q8TCD1	C18orf32	CR032_HUMAN UPF0729 protein C18orf32	8835	0.26	0.13
P11233	RALA	RALA_HUMAN Ras-related protein Ral-A	23723	0.26	0.14
P12814	ACTN1	ACTN1_HUMAN Alpha-actinin-1	103563	0.256667	0.133708
B4DTG2	EEF1G	B4DTG2_HUMAN Elongation factor 1-gamma	56456	0.256667	0.0405518
Q9Y5X3	SNX5	SNX5_HUMAN Sorting nexin-5	47072	0.256667	0.0266667
Q5T1Z0	LHPP	Q5T1Z0_HUMAN Phospholysine phosphohistidine inorganic pyrophosphate phosphatase	23123	0.256667	0.0533333
A6NIV2	TOMM7	A6NIV2_HUMAN Mitochondrial import receptor subunit TOM7 homolog	14379	0.256667	0.153225
E9PFZ2	CP	E9PFZ2_HUMAN Ceruloplasmin	109493	0.253333	0.0328295
J3KQ32	OLA1	J3KQ32_HUMAN Obg-like ATPase 1	47136	0.253333	0.0566667
C9J052	TREX1	C9J052_HUMAN Three prime repair exonuclease 1	18508	0.253333	0.0733333
Q8NFX7	STXBP6	STXB6_HUMAN Syntaxin-binding protein 6	23824	0.253333	0.113333
Q9Y266	NUDC	NUDC_HUMAN Nuclear migration protein nudC	38276	0.253333	0.0876229
R4GMR5	PSMD8	R4GMR5_HUMAN 26S proteasome non-ATPase regulatory subunit 8	32702	0.253333	0.0433333
P53365	ARFIP2	ARFP2_HUMAN Arfaptin-2	37946	0.253333	0.0366667
C9JCW7	TMUB1	C9JCW7_HUMAN Transmembrane and ubiquitin-like domain-containing protein 1 (Fragment)	18331	0.253333	0.0733333
P24666	ACP1	PPAC_HUMAN Low molecular weight phosphotyrosine protein phosphatase	18487	0.253333	0.0733333
Q9P1F3	ABRACL	ABRAL_HUMAN Costars family protein ABRACL	9108	0.253333	0.126667
Q15843	NEDD8	NEDD8_HUMAN NEDD8	9066	0.253333	0.126667
O15240	VGF	VGF_HUMAN Neurosecretory protein VGF	67275	0.25	0.02
F5H2F4	MTHFD1	F5H2F4_HUMAN C-1-tetrahydrofolate synthase, cytoplasmic	111342	0.25	0.0458258
P59190	RAB15	RAB15_HUMAN Ras-related protein Rab-15	24660	0.25	0.134288
Q96QK1	VPS35	VPS35_HUMAN Vacuolar protein sorting-associated protein 35	92447	0.25	0.03
G5EA52	PDIA3	G5EA52_HUMAN Protein disulfide isomerase family A, member 3, isoform CRA_b	55328	0.25	0.126623
P16389	KCNA2	KCNA2_HUMAN Potassium voltage-gated channel subfamily A member 2	57137	0.25	0
B4DZF8	PPP2R4	B4DZF8_HUMAN Serine/threonine-protein phosphatase 2A activator	42589	0.25	0
B4E2W0	HADHB	B4E2W0_HUMAN 3-ketoacyl-CoA thiolase	49076	0.25	0.0929157
Q9UHA4	LAMTOR3	LTOR3_HUMAN Ragulator complex protein LAMTOR3	13671	0.25	0
Q9UHF0	TAC3	TKNK_HUMAN Tachykinin-3	13487	0.25	0
F8WDA1	PRKAG2	F8WDA1_HUMAN 5~-AMP-activated protein kinase subunit gamma-2	24681	0.25	0.134288
H0Y9M8	NDUFS4	H0Y9M8_HUMAN NADH dehydrogenase [ubiquinone] iron-sulfur protein 4, mitochondrial (Fragment)	13490	0.25	0
Q9H047	DKFZp547J2313	Q9H047_HUMAN Fatty acid binding protein 7, brain, isoform CRA_b	18931	0.25	0.07
E5RGS4	PFDN1	E5RGS4_HUMAN Prefoldin subunit 1	13457	0.25	0
Q5RI15	COX20	COX20_HUMAN Cytochrome c oxidase protein 20 homolog	13511	0.25	0
O60493	SNX3	SNX3_HUMAN Sorting nexin-3	18808	0.25	0.07
E5RJR5	SKP1	E5RJR5_HUMAN S-phase kinase-associated protein 1	18879	0.25	0.07
P14927	UQCRB	QCR7_HUMAN Cytochrome b-c1 complex subunit 7	13522	0.25	0
E7EQR4	EZR	E7EQR4_HUMAN Ezrin	65653	0.25	0.126623
P20338	RAB4A	RAB4A_HUMAN Ras-related protein Rab-4A	24659	0.25	0.134288
P25398	RPS12	RS12_HUMAN 40S ribosomal protein S12	14905	0.246667	0.14746
O43681	ASNA1	ASNA_HUMAN ATPase ASNA1	39224	0.246667	0.0333333
H3BLU2	LSAMP	H3BLU2_HUMAN Limbic system-associated membrane protein (Fragment)	38504	0.246667	0.0333333
Q13232	NME3	NDK3_HUMAN Nucleoside diphosphate kinase 3	19231	0.246667	0.0666667
B4E2N0	LZIC	B4E2N0_HUMAN Protein LZIC	23967	0.246667	0.0533333
Q8IV50	LYSMD2	LYSM2_HUMAN LysM and putative peptidoglycan-binding domain-containing protein 2	23506	0.246667	0.0533333
R4GN08	ARPC4	R4GN08_HUMAN Actin-related protein 2/3 complex subunit 4 (Fragment)	9399	0.246667	0.123333
J3KN37	AKAP7	J3KN37_HUMAN A-kinase anchor protein 7 isoform gamma	9388	0.246667	0.123333
P49327	FASN	FAS_HUMAN Fatty acid synthase	275877	0.243333	0.0202759
F5GWL8	LZTFL1	F5GWL8_HUMAN Leucine zipper transcription factor-like protein 1	29315	0.243333	0.0779601
P09960	LTA4H	LKHA4_HUMAN Leukotriene A-4 hydrolase	69868	0.243333	0.0497773
J3QTA6	CHCHD6	J3QTA6_HUMAN Coiled-coil-helix-coiled-coil-helix domain-containing protein 6, mitochondrial	29085	0.243333	0.0779601
Q6UXV4	APOOL	APOOL_HUMAN Apolipoprotein O-like	29311	0.243333	0.0779601
O14775	GNB5	GBB5_HUMAN Guanine nucleotide-binding protein subunit beta-5	44621	0.24	0.0519615
E7ESZ7	NDUFA10	E7ESZ7_HUMAN NADH dehydrogenase [ubiquinone] 1 alpha subcomplex subunit 10, mitochondrial	45052	0.24	0.0519615
F5H4Z3	PSMF1	F5H4Z3_HUMAN Proteasome inhibitor PI31 subunit	19336	0.24	0.07
B4DG46	SLC17A7	B4DG46_HUMAN Vesicular glutamate transporter 1	60533	0.24	0
Q9Y3Q8	TSC22D4	T22D4_HUMAN TSC22 domain family protein 4	41058	0.24	0.12
P21397	MAOA	AOFA_HUMAN Amine oxidase [flavin-containing] A	60157	0.24	0
E9PE82	ACADS	E9PE82_HUMAN Short-chain-specific acyl-CoA dehydrogenase, mitochondrial	44497	0.24	0.0519615
Q8N1A0	KRT222	KT222_HUMAN Keratin-like protein KRT222	34308	0.24	0.04
Q9BSN4	SCD5	Q9BSN4_HUMAN SCD5 protein	14374	0.24	0
Q9NRX4	PHPT1	PHP14_HUMAN 14 kDa phosphohistidine phosphatase	13995	0.24	0
C9JPU8	AIFM3	C9JPU8_HUMAN Apoptosis-inducing factor 3 (Fragment)	14441	0.24	0
Q5T7N0	RPL5	Q5T7N0_HUMAN 60S ribosomal protein L5 (Fragment)	14333	0.24	0
B4DNJ6	STRAP	B4DNJ6_HUMAN Serine-threonine kinase receptor-associated protein	40095	0.236667	0.0333333
D3DQ64	AK4	D3DQ64_HUMAN Adenylate kinase 4, mitochondrial	19825	0.236667	0.0666667
O75899	GABBR2	GABR2_HUMAN Gamma-aminobutyric acid type B receptor subunit 2	106780	0.236667	0.0202759
Q9NQX3	GPHN	GEPH_HUMAN Gephyrin	80382	0.236667	0.0166667
K7EIG7	MYO1D	K7EIG7_HUMAN Unconventional myosin-Id	106738	0.236667	0.0202759
Q7Z6L0	PRRT2	PRRT2_HUMAN Proline-rich transmembrane protein 2	35208	0.236667	0.0366667
P60891	PRPS1	PRPS1_HUMAN Ribose-phosphate pyrophosphokinase 1	35325	0.236667	0.0366667
Q96AG4	LRRC59	LRC59_HUMAN Leucine-rich repeat-containing protein 59	35308	0.236667	0.0733333
E9PBS1	PAICS	E9PBS1_HUMAN Phosphoribosylaminoimidazole carboxylase (Fragment)	46307	0.233333	0.0491031
Q8N2K0	ABHD12	ABD12_HUMAN Monoacylglycerol lipase ABHD12	45524	0.233333	0.0491031
A6NCK0	NAE1	A6NCK0_HUMAN NEDD8-activating enzyme E1 regulatory subunit	60935	0.233333	0.0375648
P42025	ACTR1B	ACTY_HUMAN Beta-centractin	42381	0.233333	0.116667
Q14247	CTTN	SRC8_HUMAN Src substrate cortactin	61720	0.233333	0.0375648
P02649	APOE	APOE_HUMAN Apolipoprotein E	36246	0.233333	0.0976957
B5MC22	MTFP1	B5MC22_HUMAN Mitochondrial fission process protein 1	15603	0.233333	0.138724
O75663	TIPRL	TIPRL_HUMAN TIP41-like protein	31652	0.233333	0.116667
K7EQA1	PDCD5	K7EQA1_HUMAN Programmed cell death protein 5	9998	0.233333	0.116667
B1AHC9	XRCC6	B1AHC9_HUMAN X-ray repair cross-complementing protein 6	64528	0.233333	0.123468
E9PQY2	PFDN4	E9PQY2_HUMAN Prefoldin subunit 4	15703	0.233333	0.138724
Q3KQU3	MAP7D1	MA7D1_HUMAN MAP7 domain-containing protein 1	93106	0.23	0.023094
P09497	CLTB	CLCB_HUMAN Clathrin light chain B	25289	0.23	0.05
E5RFP0	NUDCD2	E5RFP0_HUMAN NudC domain-containing protein 2	14850	0.23	0
E7EWX8	MGLL	E7EWX8_HUMAN Monoglyceride lipase	30843	0.23	0
Q9UKU7	ACAD8	ACAD8_HUMAN Isobutyryl-CoA dehydrogenase, mitochondrial	45896	0.23	0
F8WCZ4	DNAJB6	F8WCZ4_HUMAN DnaJ homolog subfamily B member 6	14922	0.23	0
Q8N976	Q8N976	YG039_HUMAN Putative uncharacterized protein FLJ38264	15043	0.23	0
P48066	SLC6A11	S6A11_HUMAN Sodium- and chloride-dependent GABA transporter 3	72098	0.23	0.04
Q8N1N4	KRT78	K2C78_HUMAN Keratin, type II cytoskeletal 78	57629	0.23	0.0585947
P49840	GSK3A	GSK3A_HUMAN Glycogen synthase kinase-3 alpha	51405	0.226667	0.0266667
B8ZZW9	C7orf41	B8ZZW9_HUMAN UPF0452 protein C7orf41	10311	0.226667	0.113333
E9PLD2	MTFR1L	E9PLD2_HUMAN Mitochondrial fission regulator 1-like	21520	0.226667	0.113333
Q5VTU3	DYNLT1	Q5VTU3_HUMAN Dynein light chain Tctex-type 1	10194	0.226667	0.113333
H7C0K8	FUNDC2	H7C0K8_HUMAN FUN14 domain-containing protein 2 (Fragment)	10283	0.226667	0.113333
J3KR87	CLTCL1	J3KR87_HUMAN Clathrin heavy chain 2	144021	0.226667	0.113333
P09622	DLD	DLDH_HUMAN Dihydrolipoyl dehydrogenase, mitochondrial	54713	0.226667	0.113333
P06748	NPM1	NPM_HUMAN Nucleophosmin	32726	0.226667	0.113333
B1AQP4	NIT1	B1AQP4_HUMAN Nitrilase homolog 1	26936	0.226667	0.122384
E7EM64	COPS6	E7EM64_HUMAN COP9 signalosome complex subunit 6	36383	0.226667	0.0366667
Q6BCY4	CYB5R2	NB5R2_HUMAN NADH-cytochrome b5 reductase 2	31495	0.226667	0.0693622
J3KRX5	RPL17	J3KRX5_HUMAN 60S ribosomal protein L17 (Fragment)	20386	0.226667	0.0666667
Q8N3V7	SYNPO	SYNPO_HUMAN Synaptopodin	99915	0.226667	0.124677
P51608	MECP2	MECP2_HUMAN Methyl-CpG-binding protein 2	52580	0.223333	0.0233333
Q9H082	RAB33B	RB33B_HUMAN Ras-related protein Rab-33B	26043	0.223333	0.0466667
P61225	RAP2B	RAP2B_HUMAN Ras-related protein Rap-2b	20719	0.223333	0.0633333
Q13442	PDAP1	HAP28_HUMAN 28 kDa heat- and acid-stable phosphoprotein	20618	0.223333	0.0633333
J3KN00	NDUFA13	J3KN00_HUMAN NADH dehydrogenase (Ubiquinone) 1 alpha subcomplex, 13	25861	0.223333	0.0466667
Q8IV36	HID1	HID1_HUMAN Protein HID1	89316	0.223333	0.101379
Q9NQE9	HINT3	HINT3_HUMAN Histidine triad nucleotide-binding protein 3	20804	0.223333	0.0633333
Q14764	MVP	MVP_HUMAN Major vault protein	99551	0.223333	0.0133333
A2A2V1	PRNP	A2A2V1_HUMAN Major prion protein (Fragment)	27489	0.223333	0.119768
Q9Y4J8-10	DTNA	DTNA_HUMAN Isoform 10 of Dystrobrevin alpha	44199	0.223333	0.12441
B4DGB4	PLS3	B4DGB4_HUMAN Plastin-3	69820	0.223333	0.0504425
O14994	SYN3	SYN3_HUMAN Synapsin-3	63491	0.22	0
H3BQ06	H3BQ06	H3BQ06_HUMAN Uncharacterized protein	43416	0.22	0.03
E7EV50	GABRB2	E7EV50_HUMAN Gamma-aminobutyric acid receptor subunit beta-2	47700	0.22	0
B4E1C5	HARS	B4E1C5_HUMAN Histidine--tRNA ligase, cytoplasmic	44307	0.22	0.11
H0YIV4	NAP1L1	H0YIV4_HUMAN Nucleosome assembly protein 1-like 1 (Fragment)	44972	0.22	0.11
P21912	SDHB	DHSB_HUMAN Succinate dehydrogenase [ubiquinone] iron-sulfur subunit, mitochondrial	32407	0.22	0
H3BN89	EDC3	H3BN89_HUMAN Enhancer of mRNA-decapping protein 3 (Fragment)	10546	0.22	0.11
Q9Y6R0	NUMBL	NUMBL_HUMAN Numb-like protein	65592	0.22	0.034641
J3KTC1	MSI2	J3KTC1_HUMAN RNA-binding protein Musashi homolog 2 (Fragment)	15620	0.22	0
B5MCP9	RPS7	B5MCP9_HUMAN 40S ribosomal protein S7	21299	0.22	0.06
P05976	MYL1	MYL1_HUMAN Myosin light chain 1/3, skeletal muscle isoform	21189	0.22	0.06
H0YG48	PLEKHA5	H0YG48_HUMAN Pleckstrin homology domain-containing family A member 5 (Fragment)	15672	0.22	0
J3QQ67	RPL18	J3QQ67_HUMAN 60S ribosomal protein L18 (Fragment)	21940	0.22	0.11
B0S8I7	LAGE3	B0S8I7_HUMAN L antigen family member 3	10471	0.22	0.11
P13639	EEF2	EF2_HUMAN Elongation factor 2	96246	0.22	0.023094
P31327	CPS1	CPSM_HUMAN Carbamoyl-phosphate synthase [ammonia], mitochondrial	165975	0.216667	0.0233333
P14868	DARS	SYDC_HUMAN Aspartate--tRNA ligase, cytoplasmic	57499	0.216667	0.116667
O14602	EIF1AY	IF1AY_HUMAN Eukaryotic translation initiation factor 1A, Y-chromosomal	16546	0.216667	0.130171
Q6KB66	KRT80	K2C80_HUMAN Keratin, type II cytoskeletal 80	51007	0.216667	0.111405
P00387	CYB5R3	NB5R3_HUMAN NADH-cytochrome b5 reductase 3	34441	0.216667	0.130171
P20648	ATP4A	ATP4A_HUMAN Potassium-transporting ATPase alpha chain 1	115756	0.216667	0.0202759
Q9UPA5	BSN	BSN_HUMAN Protein bassoon	418324	0.213333	0.0218581
Q5BJH7	YIF1B	YIF1B_HUMAN Protein YIF1B	34527	0.213333	0.106667
Q9H3H3	C11orf68	CK068_HUMAN UPF0696 protein C11orf68	27509	0.213333	0.0466667
Q9Y376	CAB39	CAB39_HUMAN Calcium-binding protein 39	40015	0.213333	0.110504
Q86SX6	GLRX5	GLRX5_HUMAN Glutaredoxin-related protein 5, mitochondrial	16732	0.213333	0.127192
Q96EM0	L3HYPDH	T3HPD_HUMAN Trans-L-3-hydroxyproline dehydratase	38570	0.213333	0.0333333
B4DP11	PTGES3	B4DP11_HUMAN Prostaglandin E synthase 3	16751	0.213333	0.127192
P04083	ANXA1	ANXA1_HUMAN Annexin A1	38918	0.213333	0.0333333
A4D1W8	UCC1	A4D1W8_HUMAN Ependymin related protein 1 (Zebrafish), isoform CRA_b	38582	0.213333	0.0333333
F2Z388	RPL35	F2Z388_HUMAN 60S ribosomal protein L35	10809	0.213333	0.106667
C9J0B2	DCUN1D1	C9J0B2_HUMAN DCN1-like protein (Fragment)	10681	0.213333	0.106667
Q9BPX5	ARPC5L	ARP5L_HUMAN Actin-related protein 2/3 complex subunit 5-like protein	16931	0.213333	0.127192
Q96DG6	CMBL	CMBL_HUMAN Carboxymethylenebutenolidase homolog	28372	0.213333	0.114066
P01621	P01621	KV303_HUMAN Ig kappa chain V-III region NG9 (Fragment)	10836	0.213333	0.106667
Q14088	RAB33A	RB33A_HUMAN Ras-related protein Rab-33A	27032	0.213333	0.0466667
Q49B96	COX19	COX19_HUMAN Cytochrome c oxidase assembly protein COX19	10615	0.213333	0.106667
Q9HD34	LYRM4	LYRM4_HUMAN LYR motif-containing protein 4	10752	0.213333	0.106667
H0YKH2	SLTM	H0YKH2_HUMAN SAFB-like transcription modulator (Fragment)	10808	0.213333	0.106667
Q9Y6C9	MTCH2	MTCH2_HUMAN Mitochondrial carrier homolog 2	33936	0.213333	0.106667
F2Z2V6	QARS	F2Z2V6_HUMAN Bifunctional glutamate/proline--tRNA ligase	10794	0.213333	0.106667
Q969E4	TCEAL3	TCAL3_HUMAN Transcription elongation factor A protein-like 3	22603	0.213333	0.106667
K7EN20	HSPBP1	K7EN20_HUMAN Hsp70-binding protein 1 (Fragment)	10836	0.213333	0.106667
Q9Y6R1	SLC4A4	S4A4_HUMAN Electrogenic sodium bicarbonate cotransporter 1	122295	0.21	0.01
Q6S8J3	POTEE	POTEE_HUMAN POTE ankyrin domain family member E	122882	0.21	0.105357
Q13435	SF3B2	SF3B2_HUMAN Splicing factor 3B subunit 2	100279	0.21	0.04
Q92499	DDX1	DDX1_HUMAN ATP-dependent RNA helicase DDX1	83349	0.21	0
O75061	DNAJC6	AUXI_HUMAN Putative tyrosine-protein phosphatase auxilin	100675	0.21	0
P30038	ALDH4A1	AL4A1_HUMAN Delta-1-pyrroline-5-carboxylate dehydrogenase, mitochondrial	62137	0.21	0.02
P30520	ADSS	PURA2_HUMAN Adenylosuccinate synthetase isozyme 2	50465	0.21	0
O14773	TPP1	TPP1_HUMAN Tripeptidyl-peptidase 1	61723	0.21	0.02
P23515	OMG	OMGP_HUMAN Oligodendrocyte-myelin glycoprotein	50032	0.21	0
E9PFN5	GSTK1	E9PFN5_HUMAN Glutathione S-transferase kappa 1	21807	0.21	0.06
Q4G0F5	VPS26B	VP26B_HUMAN Vacuolar protein sorting-associated protein 26B	39244	0.21	0.03
C9JMN4	FAM3C	C9JMN4_HUMAN Protein FAM3C (Fragment)	16317	0.21	0
Q15388	TOMM20	TOM20_HUMAN Mitochondrial import receptor subunit TOM20 homolog	16459	0.21	0
F8W038	C17orf49	F8W038_HUMAN Chromatin complexes subunit BAP18	16394	0.21	0
D6RCF4	CISD2	D6RCF4_HUMAN CDGSH iron-sulfur domain-containing protein 2	16349	0.21	0
P53004	BLVRA	BIEA_HUMAN Biliverdin reductase A	33692	0.21	0
Q9BQI0	AIF1L	AIF1L_HUMAN Allograft inflammatory factor 1-like	17114	0.21	0.124231
B4DUW4	SUMO3	B4DUW4_HUMAN Small ubiquitin-related modifier 3	15929	0.21	0
K7ELC7	RPL27	K7ELC7_HUMAN 60S ribosomal protein L27 (Fragment)	16460	0.21	0
Q9BX66-12	SORBS1	SRBS1_HUMAN Isoform 12 of Sorbin and SH3 domain-containing protein 1	144451	0.206667	0.00666667
Q53GQ0	HSD17B12	DHB12_HUMAN Estradiol 17-beta-dehydrogenase 12	34416	0.206667	0.0635959
P06727	APOA4	APOA4_HUMAN Apolipoprotein A-IV	45371	0.206667	0.0566667
P01213	PDYN	PDYN_HUMAN Proenkephalin-B	28766	0.206667	0.0433333
I3NI20	ADCY9	I3NI20_HUMAN Adenylate cyclase type 9 (Fragment)	28044	0.206667	0.0433333
O00410	IPO5	IPO5_HUMAN Importin-5	125032	0.206667	0.103976
U3KQG5	CD200	U3KQG5_HUMAN OX-2 membrane glycoprotein (Fragment)	22850	0.206667	0.103333
O60506	SYNCRIP	HNRPQ_HUMAN Heterogeneous nuclear ribonucleoprotein Q	69788	0.203333	0.031798
Q8ND76	CCNY	CCNY_HUMAN Cyclin-Y	39825	0.203333	0.0333333
Q93088	BHMT	BHMT1_HUMAN Betaine--homocysteine S-methyltransferase 1	45426	0.203333	0.0266667
Q9UNH7	SNX6	SNX6_HUMAN Sorting nexin-6	46905	0.203333	0.0266667
Q12959-8	DLG1	DLG1_HUMAN Isoform 8 of Disks large homolog 1	87479	0.203333	0.0260342
M0QYB0	FARP1	M0QYB0_HUMAN FERM, RhoGEF and pleckstrin domain-containing protein 1 (Fragment)	23096	0.203333	0.0533333
Q9HCJ6	VAT1L	VAT1L_HUMAN Synaptic vesicle membrane protein VAT-1 homolog-like	46212	0.203333	0.0266667
Q0D2K0	NIPAL4	NIPA4_HUMAN Magnesium transporter NIPA4	50538	0.203333	0.163435
H0YBY0	STAU2	H0YBY0_HUMAN Double-stranded RNA-binding protein Staufen homolog 2 (Fragment)	17543	0.203333	0.121427
F8W6L6	MYH10	F8W6L6_HUMAN Myosin-10	231604	0.2	0.011547
Q9NQ66	PLCB1	PLCB1_HUMAN 1-phosphatidylinositol 4,5-bisphosphate phosphodiesterase beta-1	139335	0.2	1.96262e-17
P08729	KRT7	K2C7_HUMAN Keratin, type II cytoskeletal 7	51411	0.2	1.96262e-17
B4DT72	PSMD3	B4DT72_HUMAN 26S proteasome non-ATPase regulatory subunit 3	41272	0.2	0.03
P47928	ID4	ID4_HUMAN DNA-binding protein inhibitor ID-4	17068	0.2	1.96262e-17
P49841	GSK3B	GSK3B_HUMAN Glycogen synthase kinase-3 beta	47228	0.2	0.07
Q9H479	FN3K	FN3K_HUMAN Fructosamine-3-kinase	35377	0.2	0.0635085
P10451	SPP1	OSTP_HUMAN teopontin	35572	0.2	1.96262e-17
P61626	LYZ	LYSC_HUMAN Lysozyme C	16982	0.2	1.96262e-17
O76096	CST7	CYTF_HUMAN Cystatin-F	16899	0.2	1.96262e-17
P22694	PRKACB	KAPCB_HUMAN cAMP-dependent protein kinase catalytic subunit beta	40711	0.2	0.03
B5MCT8	RPS9	B5MCT8_HUMAN 40S ribosomal protein S9	16674	0.2	1.96262e-17
Q86U28	ISCA2	ISCA2_HUMAN Iron-sulfur cluster assembly 2 homolog, mitochondrial	16694	0.2	1.96262e-17
R4GN50	PTP4A2	R4GN50_HUMAN Protein tyrosine phosphatase type IVA 2	16698	0.2	1.96262e-17
Q9BX68	HINT2	HINT2_HUMAN Histidine triad nucleotide-binding protein 2, mitochondrial	17208	0.2	1.96262e-17
M0QY46	USF2	M0QY46_HUMAN Upstream stimulatory factor 2 (Fragment)	16771	0.2	1.96262e-17
Q6UUV9	CRTC1	CRTC1_HUMAN CREB-regulated transcription coactivator 1	67372	0.2	0.101489
Q13554	CAMK2B	KCC2B_HUMAN Calcium/calmodulin-dependent protein kinase type II subunit beta	73544	0.2	0.10583
H3BRY3	CORO1A	H3BRY3_HUMAN Coronin	44010	0.2	0.128582
Q13011	ECH1	ECH1_HUMAN Delta(3,5)-Delta(2,4)-dienoyl-CoA isomerase, mitochondrial	36136	0.2	0.1
H0Y2W2	ATAD3A	H0Y2W2_HUMAN ATPase family AAA domain-containing protein 3A (Fragment)	64600	0.2	0.02
Q13492	PICALM	PICAL_HUMAN Phosphatidylinositol-binding clathrin assembly protein	70881	0.2	0.0288675
H0YE69	HOOK3	H0YE69_HUMAN Protein Hook homolog 3 (Fragment)	11611	0.2	0.1
P01717	P01717	LV403_HUMAN Ig lambda chain V-IV region Hil	11624	0.2	0.1
M0QZK8	GGCT	M0QZK8_HUMAN Gamma-glutamylcyclotransferase	11685	0.2	0.1
P51148	RAB5C	RAB5C_HUMAN Ras-related protein Rab-5C	23696	0.2	0.1
J3QSX2	NFASC	J3QSX2_HUMAN Neurofascin	150896	0.196667	0.099387
Q5JSH3	WDR44	WDR44_HUMAN WD repeat-containing protein 44	101874	0.196667	0.0266667
P23246	SFPQ	SFPQ_HUMAN Splicing factor, proline- and glutamine-rich	76216	0.196667	0.0333333
A5PLP2	LGI3	A5PLP2_HUMAN LGI3 protein	59575	0.196667	0.0592546
H7C2K2	NCKIPSD	H7C2K2_HUMAN NCK-interacting protein with SH3 domain (Fragment)	29676	0.196667	0.0433333
P30040	ERP29	ERP29_HUMAN Endoplasmic reticulum resident protein 29	29032	0.196667	0.0433333
G3V3M6	APEX1	G3V3M6_HUMAN DNA-(apurinic or apyrimidinic site) lyase (Fragment)	29457	0.196667	0.0433333
Q14008	CKAP5	CKAP5_HUMAN Cytoskeleton-associated protein 5	227062	0.193333	0.0145297
P55060	CSE1L	XPO2_HUMAN Exportin-2	111145	0.193333	0.0202759
D6RAX7	COPS4	D6RAX7_HUMAN COP9 signalosome complex subunit 4	48096	0.193333	0.0266667
H0YKI0	DUT	H0YKI0_HUMAN Deoxyuridine 5~-triphosphate nucleotidohydrolase, mitochondrial	23982	0.193333	0.0533333
E1P506	C6orf163	E1P506_HUMAN Chromosome 6 open reading frame 163, isoform CRA_a	23780	0.193333	0.0533333
G3V1A1	RPL8	G3V1A1_HUMAN 60S ribosomal protein L8	18329	0.193333	0.115662
I3L1R7	PCYT2	I3L1R7_HUMAN Ethanolamine-phosphate cytidylyltransferase	41769	0.193333	0.0333333
Q9P035	PTPLAD1	HACD3_HUMAN Very-long-chain (3R)-3-hydroxyacyl-[acyl-carrier protein] dehydratase 3	43360	0.193333	0.0768838
E7ES43	HSPA4L	E7ES43_HUMAN Heat shock 70 kDa protein 4L	98623	0.193333	0.0133333
H3BTR8	SPG7	H3BTR8_HUMAN Paraplegin (Fragment)	12043	0.193333	0.0966667
F5H2Q7	KIAA1715	F5H2Q7_HUMAN Protein lunapark	31073	0.193333	0.0833333
Q92820	GGH	GGH_HUMAN Gamma-glutamyl hydrolase	36340	0.193333	0.0606447
Q8N3J6	CADM2	CADM2_HUMAN Cell adhesion molecule 2	47980	0.193333	0.0266667
P68106	FKBP1B	FKB1B_HUMAN Peptidyl-prolyl cis-trans isomerase FKBP1B	11889	0.193333	0.0966667
B1AJQ6	STX12	B1AJQ6_HUMAN Syntaxin-12 (Fragment)	24675	0.193333	0.0966667
Q96PY5	FMNL2	FMNL2_HUMAN Formin-like protein 2	123699	0.19	0.0360555
Q92823	NRCAM	NRCAM_HUMAN Neuronal cell adhesion molecule	144655	0.19	0.01
B4E363	FARSA	B4E363_HUMAN Phenylalanine--tRNA ligase alpha subunit	54181	0.19	1.96262e-17
B4DDP6	DBNL	B4DDP6_HUMAN Drebrin-like protein	43242	0.19	0.03
H3BN64	ZFYVE19	H3BN64_HUMAN Zinc finger FYVE domain-containing protein 19 (Fragment)	30136	0.19	0.04
Q9UIL1	SCOC	SCOC_HUMAN Short coiled-coil protein	18148	0.19	1.96262e-17
J3KQI0	LY6H	J3KQI0_HUMAN Lymphocyte antigen 6H	17585	0.19	1.96262e-17
B4DDX8	COPZ1	B4DDX8_HUMAN Coatomer subunit zeta-1	17670	0.19	1.96262e-17
Q86SZ2	TRAPPC6B	TPC6B_HUMAN Trafficking protein particle complex subunit 6B	18199	0.19	1.96262e-17
P68036	UBE2L3	UB2L3_HUMAN Ubiquitin-conjugating enzyme E2 L3	18021	0.19	1.96262e-17
P09234	SNRPC	RU1C_HUMAN U1 small nuclear ribonucleoprotein C	17552	0.19	1.96262e-17
P47914	RPL29	RL29_HUMAN 60S ribosomal protein L29	17798	0.19	1.96262e-17
Q765P7	MTSS1L	MTSSL_HUMAN MTSS1-like protein	80450	0.19	0.03
P52306	RAP1GDS1	GDS1_HUMAN Rap1 GTPase-GDP dissociation stimulator 1	67073	0.19	0.02
O94826	TOMM70A	TOM70_HUMAN Mitochondrial import receptor subunit TOM70	68096	0.19	0.02
G3V1L9	TJP1	G3V1L9_HUMAN Tight junction protein 1 (Zona occludens 1), isoform CRA_a	197681	0.186667	0.00666667
P35579	MYH9	MYH9_HUMAN Myosin-9	227646	0.186667	0.00881917
B4DVB8	ELAVL1	B4DVB8_HUMAN ELAV-like protein 1	39200	0.186667	0.0933333
P07384	CAPN1	CAN1_HUMAN Calpain-1 catalytic subunit	82465	0.186667	0.0333333
P68402	PAFAH1B2	PA1B2_HUMAN Platelet-activating factor acetylhydrolase IB subunit beta	25724	0.186667	0.0933333
J3QLP7	UBBP4	J3QLP7_HUMAN Protein UBBP4	25309	0.186667	0.0933333
J3KRL5	DRG2	J3KRL5_HUMAN Developmentally-regulated GTP-binding protein 2 (Fragment)	12402	0.186667	0.0933333
Q96E16	SMIM19	SMI19_HUMAN Small integral membrane protein 19	12431	0.186667	0.0933333
D6RBT3	NDUFS6	D6RBT3_HUMAN NADH dehydrogenase [ubiquinone] iron-sulfur protein 6, mitochondrial	19082	0.186667	0.109747
Q5T0D2	CMPK1	Q5T0D2_HUMAN UMP-CMP kinase	19195	0.186667	0.109747
Q4G0N4	NADK2	NAKD2_HUMAN NAD kinase 2, mitochondrial	49972	0.186667	0.0233333
Q96GW7	BCAN	PGCB_HUMAN Brevican core protein	100539	0.186667	0.0233333
Q15599	SLC9A3R2	NHRF2_HUMAN Na(+)/H(+) exchange regulatory cofactor NHE-RF2	37619	0.186667	0.0578312
Q9UQB3	CTNND2	CTND2_HUMAN Catenin delta-2	133658	0.183333	0.0145297
H0YI08	MRVI1	H0YI08_HUMAN Protein MRVI1	90093	0.183333	0.0166667
P49748	ACADVL	ACADV_HUMAN Very long-chain specific acyl-CoA dehydrogenase, mitochondrial	70745	0.183333	0.0166667
Q6YN16	HSDL2	HSDL2_HUMAN Hydroxysteroid dehydrogenase-like protein 2	45651	0.183333	0.0952774
Q16643	DBN1	DREB_HUMAN Drebrin	71842	0.18	0.0472582
C9IZE4	PSMD6	C9IZE4_HUMAN 26S proteasome non-ATPase regulatory subunit 6	52346	0.18	0.064291
P13796	LCP1	PLSL_HUMAN Plastin-2	70814	0.18	0.0472582
P16989-2	YBX3	YBOX3_HUMAN Isoform 2 of Y-box-binding protein 3	31928	0.18	0.04
P52594	AGFG1	AGFG1_HUMAN Arf-GAP domain and FG repeat-containing protein 1	58509	0.18	0.034641
Q7L9L4	MOB1B	MOB1B_HUMAN MOB kinase activator 1B	25246	0.18	0.05
B7Z452	ACSL1	B7Z452_HUMAN Long-chain-fatty-acid--CoA ligase 1	78826	0.18	0.0288675
F8WD04	ATL1	F8WD04_HUMAN Atlastin-1	63863	0.18	0.02
I3L0P4	CLUH	I3L0P4_HUMAN Clustered mitochondria protein homolog (Fragment)	19681	0.18	0.106927
O95970	LGI1	LGI1_HUMAN Leucine-rich glioma-inactivated protein 1	64519	0.18	0.04
P02743	APCS	SAMP_HUMAN Serum amyloid P-component	25485	0.18	0.05
C9J473	MPV17	C9J473_HUMAN Protein Mpv17 (Fragment)	12821	0.18	0.09
B1AXG1	RPS6KA3	B1AXG1_HUMAN Ribosomal protein S6 kinase alpha-3 (Fragment)	26275	0.18	0.09
H7C204	ZFYVE20	H7C204_HUMAN Rabenosyn-5 (Fragment)	18470	0.18	1.96262e-17
Q92905	COPS5	CSN5_HUMAN COP9 signalosome complex subunit 5	37783	0.18	1.96262e-17
H0YIB4	SRSF9	H0YIB4_HUMAN Serine/arginine-rich-splicing factor 9 (Fragment)	12887	0.18	0.09
D6RD66	WDR1	D6RD66_HUMAN WD repeat-containing protein 1 (Fragment)	27066	0.18	0.1249
E9PGT1	TSN	E9PGT1_HUMAN Translin	25670	0.18	0.05
Q8NCW5	APOA1BP	NNRE_HUMAN NAD(P)H-hydrate epimerase	31996	0.18	0.04
B3KVR1	SNRPN	B3KVR1_HUMAN Small nuclear ribonucleoprotein-associated protein	25230	0.18	0.05
D6RD17	IGJ	D6RD17_HUMAN Immunoglobulin J chain (Fragment)	18509	0.18	1.96262e-17
P23434	GCSH	GCSH_HUMAN Glycine cleavage system H protein, mitochondrial	19101	0.18	1.96262e-17
K7EL65	IMPA2	K7EL65_HUMAN Inositol monophosphatase 2	12822	0.18	0.09
B0QYA5	EIF3D	B0QYA5_HUMAN Eukaryotic translation initiation factor 3 subunit D (Fragment)	31937	0.18	0.04
Q7RTV2	GSTA5	GSTA5_HUMAN Glutathione S-transferase A5	25763	0.18	0.05
P78356	PIP4K2B	PI42B_HUMAN Phosphatidylinositol 5-phosphate 4-kinase type-2 beta	47747	0.18	0.117189
Q9Y3C6	PPIL1	PPIL1_HUMAN Peptidyl-prolyl cis-trans isomerase-like 1	18339	0.18	1.96262e-17
D6R934	C1QB	D6R934_HUMAN Complement C1q subcomponent subunit B	26670	0.18	0.09
Q8NC51	SERBP1	PAIRB_HUMAN Plasminogen activator inhibitor 1 RNA-binding protein	44995	0.18	0.03
E9PIW2	DLG2	E9PIW2_HUMAN MAGUK p55 subfamily member 2	90988	0.176667	0.0133333
B4E1K7	STOML2	B4E1K7_HUMAN Stomatin-like protein 2, mitochondrial	33317	0.176667	0.0766667
P41091	EIF2S3	IF2G_HUMAN Eukaryotic translation initiation factor 2 subunit 3	51647	0.176667	0.0233333
P50135	HNMT	HNMT_HUMAN Histamine N-methyltransferase	33616	0.176667	0.0766667
P31323	PRKAR2B	KAP3_HUMAN cAMP-dependent protein kinase type II-beta regulatory subunit	46672	0.176667	0.0266667
B4DGU4	CTNNB1	B4DGU4_HUMAN Catenin beta-1	85339	0.176667	0.0384419
P48454	PPP3CC	PP2BC_HUMAN Serine/threonine-protein phosphatase 2B catalytic subunit gamma isoform	58777	0.176667	0.0375648
P62330	ARF6	ARF6_HUMAN ADP-ribosylation factor 6	20183	0.176667	0.103976
Q9UPV7	KIAA1045	K1045_HUMAN Protein KIAA1045	45905	0.176667	0.0266667
Q8WU79	SMAP2	SMAP2_HUMAN Stromal membrane-associated protein 2	47097	0.176667	0.0266667
H0YM70	PSME2	H0YM70_HUMAN Proteasome activator complex subunit 2	26166	0.176667	0.0466667
C9JG41	ITM2C	C9JG41_HUMAN Integral membrane protein 2C (Fragment)	20214	0.176667	0.103976
Q9H1V8	SLC6A17	S6A17_HUMAN Sodium-dependent neutral amino acid transporter SLC6A17	81747	0.173333	0.0260342
Q15075	EEA1	EEA1_HUMAN Early endosome antigen 1	163337	0.173333	0.0260342
P19022	CDH2	CADH2_HUMAN Cadherin-2	100203	0.173333	0.0202759
H7C3P9	COPS3	H7C3P9_HUMAN COP9 signalosome complex subunit 3	39524	0.173333	0.0548736
Q8WWI5	SLC44A1	CTL1_HUMAN Choline transporter-like protein 1	74793	0.173333	0.0166667
Q6IQ22	RAB12	RAB12_HUMAN Ras-related protein Rab-12	27573	0.173333	0.0866667
Q12906	ILF3	ILF3_HUMAN Interleukin enhancer-binding factor 3	95678	0.173333	0.0491031
P35219	CA8	CAH8_HUMAN Carbonic anhydrase-related protein	33238	0.173333	0.0366667
Q00535	CDK5	CDK5_HUMAN Cyclin-dependent kinase 5	33739	0.173333	0.0733333
Q9NUJ1	ABHD10	ABHDA_HUMAN Mycophenolic acid acyl-glucuronide esterase, mitochondrial	34253	0.173333	0.0933333
A6NP46	GK	A6NP46_HUMAN Glycerol kinase	13292	0.173333	0.0866667
H7C1X1	H7C1X1	H7C1X1_HUMAN Uncharacterized protein (Fragment)	13351	0.173333	0.0866667
Q5TAW7	CAB39L	Q5TAW7_HUMAN Calcium-binding protein 39-like (Fragment)	32574	0.173333	0.0366667
P62191	PSMC1	PRS4_HUMAN 26S protease regulatory subunit 4	49325	0.173333	0.103333
Q5TEJ0	RPA2	Q5TEJ0_HUMAN Replication protein A 32 kDa subunit (Fragment)	13291	0.173333	0.0866667
Q9Y2A7	NCKAP1	NCKP1_HUMAN Nck-associated protein 1	130018	0.17	0.01
A8MXP9	MATR3	A8MXP9_HUMAN Matrin-3	100419	0.17	0
P46976	GYG1	GLYG_HUMAN Glycogenin-1	39701	0.17	0
Q9UDT6	CLIP2	CLIP2_HUMAN CAP-Gly domain-containing linker protein 2	116223	0.17	0.0264575
F5H1Z9	CALD1	F5H1Z9_HUMAN Caldesmon	62731	0.17	0.034641
P78352	DLG4	DLG4_HUMAN Disks large homolog 4	80788	0.17	0
Q14576	ELAVL3	ELAV3_HUMAN ELAV-like protein 3	39693	0.17	0
P30464	HLA-B	1B15_HUMAN HLA class I histocompatibility antigen, B-15 alpha chain	40648	0.17	0
B4E2Z0	SPARCL1	B4E2Z0_HUMAN SPARC-like protein 1	62520	0.17	0.034641
P02760	AMBP	AMBP_HUMAN Protein AMBP	39886	0.17	0
Q5QP56	BCL2L1	Q5QP56_HUMAN Bcl-2-like protein 1 (Fragment)	20289	0.17	0
F5H7Z9	REEP1	F5H7Z9_HUMAN Receptor expression-enhancing protein 1	19904	0.17	0
E9PIT3	F2	E9PIT3_HUMAN Thrombin light chain	66792	0.17	0.02
J3KSB8	MIF4GD	J3KSB8_HUMAN MIF4G domain-containing protein	19446	0.17	0
B7Z2E1	SULT4A1	B7Z2E1_HUMAN Sulfotransferase 4A1	20265	0.17	0
Q96NT1	NAP1L5	NP1L5_HUMAN Nucleosome assembly protein 1-like 5	19809	0.17	0
Q7Z3B1	NEGR1	NEGR1_HUMAN Neuronal growth regulator 1	39379	0.17	0
F8W8N5	ARHGAP26	F8W8N5_HUMAN Rho GTPase-activating protein 26 (Fragment)	19692	0.17	0
G3V1P3	LOH12CR1	G3V1P3_HUMAN Loss of heterozygosity 12 chromosomal region 1 protein	20349	0.17	0
M0QZC7	SMG9	M0QZC7_HUMAN Protein SMG9 (Fragment)	19571	0.17	0
H0YIZ1	NPC2	H0YIZ1_HUMAN Epididymal secretory protein E1 (Fragment)	19538	0.17	0
Q96E39	RBMXL1	RMXL1_HUMAN RNA binding motif protein, X-linked-like-1	42173	0.166667	0.0833333
P14866	HNRNPL	HNRPL_HUMAN Heterogeneous nuclear ribonucleoprotein L	64720	0.166667	0.0851143
E9PEV0	APP	E9PEV0_HUMAN Gamma-secretase C-terminal fragment 59	75747	0.166667	0.0133333
E7EPD0	TOM1	E7EPD0_HUMAN Target of Myb protein 1	49851	0.166667	0.0648931
P21399	ACO1	ACOC_HUMAN Cytoplasmic aconitate hydratase	98850	0.166667	0.0266667
F5H5N5	GAS7	F5H5N5_HUMAN Growth arrest-specific protein 7	48657	0.166667	0.0266667
Q06124	PTPN11	PTN11_HUMAN Tyrosine-protein phosphatase non-receptor type 11	68964	0.166667	0.0166667
P35813	PPM1A	PPM1A_HUMAN Protein phosphatase 1A	43048	0.166667	0.0833333
Q5H9R2	DKFZp781K1356	Q5H9R2_HUMAN NADH dehydrogenase [ubiquinone] 1 alpha subcomplex subunit 5	13611	0.166667	0.0833333
J3KTL2	SRSF1	J3KTL2_HUMAN Serine/arginine-rich-splicing factor 1	28426	0.166667	0.0833333
H0Y750	ATP6AP2	H0Y750_HUMAN Renin receptor (Fragment)	26787	0.166667	0.0466667
P01111	NRAS	RASN_HUMAN GTPase NRas	21501	0.166667	0.0982061
Q9ULC3	RAB23	RAB23_HUMAN Ras-related protein Rab-23	26871	0.166667	0.0466667
M0QYU1	GYS1	M0QYU1_HUMAN Glycogen [starch] synthase, muscle (Fragment)	13436	0.166667	0.0833333
B5MCU2	LARP4B	B5MCU2_HUMAN La-related protein 4B (Fragment)	13458	0.166667	0.0833333
Q6UW68	TMEM205	TM205_HUMAN Transmembrane protein 205	21469	0.166667	0.0982061
P46060	RANGAP1	RAGP1_HUMAN Ran GTPase-activating protein 1	63958	0.166667	0.0851143
J3QRY4	PSMD11	J3QRY4_HUMAN 26S proteasome non-ATPase regulatory subunit 11 (Fragment)	21452	0.166667	0.0982061
E5RJR3	MAT2B	E5RJR3_HUMAN Methionine adenosyltransferase 2 subunit beta	13647	0.166667	0.0833333
F2Z3J9	PTGR1	F2Z3J9_HUMAN Prostaglandin reductase 1 (Fragment)	13550	0.166667	0.0833333
P17858	PFKL	K6PL_HUMAN 6-phosphofructokinase, liver type	85762	0.163333	0.0491031
H3BLU7	AKR7A2	H3BLU7_HUMAN Aflatoxin B1 aldehyde reductase member 2 (Fragment)	35004	0.163333	0.0366667
O15394	NCAM2	NCAM2_HUMAN Neural cell adhesion molecule 2	93786	0.163333	0.0352767
F2Z2J1	RPS6KA2	F2Z2J1_HUMAN Ribosomal protein S6 kinase	86093	0.163333	0.0260342
B4DQV4	SNX4	B4DQV4_HUMAN Sorting nexin-4	35873	0.163333	0.0876229
Q15785	TOMM34	TOM34_HUMAN Mitochondrial import receptor subunit TOM34	34937	0.163333	0.0366667
A8MPT4	GSTT4	GSTT4_HUMAN Glutathione S-transferase theta-4	28113	0.163333	0.0433333
P01112	HRAS	RASH_HUMAN GTPase HRas	21627	0.163333	0.0952774
Q96BM9	ARL8A	ARL8A_HUMAN ADP-ribosylation factor-like protein 8A	21630	0.163333	0.0952774
P11498	PC	PYC_HUMAN Pyruvate carboxylase, mitochondrial	130293	0.16	0.03
J3KR03	RPH3A	J3KR03_HUMAN Rabphilin-3A	71981	0.16	0.02
F5H1G9	ABI1	F5H1G9_HUMAN Abl interactor 1	43561	0.16	0
Q02246	CNTN2	CNTN2_HUMAN Contactin-2	114007	0.16	0.02
P22001	KCNA3	KCNA3_HUMAN Potassium voltage-gated channel subfamily A member 3	64485	0.16	0
Q5TH30	NDRG3	Q5TH30_HUMAN NDRG family member 3, isoform CRA_c	43336	0.16	0
Q8N568-3	DCLK2	DCLK2_HUMAN Isoform 3 of Serine/threonine-protein kinase DCLK2	86300	0.16	0
E9PMB9	ME3	E9PMB9_HUMAN Malic enzyme (Fragment)	64965	0.16	0.034641
Q8N126	CADM3	CADM3_HUMAN Cell adhesion molecule 3	43729	0.16	0
P53367	ARFIP1	ARFP1_HUMAN Arfaptin-1	41770	0.16	0
P29992	GNA11	GNA11_HUMAN Guanine nucleotide-binding protein subunit alpha-11	42382	0.16	0
Q5T760	SRSF11	Q5T760_HUMAN Serine/arginine-rich-splicing factor 11 (Fragment)	42405	0.16	0
Q96HR9	REEP6	REEP6_HUMAN Receptor expression-enhancing protein 6	20891	0.16	0
Q7Z6K5-2	C15orf38	CO038_HUMAN Isoform C15orf38-AP3S2 of UPF0552 protein C15orf38	44196	0.16	0.08
F5H4E4	FN3KRP	F5H4E4_HUMAN Ketosamine-3-kinase	29060	0.16	0.08
M0QXB5	ETHE1	M0QXB5_HUMAN Persulfide dioxygenase ETHE1, mitochondrial	28883	0.16	0.04
P55769	NHP2L1	NH2L1_HUMAN NHP2-like protein 1	14393	0.16	0.08
P62913	RPL11	RL11_HUMAN 60S ribosomal protein L11	20468	0.16	0
H7C537	NFU1	H7C537_HUMAN NFU1 iron-sulfur cluster scaffold homolog, mitochondrial (Fragment)	14164	0.16	0.08
H0YKS1	MYEF2	H0YKS1_HUMAN Myelin expression factor 2 (Fragment)	14164	0.16	0.08
H7C5M9	PDCD10	H7C5M9_HUMAN Programmed cell death protein 10 (Fragment)	14220	0.16	0.08
C9J5S8	ZNF3	C9J5S8_HUMAN Zinc finger protein 3 (Fragment)	21143	0.16	0
M0R0C5	M0R0C5	M0R0C5_HUMAN Uncharacterized protein	14155	0.16	0.08
M0R0L4	M0R0L4	M0R0L4_HUMAN Uncharacterized protein (Fragment)	14458	0.16	0.08
Q5VV87	MGST3	Q5VV87_HUMAN Microsomal glutathione S-transferase 3	14427	0.16	0.08
G5E9P1	ITPR1	G5E9P1_HUMAN Inositol 1,4,5-triphosphate receptor, type 1, isoform CRA_d	311832	0.156667	0.00881917
Q14157-1	UBAP2L	UBP2L_HUMAN Isoform 2 of Ubiquitin-associated protein 2-like	103981	0.156667	0.0133333
P20742	PZP	PZP_HUMAN Pregnancy zone protein	165242	0.156667	0.00666667
M0QWZ9	SHANK3	M0QWZ9_HUMAN SH3 and multiple ankyrin repeat domains protein 3	185099	0.156667	0.0176383
Q86UP2	KTN1	KTN1_HUMAN Kinectin	156464	0.156667	0.0233333
Q63HM9	PLCXD3	PLCX3_HUMAN PI-PLC X domain-containing protein 3	36346	0.156667	0.0333333
F8W7S5	RRBP1	F8W7S5_HUMAN Ribosome-binding protein 1	84674	0.156667	0.102686
Q7Z3Y7	KRT28	K1C28_HUMAN Keratin, type I cytoskeletal 28	51163	0.156667	0.0266667
H7C1W2	IDH3G	H7C1W2_HUMAN Isocitrate dehydrogenase [NAD] subunit gamma, mitochondrial (Fragment)	22599	0.156667	0.0924362
P45381	ASPA	ACY2_HUMAN Aspartoacylase	36225	0.156667	0.0333333
E5RHW4	ERLIN2	E5RHW4_HUMAN Erlin-2 (Fragment)	37929	0.156667	0.0845248
P62424	RPL7A	RL7A_HUMAN 60S ribosomal protein L7a	30148	0.153333	0.0766667
M0R063	SLC1A6	M0R063_HUMAN Excitatory amino acid transporter 4	53312	0.153333	0.0233333
E7EUI8	G6PD	E7EUI8_HUMAN Glucose-6-phosphate 1-dehydrogenase (Fragment)	38783	0.153333	0.0819214
F5GWX2	HEBP1	F5GWX2_HUMAN Heme-binding protein 1	14767	0.153333	0.0766667
P08621	SNRNP70	RU17_HUMAN U1 small nuclear ribonucleoprotein 70 kDa	51583	0.153333	0.0233333
Q9BZG9	LYNX1	LYNX1_HUMAN Ly-6/neurotoxin-like protein 1	14872	0.153333	0.0766667
P47929	LGALS7	LEG7_HUMAN Galectin-7	15123	0.153333	0.0766667
Q9NPJ3	ACOT13	ACO13_HUMAN Acyl-coenzyme A thioesterase 13	15065	0.153333	0.0766667
B1Q2N1	DDX39	B1Q2N1_HUMAN ATP-dependent RNA helicase DDX39A	30925	0.153333	0.0766667
H0YBA0	AP3M2	H0YBA0_HUMAN AP-3 complex subunit mu-2 (Fragment)	14891	0.153333	0.0766667
P42772	CDKN2B	CDN2B_HUMAN Cyclin-dependent kinase 4 inhibitor B	14770	0.153333	0.0766667
Q7L0J3	SV2A	SV2A_HUMAN Synaptic vesicle glycoprotein 2A	83440	0.153333	0.0566667
E9PEY4	DTNB	E9PEY4_HUMAN Dystrobrevin beta	67810	0.153333	0.031798
Q9Y696	CLIC4	CLIC4_HUMAN Chloride intracellular channel protein 4	28982	0.153333	0.0433333
H0Y5U1	AGRN	H0Y5U1_HUMAN Agrin (Fragment)	29097	0.153333	0.0433333
O43295	SRGAP3	SRGP3_HUMAN SLIT-ROBO Rho GTPase-activating protein 3	125395	0.15	0.043589
F8WB16	CTTNBP2	F8WB16_HUMAN Cortactin-binding protein 2	69466	0.15	0.0288675
P15924	DSP	DESP_HUMAN Desmoplakin	334021	0.15	0.0208167
P78357	CNTNAP1	CNTP1_HUMAN Contactin-associated protein 1	158220	0.15	0.03
E7EVF4	CYFIP2	E7EVF4_HUMAN Cytoplasmic FMR1-interacting protein 2	147461	0.15	0.0208167
Q15111	PLCL1	PLCL1_HUMAN Inactive phospholipase C-like protein 1	124360	0.15	0.0360555
B4DZP4	DYNC1LI2	B4DZP4_HUMAN Cytoplasmic dynein 1 light intermediate chain 2	45205	0.15	0
Q7L099-3	RUFY3	RUFY3_HUMAN Isoform 3 of Protein RUFY3	71306	0.15	0.0763763
O75131	CPNE3	CPNE3_HUMAN Copine-3	60947	0.15	0.02
J9JID7	LMNB2	J9JID7_HUMAN Lamin B2, isoform CRA_a	70020	0.15	0
Q02818	NUCB1	NUCB1_HUMAN Nucleobindin-1	53846	0.15	0.02
H0YJ98	ITGA7	H0YJ98_HUMAN Integrin alpha-7 (Fragment)	21933	0.15	0
S4R398	TNPO1	S4R398_HUMAN Transportin-1 (Fragment)	22512	0.15	0
B7Z1C4	CAP2	B7Z1C4_HUMAN Adenylyl cyclase-associated protein	45502	0.15	0.046188
P49721	PSMB2	PSB2_HUMAN Proteasome subunit beta type-2	22993	0.15	0
H7BZ31	RFTN2	H7BZ31_HUMAN Raftlin-2 (Fragment)	21859	0.15	0
O75525	KHDRBS3	KHDR3_HUMAN KH domain-containing, RNA-binding, signal transduction-associated protein 3	38776	0.15	0.03
J3QLU7	IST1	J3QLU7_HUMAN IST1 homolog	23074	0.15	0
Q52LJ0-2	FAM98B	FA98B_HUMAN Isoform 2 of Protein FAM98B	45918	0.15	0
B3KRI2	NDUFS7	B3KRI2_HUMAN NADH dehydrogenase [ubiquinone] iron-sulfur protein 7, mitochondrial	22416	0.15	0
Q3MHD2	LSM12	LSM12_HUMAN Protein LSM12 homolog	21972	0.15	0
H7C492	BCS1L	H7C492_HUMAN Mitochondrial chaperone BCS1 (Fragment)	22373	0.15	0
C9J8T5	KLC4	C9J8T5_HUMAN Kinesin light chain 4 (Fragment)	30566	0.15	0.04
Q9UJY1	HSPB8	HSPB8_HUMAN Heat shock protein beta-8	21762	0.15	0
K7EL21	CAPS	K7EL21_HUMAN Calcium-dependent secretion activator 1	30506	0.15	0.04
H0YAE9	H0YAE9	H0YAE9_HUMAN Uncharacterized protein (Fragment)	22098	0.15	0
B4DFG2	WBP2	B4DFG2_HUMAN WW domain-binding protein 2	23426	0.15	0.0896289
F2Z3L7	NIPSNAP3B	F2Z3L7_HUMAN Protein NipSnap homolog 3B	22908	0.15	0
Q96DD7	SHISA4	SHSA4_HUMAN Protein shisa-4	22249	0.15	0
O14613	CDC42EP2	BORG1_HUMAN Cdc42 effector protein 2	22526	0.15	0
C9JTS3	AAMP	C9JTS3_HUMAN Angio-associated migratory cell protein (Fragment)	22377	0.15	0
D6RB24	NECAP2	D6RB24_HUMAN Adaptin ear-binding coat-associated protein 2	21796	0.15	0
Q5SY68	S100A7L2	S1A7B_HUMAN Protein S100-A7-like 2	11408	0.15	0.0866025
G3V2E7	KLC1	G3V2E7_HUMAN Kinesin light chain 1	63133	0.146667	0.0523874
Q92752	TNR	TENR_HUMAN Tenascin-R	151805	0.146667	0.00666667
P05060	CHGB	SCG1_HUMAN Secretogranin-1	78343	0.146667	0.0166667
Q7L266	ASRGL1	ASGL1_HUMAN Isoaspartyl peptidase/L-asparaginase	32376	0.146667	0.0733333
E7EQB2	LTF	E7EQB2_HUMAN Kaliocin-1 (Fragment)	78459	0.146667	0.0166667
P04181	OAT	OAT_HUMAN Ornithine aminotransferase, mitochondrial	48846	0.146667	0.0733333
B0QZ43	ERLIN1	B0QZ43_HUMAN Erlin-1 (Fragment)	31171	0.146667	0.0733333
P26583	HMGB2	HMGB2_HUMAN High mobility group protein B2	24190	0.146667	0.0866667
P19338	NCL	NUCL_HUMAN Nucleolin	76625	0.146667	0.0166667
J3KP15	SRSF2	J3KP15_HUMAN Serine/arginine-rich-splicing factor 2 (Fragment)	15518	0.146667	0.0733333
H7BZN1	PCYT1A	H7BZN1_HUMAN Choline-phosphate cytidylyltransferase A (Fragment)	15817	0.146667	0.0733333
Q9Y490	TLN1	TLN1_HUMAN Talin-1	271766	0.143333	0.00333333
D6RF35	GC	D6RF35_HUMAN Vitamin D-binding protein	54583	0.143333	0.0233333
B4DKT0	GORASP2	B4DKT0_HUMAN Golgi reassembly-stacking protein 2	48929	0.143333	0.0433333
P01042-2	KNG1	KNG1_HUMAN Isoform LMW of Kininogen-1	48936	0.143333	0.0433333
P17612	PRKACA	KAPCA_HUMAN cAMP-dependent protein kinase catalytic subunit alpha	40678	0.143333	0.0762306
P04217	A1BG	A1BG_HUMAN Alpha-1B-glycoprotein	54790	0.143333	0.0233333
P26373	RPL13	RL13_HUMAN 60S ribosomal protein L13	24304	0.143333	0.0837324
C9J9E2	CAMKV	C9J9E2_HUMAN CaM kinase-like vesicle-associated protein	50063	0.143333	0.0837324
C9JDE9	ACAA1	C9JDE9_HUMAN 3-ketoacyl-CoA thiolase, peroxisomal	40700	0.143333	0.0762306
D6REX3	SEC31A	D6REX3_HUMAN Protein transport protein Sec31A	137110	0.143333	0.0233333
O00139	KIF2A	KIF2A_HUMAN Kinesin-like protein KIF2A	80589	0.14	0.03
P18206	VCL	VINC_HUMAN Vinculin	124292	0.14	0.0173205
A0MZ66	KIAA1598	SHOT1_HUMAN Shootin-1	72109	0.14	0
P78310	CXADR	CXAR_HUMAN Coxsackievirus and adenovirus receptor	40575	0.14	0.03
E9PIR5	AMPD3	E9PIR5_HUMAN AMP deaminase 3	23665	0.14	0
O00571	DDX3X	DDX3X_HUMAN ATP-dependent RNA helicase DDX3X	73597	0.14	0
Q9Y371	SH3GLB1	SHLB1_HUMAN Endophilin-B1	41056	0.14	0.03
P50440	GATM	GATM_HUMAN Glycine amidinotransferase, mitochondrial	48938	0.14	0
O75629	CREG1	CREG1_HUMAN Protein CREG1	24173	0.14	0
Q08380	LGALS3BP	LG3BP_HUMAN Galectin-3-binding protein	66202	0.14	0.02
B1ANG9	GUK1	B1ANG9_HUMAN Guanylate kinase	23654	0.14	0
Q92623	TTC9	TTC9A_HUMAN Tetratricopeptide repeat protein 9A	24706	0.14	0
P10301	RRAS	RRAS_HUMAN Ras-related protein R-Ras	23637	0.14	0
G3V295	PSMA6	G3V295_HUMAN Proteasome subunit alpha type	23226	0.14	0
H0Y4B0	ERI3	H0Y4B0_HUMAN ERI1 exoribonuclease 3 (Fragment)	23218	0.14	0
O14807	MRAS	RASM_HUMAN Ras-related protein M-Ras	23888	0.14	0
P19388	POLR2E	RPAB1_HUMAN DNA-directed RNA polymerases I, II, and III subunit RPABC1	24650	0.14	0
O43761	SYNGR3	SNG3_HUMAN Synaptogyrin-3	24768	0.14	0
O00625	PIR	PIR_HUMAN Pirin	32207	0.14	0.04
B4DQ69	HCLS1	B4DQ69_HUMAN Hematopoietic lineage cell-specific protein	23993	0.14	0
O76093	FGF18	FGF18_HUMAN Fibroblast growth factor 18	24316	0.14	0
Q5FWE3	PRRT3	PRRT3_HUMAN Proline-rich transmembrane protein 3	102704	0.14	0.0737111
Q01581	HMGCS1	HMCS1_HUMAN Hydroxymethylglutaryl-CoA synthase, cytoplasmic	57828	0.14	0.04
Q9ULR3	PPM1H	PPM1H_HUMAN Protein phosphatase 1H	56926	0.14	0.02
P00390	GSR	GSHR_HUMAN Glutathione reductase, mitochondrial	56791	0.14	0.02
Q96C90	PPP1R14B	PP14B_HUMAN Protein phosphatase 1 regulatory subunit 14B	16015	0.14	0.07
Q14533	KRT81	KRT81_HUMAN Keratin, type II cuticular Hb1	56832	0.14	0.02
B4DHY1	HNRNPH3	B4DHY1_HUMAN Heterogeneous nuclear ribonucleoprotein H3	24925	0.14	0.083865
Q96KN2	CNDP1	CNDP1_HUMAN Beta-Ala-His dipeptidase	56784	0.14	0.04
Q92783	STAM	STAM1_HUMAN Signal transducing adapter molecule 1	59541	0.14	0.072111
E5RHH7	ARFGAP1	E5RHH7_HUMAN ADP-ribosylation factor GTPase-activating protein 1 (Fragment)	16483	0.14	0.07
Q7Z5G4	GOLGA7	GOGA7_HUMAN Golgin subfamily A member 7	16042	0.14	0.07
Q6GMV3	PTRHD1	PTRD1_HUMAN Putative peptidyl-tRNA hydrolase PTRHD1	15909	0.14	0.07
M0R1L4	DPP9	M0R1L4_HUMAN Dipeptidyl peptidase 9 (Fragment)	15985	0.14	0.07
Q16762	TST	THTR_HUMAN Thiosulfate sulfurtransferase	33636	0.136667	0.0366667
Q6P587	FAHD1	FAHD1_HUMAN Acylpyruvase FAHD1, mitochondrial	25112	0.136667	0.0808977
P42126	ECI1	ECI1_HUMAN Enoyl-CoA delta isomerase 1, mitochondrial	33080	0.136667	0.0366667
Q02641	CACNB1	CACB1_HUMAN Voltage-dependent L-type calcium channel subunit beta-1	65958	0.136667	0.0366667
O95831	AIFM1	AIFM1_HUMAN Apoptosis-inducing factor 1, mitochondrial	67144	0.136667	0.0366667
H7C0R7	CYB5R1	H7C0R7_HUMAN NADH-cytochrome b5 reductase 1 (Fragment)	25060	0.136667	0.0808977
A5YM72	CARNS1	CRNS1_HUMAN Carnosine synthase 1	89910	0.136667	0.0133333
B2RCS5	ACTN2	B2RCS5_HUMAN Actinin, alpha 2, isoform CRA_b	104425	0.133333	0.0202759
Q96BR5	SELRC1	SELR1_HUMAN Sel1 repeat-containing protein 1	26433	0.133333	0.0779601
P08603	CFH	CFAH_HUMAN Complement factor H	143680	0.133333	0.00666667
J3KPF3	SLC3A2	J3KPF3_HUMAN 4F2 cell-surface antigen heavy chain	68230	0.133333	0.0166667
E9PB51	RBM4	E9PB51_HUMAN RNA-binding protein 4 (Fragment)	26498	0.133333	0.0779601
E7EW34	PSMD2	E7EW34_HUMAN 26S proteasome non-ATPase regulatory subunit 2	86293	0.133333	0.0266667
P04003	C4BPA	C4BPA_HUMAN C4b-binding protein alpha chain	69042	0.133333	0.0166667
Q9Y2B5	VPS9D1	VP9D1_HUMAN VPS9 domain-containing protein 1	69882	0.133333	0.0166667
Q9Y3I1	FBXO7	FBX7_HUMAN F-box only protein 7	58922	0.133333	0.0233333
Q15738	NSDHL	NSDHL_HUMAN Sterol-4-alpha-carboxylate 3-dehydrogenase, decarboxylating	42159	0.133333	0.0266667
Q7L576	CYFIP1	CYFP1_HUMAN Cytoplasmic FMR1-interacting protein 1	146742	0.133333	0.0296273
Q13283	G3BP1	G3BP1_HUMAN Ras GTPase-activating protein-binding protein 1	52189	0.133333	0.0666667
E7EP72	C19orf25	E7EP72_HUMAN UPF0449 protein C19orf25	17102	0.133333	0.0666667
Q5JUV6	NT5C2	Q5JUV6_HUMAN Cytosolic purine 5~-nucleotidase (Fragment)	16622	0.133333	0.0666667
P01019	AGT	ANGT_HUMAN Angiotensinogen	53406	0.133333	0.0779601
H0YKT9	HDDC3	H0YKT9_HUMAN Guanosine-3~,5~-bis(diphosphate) 3~-pyrophosphohydrolase MESH1 (Fragment)	16825	0.133333	0.0666667
B4DI28	PTBP2	B4DI28_HUMAN Polypyrimidine tract-binding protein 2	34947	0.133333	0.0920748
Q7Z422	SZRD1	SZRD1_HUMAN SUZ domain-containing protein 1	16987	0.133333	0.0666667
Q12904	AIMP1	AIMP1_HUMAN Aminoacyl tRNA synthase complex-interacting multifunctional protein 1	34616	0.133333	0.0333333
E9PIC2	STX17	E9PIC2_HUMAN Syntaxin-17	16768	0.133333	0.0666667
A8MXY0	STX4	A8MXY0_HUMAN Syntaxin 4A (Placental), isoform CRA_c	33991	0.133333	0.0333333
A6NDG6	PGP	PGP_HUMAN Phosphoglycolate phosphatase	34441	0.133333	0.0333333
B4E040	RALB	B4E040_HUMAN Ras-related protein Ral-B	26121	0.133333	0.0779601
Q9NRF9	POLE3	DPOE3_HUMAN DNA polymerase epsilon subunit 3	16906	0.133333	0.0666667
G3V2H1	MPP5	G3V2H1_HUMAN MAGUK p55 subfamily member 5 (Fragment)	17233	0.133333	0.0666667
C9JN83	NAA10	C9JN83_HUMAN N-alpha-acetyltransferase 10 (Fragment)	16788	0.133333	0.0666667
H3BTC4	MT1H	H3BTC4_HUMAN Metallothionein	9391	0.133333	0.11865
Q5SSQ6	SAPCD1	SAPC1_HUMAN Suppressor APC domain-containing protein 1	16754	0.133333	0.0666667
P23381	WARS	SYWC_HUMAN Tryptophan--tRNA ligase, cytoplasmic	53474	0.133333	0.0666667
A6NGJ0	DYNLT3	A6NGJ0_HUMAN Dynein light chain Tctex-type 3	17367	0.133333	0.0666667
F8W7Q4	FAM162A	F8W7Q4_HUMAN Protein FAM162A	16733	0.133333	0.0666667
H0YLZ1	EIF5	H0YLZ1_HUMAN Eukaryotic translation initiation factor 5 (Fragment)	16828	0.133333	0.0666667
R4GNE4	GPX4	R4GNE4_HUMAN Glutathione peroxidase (Fragment)	17367	0.133333	0.0666667
P15374	UCHL3	UCHL3_HUMAN Ubiquitin carboxyl-terminal hydrolase isozyme L3	26337	0.133333	0.0779601
Q5T985	ITIH2	Q5T985_HUMAN Inter-alpha-trypsin inhibitor heavy chain H2	105606	0.13	0.0173205
K7ELL7	PRKCSH	K7ELL7_HUMAN Glucosidase 2 subunit beta	61124	0.13	0.04
Q9ULD0	OGDHL	OGDHL_HUMAN 2-oxoglutarate dehydrogenase-like, mitochondrial	115264	0.13	0.01
Q5SSJ5	HP1BP3	HP1B3_HUMAN Heterochromatin protein 1-binding protein 3	61454	0.13	0.02
Q9BVC6	TMEM109	TM109_HUMAN Transmembrane protein 109	26194	0.13	0
G5EA31	SEC24C	G5EA31_HUMAN Protein transport protein Sec24C	113510	0.13	0.01
B4DHN5	SDCBP	B4DHN5_HUMAN Syntenin-1	26065	0.13	0
O94921	CDK14	CDK14_HUMAN Cyclin-dependent kinase 14	53479	0.13	0.0404145
H7C4G9	ERC2	H7C4G9_HUMAN ERC protein 2 (Fragment)	61551	0.13	0.04
Q9BTV7	CABLES2	CABL2_HUMAN CDK5 and ABL1 enzyme substrate 2	52659	0.13	0
J9JIE9	HYI	J9JIE9_HUMAN Putative hydroxypyruvate isomerase (Fragment)	26343	0.13	0
P08294	SOD3	SODE_HUMAN Extracellular superoxide dismutase [Cu-Zn]	26291	0.13	0
F5H170	DNAJA4	F5H170_HUMAN DnaJ homolog subfamily A member 4	24818	0.13	0
H3BS86	STUB1	H3BS86_HUMAN E3 ubiquitin-protein ligase CHIP (Fragment)	24812	0.13	0
J3QQX3	FDXR	J3QQX3_HUMAN NADPH:adrenodoxin oxidoreductase, mitochondrial	51072	0.13	0
Q13505	MTX1	MTX1_HUMAN Metaxin-1	51673	0.13	0.0404145
Q9ULU8	CADPS	CAPS1_HUMAN Calcium-dependent secretion activator 1	153773	0.126667	0.0166667
P05165	PCCA	PCCA_HUMAN Propionyl-CoA carboxylase alpha chain, mitochondrial	80635	0.126667	0.0260342
P67809	YBX1	YBOX1_HUMAN Nuclease-sensitive element-binding protein 1	35903	0.126667	0.0633333
Q96ME1-4	FBXL18	FXL18_HUMAN Isoform 4 of F-box/LRR-repeat protein 18	80294	0.126667	0.0433333
F5H4L7	VPS26A	F5H4L7_HUMAN Vacuolar protein sorting-associated protein 26A	36735	0.126667	0.0633333
H0YDB2	STIM1	H0YDB2_HUMAN Stromal interaction molecule 1 (Fragment)	45461	0.126667	0.0674125
B4DTZ6	SLC9A1	B4DTZ6_HUMAN Sodium/hydrogen exchanger	54070	0.126667	0.0633333
O15079	SNPH	SNPH_HUMAN Syntaphilin	54302	0.126667	0.0375648
H0Y360	AMPD2	H0Y360_HUMAN AMP deaminase 2 (Fragment)	99192	0.126667	0.0133333
Q8WZA9	IRGQ	IRGQ_HUMAN Immunity-related GTPase family Q protein	63192	0.126667	0.0166667
J3KQN6	PPP2R5E	J3KQN6_HUMAN Serine/threonine-protein phosphatase 2A 56 kDa regulatory subunit epsilon isoform	46435	0.126667	0.0674125
H0Y993	DEK	H0Y993_HUMAN Protein DEK (Fragment)	17826	0.126667	0.0633333
Q8IV01	SYT12	SYT12_HUMAN Synaptotagmin-12	46622	0.126667	0.0674125
Q9Y4W6	AFG3L2	AFG32_HUMAN AFG3-like protein 2	88984	0.126667	0.0166667
A6NLG9	BGN	A6NLG9_HUMAN Biglycan	35253	0.126667	0.0366667
F5GY03	SPARC	F5GY03_HUMAN SPARC (Fragment)	17915	0.126667	0.0633333
Q5HYI8	RABL3	RABL3_HUMAN Rab-like protein 3	26578	0.126667	0.072188
P60842	EIF4A1	IF4A1_HUMAN Eukaryotic initiation factor 4A-I	46353	0.126667	0.0674125
I3L192	BSG	I3L192_HUMAN Basigin (Fragment)	17521	0.126667	0.0633333
Q9Y3C5	RNF11	RNF11_HUMAN RING finger protein 11	17831	0.126667	0.0633333
Q9BRF8	CPPED1	CPPED_HUMAN Calcineurin-like phosphoesterase domain-containing protein 1	35868	0.126667	0.0633333
J3QRZ1	NDEL1	J3QRZ1_HUMAN Nuclear distribution protein nudE-like 1 (Fragment)	21297	0.126667	0.0333333
H0YJE5	ITPK1	H0YJE5_HUMAN Inositol-tetrakisphosphate 1-kinase (Fragment)	26855	0.126667	0.0751295
H7BY10	RPL23A	H7BY10_HUMAN 60S ribosomal protein L23a (Fragment)	17849	0.126667	0.0633333
K7EK45	PTBP1	K7EK45_HUMAN Polypyrimidine tract-binding protein 1 (Fragment)	27322	0.126667	0.0751295
K7ERT1	DFFA	K7ERT1_HUMAN DNA fragmentation factor subunit alpha	17838	0.126667	0.0633333
E7EVD1	PRPF3	E7EVD1_HUMAN U4/U6 small nuclear ribonucleoprotein Prp3	72202	0.126667	0.0633333
H3BQB0	PPCDC	H3BQB0_HUMAN Phosphopantothenoylcysteine decarboxylase	17917	0.126667	0.0633333
P53816	PLA2G16	HRSL3_HUMAN HRAS-like suppressor 3	18039	0.126667	0.0633333
K7EKV8	SF3A2	K7EKV8_HUMAN Splicing factor 3A subunit 2	18059	0.126667	0.0633333
O15020	SPTBN2	SPTN2_HUMAN Spectrin beta chain, non-erythrocytic 2	272526	0.123333	0.0120185
Q03113	GNA12	GNA12_HUMAN Guanine nucleotide-binding protein subunit alpha-12	44422	0.123333	0.0266667
F5H801	OGDH	F5H801_HUMAN 2-oxoglutarate dehydrogenase, mitochondrial	111681	0.123333	0.0375648
Q00839	HNRNPU	HNRPU_HUMAN Heterogeneous nuclear ribonucleoprotein U	91269	0.123333	0.0352767
P00747	PLG	PLMN_HUMAN Plasminogen	93247	0.123333	0.0133333
C9JIF9	APEH	C9JIF9_HUMAN Acylamino-acid-releasing enzyme	82705	0.123333	0.0260342
E7EU96	CSNK2A1	E7EU96_HUMAN Casein kinase II subunit alpha	45453	0.123333	0.0266667
O60331	PIP5K1C	PI51C_HUMAN Phosphatidylinositol 4-phosphate 5-kinase type-1 gamma	73500	0.123333	0.0166667
B7Z5J4	CPA4	B7Z5J4_HUMAN Carboxypeptidase A4	35783	0.123333	0.0333333
O60884	DNAJA2	DNJA2_HUMAN DnaJ homolog subfamily A member 2	46344	0.123333	0.0266667
D6RBW1	EIF4E	D6RBW1_HUMAN Eukaryotic translation initiation factor 4E	28722	0.123333	0.072188
H0YDU8	PPP5C	H0YDU8_HUMAN Serine/threonine-protein phosphatase (Fragment)	55743	0.123333	0.0375648
J3QT22	PPME1	J3QT22_HUMAN Protein phosphatase methylesterase 1	44241	0.123333	0.0266667
Q9UQ03	CORO2B	COR2B_HUMAN Coronin-2B	55488	0.123333	0.0375648
E9PDL2	DPP6	E9PDL2_HUMAN Dipeptidyl aminopeptidase-like protein 6	86900	0.123333	0.072188
O15069	NACAD	NACAD_HUMAN NAC-alpha domain-containing protein 1	161971	0.12	0.01
K7ES02	BLMH	K7ES02_HUMAN Bleomycin hydrolase (Fragment)	37630	0.12	0.06
Q96PU8	QKI	QKI_HUMAN Protein quaking	37761	0.12	0.06
Q92556	ELMO1	ELMO1_HUMAN Engulfment and cell motility protein 1	84517	0.12	0
P12955	PEPD	PEPD_HUMAN Xaa-Pro dipeptidase	55311	0.12	0
Q6NV74	KIAA1211L	K121L_HUMAN Uncharacterized protein KIAA1211-like	102665	0.12	0.01
Q8WWM7	ATXN2L	ATX2L_HUMAN Ataxin-2-like protein	113589	0.12	0
E5RFT4	TMEM55A	E5RFT4_HUMAN Type 2 phosphatidylinositol 4,5-bisphosphate 4-phosphatase (Fragment)	28449	0.12	0
M0R019	HNRNPM	M0R019_HUMAN Heterogeneous nuclear ribonucleoprotein M (Fragment)	37717	0.12	0.03
Q9UDY4	DNAJB4	DNJB4_HUMAN DnaJ homolog subfamily B member 4	38011	0.12	0.06
Q02156	PRKCE	KPCE_HUMAN Protein kinase C epsilon type	84989	0.12	0.023094
J3KR54	IVD	J3KR54_HUMAN Isovaleryl Coenzyme A dehydrogenase, isoform CRA_a	47134	0.12	0.064291
Q9NX20	MRPL16	RM16_HUMAN 39S ribosomal protein L16, mitochondrial	28488	0.12	0
J3KQL8	APOL2	J3KQL8_HUMAN Apolipoprotein L2	49070	0.12	0.064291
F5GZ27	LONP1	F5GZ27_HUMAN Lon protease homolog, mitochondrial	85987	0.12	0
C9J715	NISCH	C9J715_HUMAN Nischarin	64667	0.12	0.02
B4DTA3	SLC25A46	B4DTA3_HUMAN Solute carrier family 25 member 46	37408	0.12	0.06
F5GXZ7	CCDC53	F5GXZ7_HUMAN WASH complex subunit CCDC53	19134	0.12	0.06
K7EK47	LPHN1	K7EK47_HUMAN Latrophilin-1 (Fragment)	28316	0.12	0
Q9NSB4	KRT82	KRT82_HUMAN Keratin, type II cuticular Hb2	57985	0.12	0
P20618	PSMB1	PSB1_HUMAN Proteasome subunit beta type-1	26700	0.12	0
H0Y861	TMEM222	H0Y861_HUMAN Transmembrane protein 222 (Fragment)	18462	0.12	0.06
H3BV90	CIAPIN1	H3BV90_HUMAN Anamorsin	26715	0.12	0
A8MZI2	SAMM50	A8MZI2_HUMAN Sorting and assembly machinery component 50 homolog	28762	0.12	0
E7ENU9	CAPG	E7ENU9_HUMAN Condensin complex subunit 3 (Fragment)	27947	0.12	0
F8WF69	CLTA	F8WF69_HUMAN Clathrin light chain A	28029	0.12	0
H7C540	PRPS2	H7C540_HUMAN Ribose-phosphate pyrophosphokinase 2 (Fragment)	19087	0.12	0.06
Q969M3	YIPF5	YIPF5_HUMAN Protein YIPF5	28370	0.12	0
E7EQ49	WDR37	E7EQ49_HUMAN WD repeat-containing protein 37	27592	0.12	0
H3BNV2	NQO1	H3BNV2_HUMAN NAD(P)H dehydrogenase [quinone] 1	28533	0.12	0
M0QX44	SLC1A5	M0QX44_HUMAN Neutral amino acid transporter B(0) (Fragment)	28467	0.12	0
D6RHZ3	ELMOD3	D6RHZ3_HUMAN ELMO domain-containing protein 3	18500	0.12	0.06
E9PFR3	PPP2R5D	E9PFR3_HUMAN Serine/threonine-protein phosphatase 2A 56 kDa regulatory subunit delta isoform	69415	0.12	0.0757188
Q9NVG8	TBC1D13	TBC13_HUMAN TBC1 domain family member 13	47151	0.12	0.064291
P18509	ADCYAP1	PACA_HUMAN Pituitary adenylate cyclase-activating polypeptide	18881	0.12	0.06
B4DI85	ARL8B	B4DI85_HUMAN ADP-ribosylation factor-like 8B, isoform CRA_a	18687	0.12	0.06
B4DP17	CNBP	B4DP17_HUMAN Cellular nucleic acid-binding protein	18934	0.12	0.06
E9PF55	TNS1	E9PF55_HUMAN Tensin-1	184972	0.116667	0.024037
C9JV77	AHSG	C9JV77_HUMAN Alpha-2-HS-glycoprotein	40185	0.116667	0.0800694
J3KN69	NCEH1	J3KN69_HUMAN Arylacetamide deacetylase-like 1	49431	0.116667	0.0233333
J3KPP7	ARRB1	J3KPP7_HUMAN Beta-arrestin-1	47626	0.116667	0.0233333
Q9UN37	VPS4A	VPS4A_HUMAN Vacuolar protein sorting-associated protein 4A	49152	0.116667	0.0233333
Q13501	SQSTM1	SQSTM_HUMAN Sequestosome-1	48455	0.116667	0.0233333
E9PEZ5	KIAA1107	E9PEZ5_HUMAN Uncharacterized protein KIAA1107	150950	0.116667	0.0589727
P20916	MAG	MAG_HUMAN Myelin-associated glycoprotein	69880	0.116667	0.0166667
O95886	DLGAP3	DLGP3_HUMAN Disks large-associated protein 3	106944	0.116667	0.0133333
P55290	CDH13	CAD13_HUMAN Cadherin-13	78694	0.116667	0.0133333
O95671	ASMTL	ASML_HUMAN N-acetylserotonin O-methyltransferase-like protein	69554	0.116667	0.0333333
O14523	C2CD2L	C2C2L_HUMAN C2 domain-containing protein 2-like	76590	0.116667	0.0133333
F5GWY2	ATIC	F5GWY2_HUMAN Phosphoribosylaminoimidazolecarboxamide formyltransferase	59092	0.116667	0.034801
Q15046	KARS	SYK_HUMAN Lysine--tRNA ligase	68461	0.116667	0.0166667
J3KPC5	RAP1GAP	J3KPC5_HUMAN RAP1, GTPase activating protein 1, isoform CRA_e	77185	0.116667	0.0133333
F8VQE1	LIMA1	F8VQE1_HUMAN LIM domain and actin-binding protein 1	67406	0.116667	0.0166667
Q96PV0	SYNGAP1	SYGP1_HUMAN Ras/Rap GTPase-activating protein SynGAP	149160	0.113333	0.0145297
B4DIU3	PADI2	B4DIU3_HUMAN Protein-arginine deiminase type-2	62479	0.113333	0.0566667
F5H5C4	PRKCG	F5H5C4_HUMAN Protein kinase C	81155	0.113333	0.0566667
P22681	CBL	CBL_HUMAN E3 ubiquitin-protein ligase CBL	100881	0.113333	0.0133333
E9PET8	KIF5C	E9PET8_HUMAN Kinesin heavy chain isoform 5C	99336	0.113333	0.0133333
Q5VWC4	PSMD4	Q5VWC4_HUMAN 26S proteasome non-ATPase regulatory subunit 4	41281	0.113333	0.0566667
P30504	HLA-C	1C04_HUMAN HLA class I histocompatibility antigen, Cw-4 alpha chain	41368	0.113333	0.0566667
H0Y630	STK24	H0Y630_HUMAN Serine/threonine-protein kinase 24 12 kDa subunit (Fragment)	41209	0.113333	0.0768838
Q08554	DSC1	DSC1_HUMAN Desmocollin-1	101406	0.113333	0.0133333
Q3ZCQ8	TIMM50	TIM50_HUMAN Mitochondrial import inner membrane translocase subunit TIM50	39850	0.113333	0.0566667
Q684P5	RAP1GAP2	RPGP2_HUMAN Rap1 GTPase-activating protein 2	80519	0.113333	0.0166667
H7C5Q2	ACOT9	H7C5Q2_HUMAN Acyl-coenzyme A thioesterase 9, mitochondrial (Fragment)	30256	0.113333	0.0664162
P41208	CETN2	CETN2_HUMAN Centrin-2	19726	0.113333	0.0566667
Q5T276	CCBL1	Q5T276_HUMAN Kynurenine--oxoglutarate transaminase 1 (Fragment)	20340	0.113333	0.0566667
D6RIC6	TTK	D6RIC6_HUMAN Dual-specificity protein kinase TTK (Fragment)	19973	0.113333	0.0566667
H0YBN0	VPS37A	H0YBN0_HUMAN Vacuolar protein sorting-associated protein 37A (Fragment)	19766	0.113333	0.0566667
A8MT92	GRIA2	A8MT92_HUMAN Glutamate receptor 2	94343	0.113333	0.0578312
Q8WXD9	CASKIN1	CSKI1_HUMAN Caskin-1	150292	0.11	0
Q58FF6	HSP90AB4P	H90B4_HUMAN Putative heat shock protein HSP 90-beta 4	58855	0.11	0
E5RFU2	EPHX2	E5RFU2_HUMAN Lipid-phosphate phosphatase	59444	0.11	0
Q9BQI5	SGIP1	SGIP1_HUMAN SH3-containing GRB2-like protein 3-interacting protein 1	89453	0.11	0.023094
Q96SB3	PPP1R9B	NEB2_HUMAN Neurabin-2	89309	0.11	0.023094
Q08174-2	PCDH1	PCDH1_HUMAN Isoform 2 of Protocadherin-1	134210	0.11	0.02
P04040	CAT	CATA_HUMAN Catalase	59947	0.11	0.034641
Q5VTI5	PLEKHA6	Q5VTI5_HUMAN Pleckstrin homology domain-containing family A member 6	119674	0.11	0.0173205
Q13618	CUL3	CUL3_HUMAN Cullin-3	89444	0.11	0
J3KPF9	KIF3A	J3KPF9_HUMAN Kinesin-like protein KIF3A	80647	0.11	0.03
Q9H223	EHD4	EHD4_HUMAN EH domain-containing protein 4	61365	0.11	0
Q7Z2D5	LPPR4	LPPR4_HUMAN Lipid phosphate phosphatase-related protein type 4	83957	0.11	0.03
Q8TC26	TMEM163	TM163_HUMAN Transmembrane protein 163	31620	0.11	0
Q9NQ88	TIGAR	TIGAR_HUMAN Fructose-2,6-bisphosphatase TIGAR	30442	0.11	0
H0Y5X7	CNOT3	H0Y5X7_HUMAN CCR4-NOT transcription complex subunit 3 (Fragment)	31370	0.11	0.0635085
Q9P0L2	MARK1	MARK1_HUMAN Serine/threonine-protein kinase MARK1	89460	0.11	0
P07738	BPGM	PMGE_HUMAN Bisphosphoglycerate mutase	30158	0.11	0
B4E2S7	LAMP2	B4E2S7_HUMAN Lysosome-associated membrane glycoprotein 2	40186	0.11	0.03
P53701	HCCS	CCHL_HUMAN Cytochrome c-type heme lyase	30981	0.11	0
Q9BV79	MECR	MECR_HUMAN Trans-2-enoyl-CoA reductase, mitochondrial	40778	0.11	0.03
E9PB14	PDHX	E9PB14_HUMAN Pyruvate dehydrogenase protein X component, mitochondrial	51599	0.11	0.0585947
Q92558	WASF1	WASF1_HUMAN Wiskott-Aldrich syndrome protein family member 1	61899	0.11	0.034641
E2QRB3	PYCR1	E2QRB3_HUMAN Pyrroline-5-carboxylate reductase 1, isoform CRA_c	30422	0.11	0
P19086	GNAZ	GNAZ_HUMAN Guanine nucleotide-binding protein G(z) subunit alpha	41411	0.11	0.03
H3BTU7	KATNB1	H3BTU7_HUMAN Katanin p80 WD40 repeat-containing subunit B1 (Fragment)	30558	0.11	0
Q9P0G3	KLK14	KLK14_HUMAN Kallikrein-14	29787	0.11	0
Q4VCS5	AMOT	AMOT_HUMAN Angiomotin	118469	0.11	0.01
Q15334	LLGL1	L2GL1_HUMAN Lethal(2) giant larvae protein homolog 1	116657	0.11	0.01
P09874	PARP1	PARP1_HUMAN Poly [ADP-ribose] polymerase 1	113811	0.11	0.02
Q8N0X7	SPG20	SPG20_HUMAN Spartin	73358	0.106667	0.0333333
P26640	VARS	SYVC_HUMAN Valine--tRNA ligase	141642	0.106667	0.00666667
Q9Y4G6	TLN2	TLN2_HUMAN Talin-2	273781	0.106667	0.0233333
Q9P265	DIP2B	DIP2B_HUMAN Disco-interacting protein 2 homolog B	173606	0.106667	0.0176383
Q9Y4H2	IRS2	IRS2_HUMAN Insulin receptor substrate 2	138446	0.106667	0.00666667
B4DK85	GCDH	B4DK85_HUMAN Glutaryl-CoA dehydrogenase, mitochondrial	43042	0.106667	0.0266667
G3V180	DPP3	G3V180_HUMAN Dipeptidyl peptidase 3	84666	0.106667	0.0133333
G5E951	ADAM22	G5E951_HUMAN ADAM metallopeptidase domain 22, isoform CRA_l	102758	0.106667	0.0233333
B1APY8	ELAVL4	B1APY8_HUMAN ELAV-like protein 4	42657	0.106667	0.0533333
P01008	SERPINC1	ANT3_HUMAN Antithrombin-III	53025	0.106667	0.0233333
B5MCQ5	PDIA6	B5MCQ5_HUMAN Protein disulfide-isomerase A6	53627	0.106667	0.0233333
Q5T8U5	SURF4	Q5T8U5_HUMAN Surfeit 4	21342	0.106667	0.0533333
B7Z300	SYT5	B7Z300_HUMAN Synaptotagmin-5	42846	0.106667	0.0533333
H0Y852	SUCLG2	H0Y852_HUMAN Succinyl-CoA ligase [GDP-forming] subunit beta, mitochondrial (Fragment)	20408	0.106667	0.0533333
Q8TD55	PLEKHO2	PKHO2_HUMAN Pleckstrin homology domain-containing family O member 2	53659	0.106667	0.0233333
O60285	NUAK1	NUAK1_HUMAN NUAK family SNF1-like kinase 1	74772	0.106667	0.0166667
P07099	EPHX1	HYEP_HUMAN Epoxide hydrolase 1	53143	0.106667	0.0233333
Q6NZI2	PTRF	PTRF_HUMAN Polymerase I and transcript release factor	43450	0.106667	0.0266667
Q9BU61	NDUFAF3	NDUF3_HUMAN NADH dehydrogenase [ubiquinone] 1 alpha subcomplex assembly factor 3	20566	0.106667	0.0533333
O75935	DCTN3	DCTN3_HUMAN Dynactin subunit 3	21220	0.106667	0.0533333
F5H202	YAP1	F5H202_HUMAN Yorkie homolog	53195	0.106667	0.0233333
H0Y6B5	ABI2	H0Y6B5_HUMAN Abl interactor 2 (Fragment)	31857	0.106667	0.0635959
Q96HR3	MED30	MED30_HUMAN Mediator of RNA polymerase II transcription subunit 30	20435	0.106667	0.0533333
Q9UN86	G3BP2	G3BP2_HUMAN Ras GTPase-activating protein-binding protein 2	54145	0.106667	0.0233333
Q8IYR6	TMEFF1	TEFF1_HUMAN Tomoregulin-1	42732	0.106667	0.0266667
F5GX85	TRIM3	F5GX85_HUMAN Tripartite motif-containing protein 3	73124	0.106667	0.0166667
P49918	CDKN1C	CDN1C_HUMAN Cyclin-dependent kinase inhibitor 1C	32329	0.106667	0.0635959
H0YEN5	RPS2	H0YEN5_HUMAN 40S ribosomal protein S2 (Fragment)	21426	0.106667	0.0533333
Q96DE0	NUDT16	NUD16_HUMAN U8 snoRNA-decapping enzyme	21317	0.106667	0.0533333
J3KTF8	ARHGDIA	J3KTF8_HUMAN Rho GDP-dissociation inhibitor 1 (Fragment)	21658	0.106667	0.0533333
B1AJY5	PSMD10	B1AJY5_HUMAN 26S proteasome non-ATPase regulatory subunit 10	20432	0.106667	0.0533333
Q9Y6K8	AK5	KAD5_HUMAN Adenylate kinase isoenzyme 5	63863	0.106667	0.0566667
H7C5N4	SPICE1	H7C5N4_HUMAN Spindle and centriole-associated protein 1 (Fragment)	20526	0.106667	0.0533333
O75665-2	OFD1	OFD1_HUMAN Isoform 2 of Oral-facial-digital syndrome 1 protein	43183	0.106667	0.0266667
P20810-3	CAST	ICAL_HUMAN Isoform 3 of Calpastatin	64026	0.106667	0.0533333
H0YDT8	EMC7	H0YDT8_HUMAN ER membrane protein complex subunit 7 (Fragment)	20983	0.106667	0.0533333
B0UX83	BAG6	B0UX83_HUMAN HLA-B associated transcript 3, isoform CRA_a	119085	0.106667	0.0260342
Q9Y678	COPG1	COPG1_HUMAN Coatomer subunit gamma-1	98967	0.103333	0.0202759
P48163	ME1	MAOX_HUMAN NADP-dependent malic enzyme	64679	0.103333	0.031798
Q96CV9	OPTN	OPTN_HUMAN Optineurin	66279	0.103333	0.031798
F8W720	GMPS	F8W720_HUMAN GMP synthase [glutamine-hydrolyzing]	66572	0.103333	0.031798
Q02086	SP2	SP2_HUMAN Transcription factor Sp2	65487	0.103333	0.031798
B4DS13	EIF4B	B4DS13_HUMAN Eukaryotic translation initiation factor 4B	64824	0.103333	0.031798
B4DDY8	HARS2	B4DDY8_HUMAN Histidyl-tRNA synthetase-like, isoform CRA_a	54821	0.103333	0.0554777
Q14814	MEF2D	MEF2D_HUMAN Myocyte-specific enhancer factor 2D	56131	0.103333	0.0554777
Q9C0B5	ZDHHC5	ZDHC5_HUMAN Palmitoyltransferase ZDHHC5	78237	0.103333	0.0536449
B4DT28	HNRNPR	B4DT28_HUMAN Heterogeneous nuclear ribonucleoprotein R	55912	0.103333	0.0554777
F5H1R7	FLJ22184	F5H1R7_HUMAN Protein FLJ22184	132952	0.1	9.81308e-18
Q6IPU0	CENPP	CENPP_HUMAN Centromere protein P	33429	0.1	9.81308e-18
Q9UDY2	TJP2	ZO2_HUMAN Tight junction protein ZO-2	134104	0.1	0.0173205
Q96RF0	SNX18	SNX18_HUMAN Sorting nexin-18	69364	0.1	9.81308e-18
O43272	PRODH	PROD_HUMAN Proline dehydrogenase 1, mitochondrial	68529	0.1	9.81308e-18
Q9UL51	HCN2	HCN2_HUMAN Potassium/sodium hyperpolarization-activated cyclic nucleotide-gated channel 2	97687	0.1	9.81308e-18
Q9H400	LIME1	LIME1_HUMAN Lck-interacting transmembrane adapter 1	31782	0.1	9.81308e-18
R4GMW7	FBLL1	R4GMW7_HUMAN rRNA/tRNA 2~-O-methyltransferase fibrillarin-like protein 1	34839	0.1	9.81308e-18
Q96A73	KIAA1191	P33MX_HUMAN Putative monooxygenase p33MONOX	33226	0.1	9.81308e-18
Q9BU89	DOHH	DOHH_HUMAN Deoxyhypusine hydroxylase	33283	0.1	9.81308e-18
B7Z4K6	DNASE2	B7Z4K6_HUMAN Deoxyribonuclease-2-alpha	33993	0.1	9.81308e-18
Q5T6H2	XPNPEP1	Q5T6H2_HUMAN Xaa-Pro aminopeptidase 1 (Fragment)	34558	0.1	0.057735
Q9NSB2	KRT84	KRT84_HUMAN Keratin, type II cuticular Hb4	65942	0.1	9.81308e-18
O43396	TXNL1	TXNL1_HUMAN Thioredoxin-like protein 1	32630	0.1	9.81308e-18
F8VQQ3	C12orf10	F8VQQ3_HUMAN UPF0160 protein MYG1, mitochondrial	34140	0.1	9.81308e-18
B1AN89	EIF4G3	B1AN89_HUMAN Eukaryotic translation initiation factor 4 gamma 3	67974	0.1	9.81308e-18
Q8N6D5	ANKRD29	ANR29_HUMAN Ankyrin repeat domain-containing protein 29	32593	0.1	9.81308e-18
H0YB58	TBC1D9B	H0YB58_HUMAN TBC1 domain family member 9B (Fragment)	32582	0.1	9.81308e-18
Q02878	RPL6	RL6_HUMAN 60S ribosomal protein L6	32765	0.1	9.81308e-18
Q9NWB6	ARGLU1	ARGL1_HUMAN Arginine and glutamate-rich protein 1	33197	0.1	9.81308e-18
P49069	CAMLG	CAMLG_HUMAN Calcium signal-modulating cyclophilin ligand	33217	0.1	9.81308e-18
Q14289	PTK2B	FAK2_HUMAN Protein-tyrosine kinase 2-beta	117112	0.1	0.01
P08697	SERPINF2	A2AP_HUMAN Alpha-2-antiplasmin	54873	0.1	0.02
C9JUT4	LPP	C9JUT4_HUMAN LIM domain containing preferred translocation partner in lipoma, isoform CRA_e	45488	0.1	0.05
B4DSS5	KIAA0513	B4DSS5_HUMAN Uncharacterized protein KIAA0513	45965	0.1	0.05
Q99624	SLC38A3	S38A3_HUMAN Sodium-coupled neutral amino acid transporter 3	56192	0.1	0.02
Q13303-3	KCNAB2	KCAB2_HUMAN Isoform 3 of Voltage-gated potassium channel subunit beta-2	46896	0.1	0.05
Q5T749	KPRP	KPRP_HUMAN Keratinocyte proline-rich protein	67172	0.1	0.0288675
H3BNB9	ARIH1	H3BNB9_HUMAN E3 ubiquitin-protein ligase ARIH1 (Fragment)	22769	0.1	0.05
Q9H598	SLC32A1	VIAAT_HUMAN Vesicular inhibitory amino acid transporter	58347	0.1	0.02
M0QZI4	PLD3	M0QZI4_HUMAN Phospholipase D3 (Fragment)	22731	0.1	0.05
J3QT54	CPSF7	J3QT54_HUMAN Cleavage and polyadenylation-specificity factor subunit 7 (Fragment)	22762	0.1	0.05
D6RFW1	SGTB	D6RFW1_HUMAN Small glutamine-rich tetratricopeptide repeat-containing protein beta (Fragment)	22102	0.1	0.05
Q9NP90	RAB9B	RAB9B_HUMAN Ras-related protein Rab-9B	23047	0.1	0.05
K7ER15	HDHD2	K7ER15_HUMAN Haloacid dehalogenase-like hydrolase domain-containing protein 2 (Fragment)	22590	0.1	0.05
F5H2A7	VBP1	F5H2A7_HUMAN Prefoldin subunit 3	22386	0.1	0.05
E9PI87	HTATIP2	E9PI87_HUMAN Oxidoreductase HTATIP2	22133	0.1	0.05
C9JXA0	CEP41	C9JXA0_HUMAN Centrosomal protein of 41 kDa (Fragment)	21724	0.1	0.05
Q08043	ACTN3	ACTN3_HUMAN Alpha-actinin-3	103917	0.0966667	0.0202759
C9JFM0	PTPRZ1	C9JFM0_HUMAN Receptor-type tyrosine-protein phosphatase zeta	163701	0.0966667	0.0202759
H3BRV0	EIF3C	H3BRV0_HUMAN Eukaryotic translation initiation factor 3 subunit C	104720	0.0966667	0.0202759
Q8NFZ4	NLGN2	NLGN2_HUMAN Neuroligin-2	91333	0.0966667	0.0133333
Q96P47	AGAP3	AGAP3_HUMAN Arf-GAP with GTPase, ANK repeat and PH domain-containing protein 3	95898	0.0966667	0.0133333
P31689	DNAJA1	DNJA1_HUMAN DnaJ homolog subfamily A member 1	45581	0.0966667	0.0266667
B4DX29	ARFGAP2	B4DX29_HUMAN ADP-ribosylation factor GTPase-activating protein 2	44572	0.0966667	0.0266667
E7EMB6	DNPEP	E7EMB6_HUMAN Aspartyl aminopeptidase	45562	0.0966667	0.0266667
H0YHG0	H0YHG0	H0YHG0_HUMAN Uncharacterized protein (Fragment)	59605	0.0966667	0.0366667
F5GY55	DDB1	F5GY55_HUMAN DNA damage-binding protein 1	122891	0.0933333	0.0466667
O43597	SPRY2	SPY2_HUMAN Protein sprouty homolog 2	36148	0.0933333	0.0548736
A6NGB9	WIPF3	WIPF3_HUMAN WAS/WASL-interacting protein family member 3	49655	0.0933333	0.0233333
Q9BZE9	ASPSCR1	ASPC1_HUMAN Tether containing UBX domain for GLUT4	60659	0.0933333	0.0497773
Q9BZV1	UBXN6	UBXN6_HUMAN UBX domain-containing protein 6	50008	0.0933333	0.0466667
Q8IXS8	FAM126B	F126B_HUMAN Protein FAM126B	59066	0.0933333	0.0166667
Q9BS26	ERP44	ERP44_HUMAN Endoplasmic reticulum resident protein 44	47341	0.0933333	0.0233333
B7Z3A7	PDE1A	B7Z3A7_HUMAN Calcium/calmodulin-dependent 3~,5~-cyclic nucleotide phosphodiesterase 1A	50406	0.0933333	0.0233333
Q9HAV7	GRPEL1	GRPE1_HUMAN GrpE protein homolog 1, mitochondrial	24492	0.0933333	0.0466667
Q9NT62	ATG3	ATG3_HUMAN Ubiquitin-like-conjugating enzyme ATG3	36298	0.0933333	0.0548736
Q5JVL2	NCOA7	Q5JVL2_HUMAN Nuclear receptor coactivator 7 (Fragment)	48732	0.0933333	0.0233333
P24588	AKAP5	AKAP5_HUMAN A-kinase anchor protein 5	47345	0.0933333	0.0233333
E7ENF2	INPP1	E7ENF2_HUMAN Inositol polyphosphate 1-phosphatase (Fragment)	24022	0.0933333	0.0466667
J3QS11	ITGB4	J3QS11_HUMAN Integrin beta-4 (Fragment)	24078	0.0933333	0.0466667
J3KNR0	MARK3	J3KNR0_HUMAN MAP/microtubule affinity-regulating kinase 3	87521	0.0933333	0.0133333
Q15818	NPTX1	NPTX1_HUMAN Neuronal pentraxin-1	47606	0.0933333	0.0233333
Q15768	EFNB3	EFNB3_HUMAN Ephrin-B3	36154	0.0933333	0.0548736
H0YLH3	RABGGTA	H0YLH3_HUMAN Geranylgeranyl transferase type-2 subunit alpha	49768	0.0933333	0.0233333
E9PRV7	ADRBK1	E9PRV7_HUMAN Beta-adrenergic receptor kinase 1	47191	0.0933333	0.0233333
P13010	XRCC5	XRCC5_HUMAN X-ray repair cross-complementing protein 5	83222	0.0933333	0.0266667
M0R165	EPS15L1	M0R165_HUMAN Epidermal growth factor receptor substrate 15-like 1	83538	0.0933333	0.0266667
Q7L1Q6	BZW1	BZW1_HUMAN Basic leucine zipper and W2 domain-containing protein 1	48184	0.0933333	0.0233333
G3V3H1	TTC7B	G3V3H1_HUMAN Tetratricopeptide repeat protein 7B (Fragment)	23621	0.0933333	0.0466667
P15814	IGLL1	IGLL1_HUMAN Immunoglobulin lambda-like polypeptide 1	23177	0.0933333	0.0466667
H0YDP1	IGSF9B	H0YDP1_HUMAN Protein turtle homolog B (Fragment)	23157	0.0933333	0.0466667
Q9BY67	CADM1	CADM1_HUMAN Cell adhesion molecule 1	48935	0.0933333	0.0466667
G3V4F7	SRP54	G3V4F7_HUMAN Signal recognition particle 54 kDa protein	48867	0.0933333	0.0466667
F5H328	ALDH5A1	F5H328_HUMAN Succinate-semialdehyde dehydrogenase, mitochondrial	48907	0.0933333	0.0466667
Q9NZZ3	CHMP5	CHMP5_HUMAN Charged multivesicular body protein 5	24612	0.0933333	0.0466667
K7ELX4	FECH	K7ELX4_HUMAN Ferrochelatase, mitochondrial (Fragment)	37215	0.0933333	0.0548736
H0YEN6	TM7SF2	H0YEN6_HUMAN Delta(14)-sterol reductase (Fragment)	23618	0.0933333	0.0466667
Q92882	OSTF1	OSTF1_HUMAN teoclast-stimulating factor 1	23943	0.0933333	0.0466667
Q96FZ7	CHMP6	CHMP6_HUMAN Charged multivesicular body protein 6	23527	0.0933333	0.0466667
Q7Z4H3	HDDC2	HDDC2_HUMAN HD domain-containing protein 2	23547	0.0933333	0.0466667
K7ESP4	DCAKD	K7ESP4_HUMAN Dephospho-CoA kinase domain-containing protein (Fragment)	24276	0.0933333	0.0466667
P00846	MT-ATP6	ATP6_HUMAN ATP synthase subunit a	24801	0.0933333	0.0466667
Q7Z417	NUFIP2	NUFP2_HUMAN Nuclear fragile X mental retardation-interacting protein 2	76132	0.09	9.81308e-18
P56524	HDAC4	HDAC4_HUMAN Histone deacetylase 4	119764	0.09	0.01
Q93084	ATP2A3	AT2A3_HUMAN Sarcoplasmic/endoplasmic reticulum calcium ATPase 3	115444	0.09	9.81308e-18
Q96JA1	LRIG1	LRIG1_HUMAN Leucine-rich repeats and immunoglobulin-like domains protein 1	120692	0.09	0.01
Q8TEH3	DENND1A	DEN1A_HUMAN DENN domain-containing protein 1A	111135	0.09	0.0173205
J3KQK0	PSD3	J3KQK0_HUMAN PH and SEC7 domain-containing protein 3	116733	0.09	0.03
P11171	EPB41	41_HUMAN Protein 4.1	97528	0.09	0.01
O14576	DYNC1I1	DC1I1_HUMAN Cytoplasmic dynein 1 intermediate chain 1	73423	0.09	9.81308e-18
P33176	KIF5B	KINH_HUMAN Kinesin-1 heavy chain	110358	0.09	9.81308e-18
H0YEM1	PUF60	H0YEM1_HUMAN Poly(U)-binding-splicing factor PUF60 (Fragment)	35924	0.09	9.81308e-18
Q9Y2X3	NOP58	NOP58_HUMAN Nucleolar protein 58	60054	0.09	0.02
B4E220	AQP1	B4E220_HUMAN Aquaporin-1	36009	0.09	9.81308e-18
C9J069	C9orf172	CI172_HUMAN Uncharacterized protein C9orf172	107895	0.09	9.81308e-18
P98172	EFNB1	EFNB1_HUMAN Ephrin-B1	38382	0.09	9.81308e-18
B7Z770	NOVA1	B7Z770_HUMAN RNA-binding protein Nova-1	38744	0.09	0.0519615
E7EW20	MYO6	E7EW20_HUMAN Unconventional myosin-VI	150111	0.09	0.011547
O00743	PPP6C	PPP6_HUMAN Serine/threonine-protein phosphatase 6 catalytic subunit	35806	0.09	9.81308e-18
Q9UMF0	ICAM5	ICAM5_HUMAN Intercellular adhesion molecule 5	98766	0.09	0.01
Q96GS4	C17orf59	CQ059_HUMAN Uncharacterized protein C17orf59	37603	0.09	9.81308e-18
Q96I24	FUBP3	FUBP3_HUMAN Far upstream element-binding protein 3	61944	0.09	0.02
D3YTH5	TSSC1	D3YTH5_HUMAN Protein TSSC1	35344	0.09	9.81308e-18
Q96CX2	KCTD12	KCD12_HUMAN BTB/POZ domain-containing protein KCTD12	35964	0.09	9.81308e-18
E9PM75	SIRT3	E9PM75_HUMAN NAD-dependent protein deacetylase sirtuin-3, mitochondrial	37901	0.09	9.81308e-18
Q9BQ69	MACROD1	MACD1_HUMAN O-acetyl-ADP-ribose deacetylase MACROD1	35996	0.09	9.81308e-18
O95847	SLC25A27	UCP4_HUMAN Mitochondrial uncoupling protein 4	36212	0.09	9.81308e-18
B7Z7N5	RGS6	B7Z7N5_HUMAN Regulator of G-protein-signaling 6	62679	0.09	0.02
F5H8H2	MVK	F5H8H2_HUMAN Mevalonate kinase	37548	0.09	9.81308e-18
Q6ZSR9	Q6ZSR9	YJ005_HUMAN Uncharacterized protein FLJ45252	38181	0.09	0.0519615
B0YIW6	ARCN1	B0YIW6_HUMAN Archain 1, isoform CRA_a	62157	0.09	0.02
Q5VVL7	DBT	Q5VVL7_HUMAN Lipoamide acyltransferase component of branched-chain alpha-keto acid dehydrogenase complex, mitochondrial	36500	0.09	9.81308e-18
Q9UEW8	STK39	STK39_HUMAN STE20/SPS1-related proline-alanine-rich protein kinase	59950	0.09	0.02
O00170	AIP	AIP_HUMAN AH receptor-interacting protein	38068	0.09	9.81308e-18
A6NHX0	GATSL2	GATL2_HUMAN GATS-like protein 2	36262	0.09	9.81308e-18
B7Z1I4	NTM	B7Z1I4_HUMAN Neurotrimin	38682	0.09	9.81308e-18
B0QZ18	CPNE1	B0QZ18_HUMAN Copine-1	60307	0.09	0.02
H0YI72	ANKS1B	H0YI72_HUMAN Ankyrin repeat and sterile alpha motif domain-containing protein 1B (Fragment)	60332	0.09	0.02
J3KNI6	ITGB2	J3KNI6_HUMAN Integrin beta (Fragment)	36305	0.09	9.81308e-18
B4DUV6	TRMT6	B4DUV6_HUMAN cDNA FLJ51319, highly similar to tRNA (adenine-N(1)-)-methyltransferase non-catalytic subunit TRM6	36701	0.09	9.81308e-18
[truncated: 908 more rows]
