# Supplementary material for: Enrichment of extracellular vesicles from tissues of the central nervous system by PROSPR
Source: Mol Neurodegener. 2016 May 23;11:41. doi: 10.1186/s13024-016-0108-1 (PMC4877958; doi:10.1186/s13024-016-0108-1)
Supplement: Additional file 4: — Dataset 4. List of proteins identified in human whole brain. Database searches was performed using an in-house Mascot server (version 2.3.02, Matrix Science, MA, USA) with a precursor ion tolerance of 10 ppm and fragment peak tolerance of 0.05 Da. Uniprot human database (downloaded on 15th July of 2015, 90478 sequences and 35.890.546 residues) was used for database search. Two missed trypsin cleavage sites were tolerated. Carbamidomethylation (C) was set as fixed modification and deamidation (NQ) and oxidation (M) were set as variable modifications. Peptides with Mascot score >15 were used to generate the peptide list in all tested human conditions. (XLS 286 kb) [file 13024_2016_108_MOESM4_ESM.xls]

## Sheet: S4 Dataset
Enrichment of extracellular vesicles from tissues of the central nervous system by PROSPR
Xavier Gallart-Palau, Aida Serra and Siu Kwan Sze
Supplementary Dataset 4. List of proteins identified in human whole brain. Database searches was performed using an in-house Mascot server (version 2.3.02, Matrix Science, MA, USA) with a precursor ion tolerance of
10 ppm and fragment peak tolerance of 0.05 Da. Uniprot human database (downloaded on 15th July of 2015, 90478 sequences and 35.890.546 residues) was used for database search. Two missed trypsin cleavage sites were tolerated.
Carbamidomethylation (C) was set as fixed modification and deamidation (NQ) and oxidation (M) were set as variable modifications. Peptides with Mascot score >15 were used to generate the peptide list in all tested human conditions.
Accession	GS	Name	Mass	emPAI	SEM
P68363	TUBA1B	TBA1B_HUMAN Tubulin alpha-1B chain OS=Homo sapiens GN=TUBA1B PE=1 SV=1	50804	292.095	97.415
P04350	TUBB4A	TBB4A_HUMAN Tubulin beta-4A chain OS=Homo sapiens GN=TUBB4A PE=1 SV=2	50010	1224.32	305.96
P02768	ALB	ALBU_HUMAN Serum albumin OS=Homo sapiens GN=ALB PE=1 SV=2	71317	60.645	1.385
P68371	TUBB4B	TBB4B_HUMAN Tubulin beta-4B chain OS=Homo sapiens GN=TUBB4B PE=1 SV=1	50255	1409.48	760.72
Q71U36	TUBA1A	TBA1A_HUMAN Tubulin alpha-1A chain OS=Homo sapiens GN=TUBA1A PE=1 SV=1	50788	274.25	91.48
Q13885	TUBB2A	TBB2A_HUMAN Tubulin beta-2A chain OS=Homo sapiens GN=TUBB2A PE=1 SV=1	50274	1560.13	610.065
P63261	ACTG1	ACTG_HUMAN Actin, cytoplasmic 2 OS=Homo sapiens GN=ACTG1 PE=1 SV=1	42108	7098.25	2326.98
Q9BVA1	TUBB2B	TBB2B_HUMAN Tubulin beta-2B chain OS=Homo sapiens GN=TUBB2B PE=1 SV=1	50377	1223.19	541.565
P68366	TUBA4A	TBA4A_HUMAN Tubulin alpha-4A chain OS=Homo sapiens GN=TUBA4A PE=1 SV=1	50634	120.84	33.69
P07437	TUBB	TBB5_HUMAN Tubulin beta chain OS=Homo sapiens GN=TUBB PE=1 SV=2	50095	1096.72	641.865
Q13748	TUBA3C	TBA3C_HUMAN Tubulin alpha-3C/D chain OS=Homo sapiens GN=TUBA3C PE=1 SV=3	50612	35.74	4.61
P05023	ATP1A1	AT1A1_HUMAN Sodium/potassium-transporting ATPase subunit alpha-1 OS=Homo sapiens GN=ATP1A1 PE=1 SV=1	114135	18.945	4.435
Q16555	DPYSL2	DPYL2_HUMAN Dihydropyrimidinase-related protein 2 OS=Homo sapiens GN=DPYSL2 PE=1 SV=1	62711	136.995	86.885
P14136	GFAP	GFAP_HUMAN Glial fibrillary acidic protein OS=Homo sapiens GN=GFAP PE=1 SV=1	49907	2064.52	1505.89
B1AKY9	ATP1A2	B1AKY9_HUMAN Sodium/potassium-transporting ATPase subunit alpha OS=Homo sapiens GN=ATP1A2 PE=1 SV=1	112046	20.28	10.37
Q13509	TUBB3	TBB3_HUMAN Tubulin beta-3 chain OS=Homo sapiens GN=TUBB3 PE=1 SV=2	50856	189.475	17.895
P01023	A2M	A2MG_HUMAN Alpha-2-macroglobulin OS=Homo sapiens GN=A2M PE=1 SV=3	164613	2.09	0.03
P68032	ACTC1	ACTC_HUMAN Actin, alpha cardiac muscle 1 OS=Homo sapiens GN=ACTC1 PE=1 SV=1	42334	697.435	52.455
P61764	STXBP1	STXB1_HUMAN Syntaxin-binding protein 1 OS=Homo sapiens GN=STXBP1 PE=1 SV=1	67925	98.89	2.36
P68133	ACTA1	ACTS_HUMAN Actin, alpha skeletal muscle OS=Homo sapiens GN=ACTA1 PE=1 SV=1	42366	384.29	85.31
Q01082	SPTBN1	SPTB2_HUMAN Spectrin beta chain, non-erythrocytic 1 OS=Homo sapiens GN=SPTBN1 PE=1 SV=2	275237	11.185	4.875
P21796	VDAC1	VDAC1_HUMAN Voltage-dependent anion-selective channel protein 1 OS=Homo sapiens GN=VDAC1 PE=1 SV=2	30868	539.565	232.675
A0A087WVQ6	CLTC	A0A087WVQ6_HUMAN Clathrin heavy chain OS=Homo sapiens GN=CLTC PE=1 SV=1	193703	6.805	1.735
P12277	CKB	KCRB_HUMAN Creatine kinase B-type OS=Homo sapiens GN=CKB PE=1 SV=1	42902	177.245	45.215
A0A0D9SGF6	SPTAN1	A0A0D9SGF6_HUMAN Spectrin alpha chain, non-erythrocytic 1 OS=Homo sapiens GN=SPTAN1 PE=1 SV=1	288226	3.68	0.37
C9J2C0	TUBA8	C9J2C0_HUMAN Tubulin alpha-8 chain (Fragment) OS=Homo sapiens GN=TUBA8 PE=1 SV=1	52750	18.125	2.875
P19367	HK1	HXK1_HUMAN Hexokinase-1 OS=Homo sapiens GN=HK1 PE=1 SV=3	103561	9.81	0.17
P02787	TF	TRFE_HUMAN Serotransferrin OS=Homo sapiens GN=TF PE=1 SV=3	79294	3.9	0.59
H3BTN5	PKM	H3BTN5_HUMAN Pyruvate kinase (Fragment) OS=Homo sapiens GN=PKM PE=1 SV=1	53524	49.065	1.495
P04406	GAPDH	G3P_HUMAN Glyceraldehyde-3-phosphate dehydrogenase OS=Homo sapiens GN=GAPDH PE=1 SV=3	36201	602.27	411.29
P09543	CNP	CN37_HUMAN 2~,3~-cyclic-nucleotide 3~-phosphodiesterase OS=Homo sapiens GN=CNP PE=1 SV=2	47948	327.57	191.18
P00738	HP	HPT_HUMAN Haptoglobin OS=Homo sapiens GN=HP PE=1 SV=1	45861	7.94	0.31
P01024	C3	CO3_HUMAN Complement C3 OS=Homo sapiens GN=C3 PE=1 SV=2	188569	2.15	0.35
P07196	NEFL	NFL_HUMAN Neurofilament light polypeptide OS=Homo sapiens GN=NEFL PE=1 SV=3	61536	38.165	8.045
P07900	HSP90AA1	HS90A_HUMAN Heat shock protein HSP 90-alpha OS=Homo sapiens GN=HSP90AA1 PE=1 SV=5	85006	23.25	12.11
P80723	BASP1	BASP1_HUMAN Brain acid soluble protein 1 OS=Homo sapiens GN=BASP1 PE=1 SV=2	22680	88.36	75.6
A0A0D9SFB1	DNM1	A0A0D9SFB1_HUMAN Dynamin-1 OS=Homo sapiens GN=DNM1 PE=1 SV=1	94186	18.4	8.09
P09471	GNAO1	GNAO_HUMAN Guanine nucleotide-binding protein G(o) subunit alpha OS=Homo sapiens GN=GNAO1 PE=1 SV=4	40595	60.41	18.62
Q13733	ATP1A4	AT1A4_HUMAN Sodium/potassium-transporting ATPase subunit alpha-4 OS=Homo sapiens GN=ATP1A4 PE=1 SV=3	115119	1.76	0.31
C9JC84	FGG	C9JC84_HUMAN Fibrinogen gamma chain OS=Homo sapiens GN=FGG PE=1 SV=1	52932	3.68	0.42
Q9BUF5	TUBB6	TBB6_HUMAN Tubulin beta-6 chain OS=Homo sapiens GN=TUBB6 PE=1 SV=1	50281	14.835	3.935
Q3ZCM7	TUBB8	TBB8_HUMAN Tubulin beta-8 chain OS=Homo sapiens GN=TUBB8 PE=1 SV=2	50257	5.26	1.37
P08238	HSP90AB1	HS90B_HUMAN Heat shock protein HSP 90-beta OS=Homo sapiens GN=HSP90AB1 PE=1 SV=4	83554	9.405	3.815
P25705	ATP5A1	ATPA_HUMAN ATP synthase subunit alpha, mitochondrial OS=Homo sapiens GN=ATP5A1 PE=1 SV=1	59828	9.86	0.87
P68871	HBB	HBB_HUMAN Hemoglobin subunit beta OS=Homo sapiens GN=HBB PE=1 SV=2	16102	212.99	95.12
P06576	ATP5B	ATPB_HUMAN ATP synthase subunit beta, mitochondrial OS=Homo sapiens GN=ATP5B PE=1 SV=3	56525	15.68	4.6
P06733	ENO1	ENOA_HUMAN Alpha-enolase OS=Homo sapiens GN=ENO1 PE=1 SV=2	47481	15.3	1.64
P61266	STX1B	STX1B_HUMAN Syntaxin-1B OS=Homo sapiens GN=STX1B PE=1 SV=1	33452	90.96	33.26
A0A0A0MTS2	GPI	A0A0A0MTS2_HUMAN Glucose-6-phosphate isomerase (Fragment) OS=Homo sapiens GN=GPI PE=1 SV=1	65012	10.975	5.465
P63104	YWHAZ	1433Z_HUMAN 14-3-3 protein zeta/delta OS=Homo sapiens GN=YWHAZ PE=1 SV=1	27899	112.635	67.055
J3QL64	MBP	J3QL64_HUMAN Myelin basic protein OS=Homo sapiens GN=MBP PE=1 SV=1	17109	254.215	67.465
A0A087WZW8	IGKC	A0A087WZW8_HUMAN Ig kappa chain C region OS=Homo sapiens GN=IGKC PE=4 SV=2	13160	11.58	0
P09104	ENO2	ENOG_HUMAN Gamma-enolase OS=Homo sapiens GN=ENO2 PE=1 SV=3	47581	12.545	3.115
P02675	FGB	FIBB_HUMAN Fibrinogen beta chain OS=Homo sapiens GN=FGB PE=1 SV=2	56577	4.3	0.15
Q14204	DYNC1H1	DYHC1_HUMAN Cytoplasmic dynein 1 heavy chain 1 OS=Homo sapiens GN=DYNC1H1 PE=1 SV=5	534809	0.965	0.345
P02671	FGA	FIBA_HUMAN Fibrinogen alpha chain OS=Homo sapiens GN=FGA PE=1 SV=2	95656	1.91	0.34
Q9Y2J2	EPB41L3	E41L3_HUMAN Band 4.1-like protein 3 OS=Homo sapiens GN=EPB41L3 PE=1 SV=2	121458	2.455	0.635
P60880	SNAP25	SNP25_HUMAN Synaptosomal-associated protein 25 OS=Homo sapiens GN=SNAP25 PE=1 SV=1	23528	326.53	190.5
P23634	ATP2B4	AT2B4_HUMAN Plasma membrane calcium-transporting ATPase 4 OS=Homo sapiens GN=ATP2B4 PE=1 SV=2	139030	1.81	0.1
P20020	ATP2B1	AT2B1_HUMAN Plasma membrane calcium-transporting ATPase 1 OS=Homo sapiens GN=ATP2B1 PE=1 SV=3	139637	2.12	0.29
E7ESP9	NEFM	E7ESP9_HUMAN Neurofilament medium polypeptide OS=Homo sapiens GN=NEFM PE=1 SV=1	98379	4.26	0.6
I3L0N3	NSF	I3L0N3_HUMAN Vesicle-fusing ATPase OS=Homo sapiens GN=NSF PE=1 SV=1	82553	17.25	7.07
Q15149	PLEC	PLEC_HUMAN Plectin OS=Homo sapiens GN=PLEC PE=1 SV=3	533462	0.82	0.24
P07195	LDHB	LDHB_HUMAN L-lactate dehydrogenase B chain OS=Homo sapiens GN=LDHB PE=1 SV=2	36900	65.475	29.315
P45880	VDAC2	VDAC2_HUMAN Voltage-dependent anion-selective channel protein 2 OS=Homo sapiens GN=VDAC2 PE=1 SV=2	32060	9.14	0.5
Q01814	ATP2B2	AT2B2_HUMAN Plasma membrane calcium-transporting ATPase 2 OS=Homo sapiens GN=ATP2B2 PE=1 SV=2	137987	1.645	0.155
P69905	HBA1	HBA_HUMAN Hemoglobin subunit alpha OS=Homo sapiens GN=HBA1 PE=1 SV=2	15305	76.505	22.605
Q969P0	IGSF8	IGSF8_HUMAN Immunoglobulin superfamily member 8 OS=Homo sapiens GN=IGSF8 PE=1 SV=1	65621	2.835	0.095
Q01484	ANK2	ANK2_HUMAN Ankyrin-2 OS=Homo sapiens GN=ANK2 PE=1 SV=4	435957	0.915	0.185
P04075	ALDOA	ALDOA_HUMAN Fructose-bisphosphate aldolase A OS=Homo sapiens GN=ALDOA PE=1 SV=2	39851	33.2	11.77
P62873	GNB1	GBB1_HUMAN Guanine nucleotide-binding protein G(I)/G(S)/G(T) subunit beta-1 OS=Homo sapiens GN=GNB1 PE=1 SV=3	38151	6.36	0
Q9UQM7	CAMK2A	KCC2A_HUMAN Calcium/calmodulin-dependent protein kinase type II subunit alpha OS=Homo sapiens GN=CAMK2A PE=1 SV=2	54624	10.875	2.065
P17677	GAP43	NEUM_HUMAN Neuromodulin OS=Homo sapiens GN=GAP43 PE=1 SV=1	24902	20.645	17.105
Q12860	CNTN1	CNTN1_HUMAN Contactin-1 OS=Homo sapiens GN=CNTN1 PE=1 SV=1	114104	2.775	0.105
Q16720	ATP2B3	AT2B3_HUMAN Plasma membrane calcium-transporting ATPase 3 OS=Homo sapiens GN=ATP2B3 PE=1 SV=3	135253	0.865	0.045
P22314	UBA1	UBA1_HUMAN Ubiquitin-like modifier-activating enzyme 1 OS=Homo sapiens GN=UBA1 PE=1 SV=3	118858	2.445	0.235
P61981	YWHAG	1433G_HUMAN 14-3-3 protein gamma OS=Homo sapiens GN=YWHAG PE=1 SV=2	28456	45.415	7.645
P40925	MDH1	MDHC_HUMAN Malate dehydrogenase, cytoplasmic OS=Homo sapiens GN=MDH1 PE=1 SV=4	36631	7.54	1.82
P09936	UCHL1	UCHL1_HUMAN Ubiquitin carboxyl-terminal hydrolase isozyme L1 OS=Homo sapiens GN=UCHL1 PE=1 SV=2	25151	21.48	0
P17600	SYN1	SYN1_HUMAN Synapsin-1 OS=Homo sapiens GN=SYN1 PE=1 SV=3	74237	4.435	1.265
P12236	SLC25A6	ADT3_HUMAN ADP/ATP translocase 3 OS=Homo sapiens GN=SLC25A6 PE=1 SV=4	33073	37.565	7.285
Q99798	ACO2	ACON_HUMAN Aconitate hydratase, mitochondrial OS=Homo sapiens GN=ACO2 PE=1 SV=2	86113	4.075	1.645
P12235	SLC25A4	ADT1_HUMAN ADP/ATP translocase 1 OS=Homo sapiens GN=SLC25A4 PE=1 SV=4	33271	27.005	8.985
P62937	PPIA	PPIA_HUMAN Peptidyl-prolyl cis-trans isomerase A OS=Homo sapiens GN=PPIA PE=1 SV=2	18229	48.94	0
P43004	SLC1A2	EAA2_HUMAN Excitatory amino acid transporter 2 OS=Homo sapiens GN=SLC1A2 PE=1 SV=2	62577	5.53	0.83
P00558	PGK1	PGK1_HUMAN Phosphoglycerate kinase 1 OS=Homo sapiens GN=PGK1 PE=1 SV=3	44985	11.55	7.07
Q01813	PFKP	PFKAP_HUMAN ATP-dependent 6-phosphofructokinase, platelet type OS=Homo sapiens GN=PFKP PE=1 SV=2	86454	1.47	1.35
P60201	PLP1	MYPR_HUMAN Myelin proteolipid protein OS=Homo sapiens GN=PLP1 PE=1 SV=2	30855	2.28	0.5
J3QRU4	VAMP2	J3QRU4_HUMAN Vesicle-associated membrane protein 2 OS=Homo sapiens GN=VAMP2 PE=4 SV=2	12300	248.58	113.61
Q9H115	NAPB	SNAB_HUMAN Beta-soluble NSF attachment protein OS=Homo sapiens GN=NAPB PE=1 SV=2	33878	12.79	4.36
P02647	APOA1	APOA1_HUMAN Apolipoprotein A-I OS=Homo sapiens GN=APOA1 PE=1 SV=1	30759	5.235	1.565
P31946	YWHAB	1433B_HUMAN 14-3-3 protein beta/alpha OS=Homo sapiens GN=YWHAB PE=1 SV=3	28179	41.135	27.545
P08133	ANXA6	ANXA6_HUMAN Annexin A6 OS=Homo sapiens GN=ANXA6 PE=1 SV=3	76168	4.255	0.875
P29401	TKT	TKT_HUMAN Transketolase OS=Homo sapiens GN=TKT PE=1 SV=3	68519	2.41	0.86
P62258	YWHAE	1433E_HUMAN 14-3-3 protein epsilon OS=Homo sapiens GN=YWHAE PE=1 SV=1	29326	61.365	39.725
E9PR44	CRYAB	E9PR44_HUMAN Alpha-crystallin B chain (Fragment) OS=Homo sapiens GN=CRYAB PE=1 SV=1	20018	18.22	0
Q562R1	ACTBL2	ACTBL_HUMAN Beta-actin-like protein 2 OS=Homo sapiens GN=ACTBL2 PE=1 SV=2	42318	13.465	0.545
Q14195	DPYSL3	DPYL3_HUMAN Dihydropyrimidinase-related protein 3 OS=Homo sapiens GN=DPYSL3 PE=1 SV=1	62323	1.86	0.58
O14880	MGST3	MGST3_HUMAN Microsomal glutathione S-transferase 3 OS=Homo sapiens GN=MGST3 PE=1 SV=1	16734	44.055	12.125
P63096	GNAI1	GNAI1_HUMAN Guanine nucleotide-binding protein G(i) subunit alpha-1 OS=Homo sapiens GN=GNAI1 PE=1 SV=2	40905	2.74	0
P02042	HBD	HBD_HUMAN Hemoglobin subunit delta OS=Homo sapiens GN=HBD PE=1 SV=2	16159	11.015	2.255
Q9Y277	VDAC3	VDAC3_HUMAN Voltage-dependent anion-selective channel protein 3 OS=Homo sapiens GN=VDAC3 PE=1 SV=1	30981	7.095	0.415
P12532	CKMT1A	KCRU_HUMAN Creatine kinase U-type, mitochondrial OS=Homo sapiens GN=CKMT1A PE=1 SV=1	47406	5.375	1.675
Q8N111	CEND1	CEND_HUMAN Cell cycle exit and neuronal differentiation protein 1 OS=Homo sapiens GN=CEND1 PE=2 SV=1	15002	44.375	27.865
P60174	TPI1	TPIS_HUMAN Triosephosphate isomerase OS=Homo sapiens GN=TPI1 PE=1 SV=3	31057	12.775	3.425
P38606	ATP6V1A	VATA_HUMAN V-type proton ATPase catalytic subunit A OS=Homo sapiens GN=ATP6V1A PE=1 SV=2	68660	5.17	1.28
P62879	GNB2	GBB2_HUMAN Guanine nucleotide-binding protein G(I)/G(S)/G(T) subunit beta-2 OS=Homo sapiens GN=GNB2 PE=1 SV=3	38048	5.01	0.25
E7EPK1	42620	E7EPK1_HUMAN Septin-7 OS=Homo sapiens GN=SEPT7 PE=1 SV=2	50948	10.89	2.92
P13929	ENO3	ENOB_HUMAN Beta-enolase OS=Homo sapiens GN=ENO3 PE=1 SV=5	47299	0.78	0.18
P04899	GNAI2	GNAI2_HUMAN Guanine nucleotide-binding protein G(i) subunit alpha-2 OS=Homo sapiens GN=GNAI2 PE=1 SV=3	40995	2.75	0.29
P00739	HPR	HPTR_HUMAN Haptoglobin-related protein OS=Homo sapiens GN=HPR PE=2 SV=2	39518	2.48	0.14
O94925	GLS	GLSK_HUMAN Glutaminase kidney isoform, mitochondrial OS=Homo sapiens GN=GLS PE=1 SV=1	74269	4.815	2.155
P09972	ALDOC	ALDOC_HUMAN Fructose-bisphosphate aldolase C OS=Homo sapiens GN=ALDOC PE=1 SV=2	39830	10.885	0.945
P00367	GLUD1	DHE3_HUMAN Glutamate dehydrogenase 1, mitochondrial OS=Homo sapiens GN=GLUD1 PE=1 SV=2	61701	4.615	1.955
O43301	HSPA12A	HS12A_HUMAN Heat shock 70 kDa protein 12A OS=Homo sapiens GN=HSPA12A PE=1 SV=2	75217	2.545	2.455
Q13423	NNT	NNTM_HUMAN NAD(P) transhydrogenase, mitochondrial OS=Homo sapiens GN=NNT PE=1 SV=3	114564	0.845	0.755
E9PD68	CRMP1	E9PD68_HUMAN Dihydropyrimidinase-related protein 1 OS=Homo sapiens GN=CRMP1 PE=1 SV=1	62333	2.54	0.89
P05141	SLC25A5	ADT2_HUMAN ADP/ATP translocase 2 OS=Homo sapiens GN=SLC25A5 PE=1 SV=7	33059	17.67	2.66
P27348	YWHAQ	1433T_HUMAN 14-3-3 protein theta OS=Homo sapiens GN=YWHAQ PE=1 SV=1	28032	14.58	5.05
A0A075B6N8	IGHG3	A0A075B6N8_HUMAN Ig gamma-3 chain C region (Fragment) OS=Homo sapiens GN=IGHG3 PE=1 SV=1	42327	1.475	0.185
P32119	PRDX2	PRDX2_HUMAN Peroxiredoxin-2 OS=Homo sapiens GN=PRDX2 PE=1 SV=5	22049	14.995	6.405
P78324	SIRPA	SHPS1_HUMAN Tyrosine-protein phosphatase non-receptor type substrate 1 OS=Homo sapiens GN=SIRPA PE=1 SV=2	55446	3.47	0
A0A087WT87	SLC1A3	A0A087WT87_HUMAN Amino acid transporter OS=Homo sapiens GN=SLC1A3 PE=1 SV=1	54344	1.89	0.17
P20336	RAB3A	RAB3A_HUMAN Ras-related protein Rab-3A OS=Homo sapiens GN=RAB3A PE=1 SV=1	25196	24.655	3.175
P15104	GLUL	GLNA_HUMAN Glutamine synthetase OS=Homo sapiens GN=GLUL PE=1 SV=4	42665	8.815	2.845
P0CG38	POTEI	POTEI_HUMAN POTE ankyrin domain family member I OS=Homo sapiens GN=POTEI PE=3 SV=1	122858	0.3	0
P31150	GDI1	GDIA_HUMAN Rab GDP dissociation inhibitor alpha OS=Homo sapiens GN=GDI1 PE=1 SV=2	51177	14.115	9.005
P46821	MAP1B	MAP1B_HUMAN Microtubule-associated protein 1B OS=Homo sapiens GN=MAP1B PE=1 SV=2	271665	0.515	0.055
P08754	GNAI3	GNAI3_HUMAN Guanine nucleotide-binding protein G(k) subunit alpha OS=Homo sapiens GN=GNAI3 PE=1 SV=3	41076	1.015	0.155
P05026	ATP1B1	AT1B1_HUMAN Sodium/potassium-transporting ATPase subunit beta-1 OS=Homo sapiens GN=ATP1B1 PE=1 SV=1	35438	16.29	10.13
A0A087WTE1	ITIH2	A0A087WTE1_HUMAN Inter-alpha-trypsin inhibitor heavy chain H2 OS=Homo sapiens GN=ITIH2 PE=1 SV=1	107046	0.415	0.025
P20648	ATP4A	ATP4A_HUMAN Potassium-transporting ATPase alpha chain 1 OS=Homo sapiens GN=ATP4A PE=2 SV=5	115756	0.48	0.08
A0A075B6K9	IGLC2	A0A075B6K9_HUMAN Ig lambda-2 chain C regions (Fragment) OS=Homo sapiens GN=IGLC2 PE=4 SV=1	11512	3.24	0.55
Q13554	CAMK2B	KCC2B_HUMAN Calcium/calmodulin-dependent protein kinase type II subunit beta OS=Homo sapiens GN=CAMK2B PE=1 SV=3	73544	2.36	0.86
Q58FF6	HSP90AB4P	H90B4_HUMAN Putative heat shock protein HSP 90-beta 4 OS=Homo sapiens GN=HSP90AB4P PE=5 SV=1	58855	0.515	0.205
Q00325	SLC25A3	MPCP_HUMAN Phosphate carrier protein, mitochondrial OS=Homo sapiens GN=SLC25A3 PE=1 SV=2	40525	2.52	0.28
C9JTE0	MOG	C9JTE0_HUMAN Myelin-oligodendrocyte glycoprotein OS=Homo sapiens GN=MOG PE=1 SV=1	24196	4.135	0.985
Q9H4B7	TUBB1	TBB1_HUMAN Tubulin beta-1 chain OS=Homo sapiens GN=TUBB1 PE=1 SV=1	50865	1.065	0.195
Q92752	TNR	TENR_HUMAN Tenascin-R OS=Homo sapiens GN=TNR PE=1 SV=3	151805	1.11	0.44
P04003	C4BPA	C4BPA_HUMAN C4b-binding protein alpha chain OS=Homo sapiens GN=C4BPA PE=1 SV=2	69042	0.385	0.285
P21281	ATP6V1B2	VATB2_HUMAN V-type proton ATPase subunit B, brain isoform OS=Homo sapiens GN=ATP6V1B2 PE=1 SV=3	56807	6.19	2.87
P11142	HSPA8	HSP7C_HUMAN Heat shock cognate 71 kDa protein OS=Homo sapiens GN=HSPA8 PE=1 SV=1	71082	3.68	1.14
P22695	UQCRC2	QCR2_HUMAN Cytochrome b-c1 complex subunit 2, mitochondrial OS=Homo sapiens GN=UQCRC2 PE=1 SV=3	48584	1.205	0.145
A0A0A0MS52	CAMK2G	A0A0A0MS52_HUMAN Calcium/calmodulin-dependent protein kinase (CaM kinase) II gamma, isoform CRA_a OS=Homo sapiens GN=CAMK2G PE=1 SV=1	60848	2.285	1.085
Q9BYX7	POTEKP	ACTBM_HUMAN Putative beta-actin-like protein 3 OS=Homo sapiens GN=POTEKP PE=5 SV=1	42331	1.045	0.075
H7BY57	NFASC	H7BY57_HUMAN Neurofascin (Fragment) OS=Homo sapiens GN=NFASC PE=1 SV=1	117424	1.18	0.3
A0A0B4J231	IGLL5	A0A0B4J231_HUMAN Immunoglobulin lambda-like polypeptide 5 OS=Homo sapiens GN=IGLL5 PE=1 SV=1	23478	0.82	0.12
P00338	LDHA	LDHA_HUMAN L-lactate dehydrogenase A chain OS=Homo sapiens GN=LDHA PE=1 SV=2	36950	10.715	3.875
O75746	SLC25A12	CMC1_HUMAN Calcium-binding mitochondrial carrier protein Aralar1 OS=Homo sapiens GN=SLC25A12 PE=1 SV=2	75114	1.27	1.18
P18669	PGAM1	PGAM1_HUMAN Phosphoglycerate mutase 1 OS=Homo sapiens GN=PGAM1 PE=1 SV=2	28900	9.6	1.72
P61204	ARF3	ARF3_HUMAN ADP-ribosylation factor 3 OS=Homo sapiens GN=ARF3 PE=1 SV=2	20645	18.37	8.21
G3V1A4	CFL1	G3V1A4_HUMAN Cofilin 1 (Non-muscle), isoform CRA_a OS=Homo sapiens GN=CFL1 PE=1 SV=1	17029	15.225	10.075
Q9UBB6	NCDN	NCDN_HUMAN Neurochondrin OS=Homo sapiens GN=NCDN PE=1 SV=1	80239	0.775	0.735
Q96KP4	CNDP2	CNDP2_HUMAN Cytosolic non-specific dipeptidase OS=Homo sapiens GN=CNDP2 PE=1 SV=2	53187	2.95	0.82
Q16352	INA	AINX_HUMAN Alpha-internexin OS=Homo sapiens GN=INA PE=1 SV=2	55528	2.45	0.1
P27338	MAOB	AOFB_HUMAN Amine oxidase [flavin-containing] B OS=Homo sapiens GN=MAOB PE=1 SV=3	59238	2.08	1.97
P31930	UQCRC1	QCR1_HUMAN Cytochrome b-c1 complex subunit 1, mitochondrial OS=Homo sapiens GN=UQCRC1 PE=1 SV=3	53297	1.92	0.6
P01009	SERPINA1	A1AT_HUMAN Alpha-1-antitrypsin OS=Homo sapiens GN=SERPINA1 PE=1 SV=3	46878	2.41	0.23
Q7L0J3	SV2A	SV2A_HUMAN Synaptic vesicle glycoprotein 2A OS=Homo sapiens GN=SV2A PE=1 SV=1	83440	0.815	0.105
P53675	CLTCL1	CLH2_HUMAN Clathrin heavy chain 2 OS=Homo sapiens GN=CLTCL1 PE=1 SV=2	189020	0.48	0.05
O15020	SPTBN2	SPTN2_HUMAN Spectrin beta chain, non-erythrocytic 2 OS=Homo sapiens GN=SPTBN2 PE=1 SV=3	272526	0.19	0.12
P08237	PFKM	PFKAM_HUMAN ATP-dependent 6-phosphofructokinase, muscle type OS=Homo sapiens GN=PFKM PE=1 SV=2	85984	1.05	0.8
O95782	AP2A1	AP2A1_HUMAN AP-2 complex subunit alpha-1 OS=Homo sapiens GN=AP2A1 PE=1 SV=3	108561	1.29	0.37
P16152	CBR1	CBR1_HUMAN Carbonyl reductase [NADPH] 1 OS=Homo sapiens GN=CBR1 PE=1 SV=3	30641	8.45	3.69
P61026	RAB10	RAB10_HUMAN Ras-related protein Rab-10 OS=Homo sapiens GN=RAB10 PE=1 SV=1	22755	4.58	0.38
Q02978	SLC25A11	M2OM_HUMAN Mitochondrial 2-oxoglutarate/malate carrier protein OS=Homo sapiens GN=SLC25A11 PE=1 SV=3	34211	4.81	0
P01620	P01620	KV302_HUMAN Ig kappa chain V-III region SIE OS=Homo sapiens PE=1 SV=1	11882	2.16	0.4
P50395	GDI2	GDIB_HUMAN Rab GDP dissociation inhibitor beta OS=Homo sapiens GN=GDI2 PE=1 SV=2	51087	3.245	1.165
P40926	MDH2	MDHM_HUMAN Malate dehydrogenase, mitochondrial OS=Homo sapiens GN=MDH2 PE=1 SV=3	35937	3.905	1.465
A0A087WY71	AP2M1	A0A087WY71_HUMAN AP-2 complex subunit mu OS=Homo sapiens GN=AP2M1 PE=1 SV=1	49837	4.05	0.96
P30086	PEBP1	PEBP1_HUMAN Phosphatidylethanolamine-binding protein 1 OS=Homo sapiens GN=PEBP1 PE=1 SV=3	21158	11.7	3.63
Q5VTE0	EEF1A1P5	EF1A3_HUMAN Putative elongation factor 1-alpha-like 3 OS=Homo sapiens GN=EEF1A1P5 PE=5 SV=1	50495	3.2	0.66
E9PLK3	NPEPPS	E9PLK3_HUMAN Puromycin-sensitive aminopeptidase OS=Homo sapiens GN=NPEPPS PE=1 SV=1	103720	0.705	0.535
Q16623	STX1A	STX1A_HUMAN Syntaxin-1A OS=Homo sapiens GN=STX1A PE=1 SV=1	33174	13.15	9.09
Q05639	EEF1A2	EF1A2_HUMAN Elongation factor 1-alpha 2 OS=Homo sapiens GN=EEF1A2 PE=1 SV=1	50780	2.55	0.44
Q04917	YWHAH	1433F_HUMAN 14-3-3 protein eta OS=Homo sapiens GN=YWHAH PE=1 SV=4	28372	12.645	6.295
P50990	CCT8	TCPQ_HUMAN T-complex protein 1 subunit theta OS=Homo sapiens GN=CCT8 PE=1 SV=4	60153	0.8	0
P24539	ATP5F1	AT5F1_HUMAN ATP synthase F(0) complex subunit B1, mitochondrial OS=Homo sapiens GN=ATP5F1 PE=1 SV=2	28947	4.77	4.05
P17174	GOT1	AATC_HUMAN Aspartate aminotransferase, cytoplasmic OS=Homo sapiens GN=GOT1 PE=1 SV=3	46447	5.045	1.815
P21291	CSRP1	CSRP1_HUMAN Cysteine and glycine-rich protein 1 OS=Homo sapiens GN=CSRP1 PE=1 SV=3	21409	2.865	1.095
P18085	ARF4	ARF4_HUMAN ADP-ribosylation factor 4 OS=Homo sapiens GN=ARF4 PE=1 SV=3	20612	2.88	0
Q16795	NDUFA9	NDUA9_HUMAN NADH dehydrogenase [ubiquinone] 1 alpha subcomplex subunit 9, mitochondrial OS=Homo sapiens GN=NDUFA9 PE=1 SV=2	42654	1.275	1.025
Q8WXF7	ATL1	ATLA1_HUMAN Atlastin-1 OS=Homo sapiens GN=ATL1 PE=1 SV=1	63845	0.565	0.455
D6R938	CAMK2D	D6R938_HUMAN Calcium/calmodulin-dependent protein kinase (CaM kinase) II delta, isoform CRA_e OS=Homo sapiens GN=CAMK2D PE=1 SV=1	56890	1.915	0.165
P36871	PGM1	PGM1_HUMAN Phosphoglucomutase-1 OS=Homo sapiens GN=PGM1 PE=1 SV=3	61696	1.71	0.42
P49588	AARS	SYAC_HUMAN Alanine--tRNA ligase, cytoplasmic OS=Homo sapiens GN=AARS PE=1 SV=2	107484	0.85	0.08
P00918	CA2	CAH2_HUMAN Carbonic anhydrase 2 OS=Homo sapiens GN=CA2 PE=1 SV=2	29285	5.81	1.79
B0YJC4	VIM	B0YJC4_HUMAN Vimentin OS=Homo sapiens GN=VIM PE=1 SV=1	49680	3.08	0.9
B4DJV2	CS	B4DJV2_HUMAN Citrate synthase OS=Homo sapiens GN=CS PE=1 SV=1	50628	5.285	1.735
P78352	DLG4	DLG4_HUMAN Disks large homolog 4 OS=Homo sapiens GN=DLG4 PE=1 SV=3	80788	0.59	0.46
Q12765	SCRN1	SCRN1_HUMAN Secernin-1 OS=Homo sapiens GN=SCRN1 PE=1 SV=2	46980	2.2	0.43
O94973	AP2A2	AP2A2_HUMAN AP-2 complex subunit alpha-2 OS=Homo sapiens GN=AP2A2 PE=1 SV=2	104807	1.325	0.355
O94811	TPPP	TPPP_HUMAN Tubulin polymerization-promoting protein OS=Homo sapiens GN=TPPP PE=1 SV=1	23850	5.195	1.965
P12036	NEFH	NFH_HUMAN Neurofilament heavy polypeptide OS=Homo sapiens GN=NEFH PE=1 SV=4	112639	0.77	0.05
P51674	GPM6A	GPM6A_HUMAN Neuronal membrane glycoprotein M6-a OS=Homo sapiens GN=GPM6A PE=1 SV=2	31930	1.165	0.525
A0A0G2JN06	IGHG2	A0A0G2JN06_HUMAN Ig gamma-2 chain C region (Fragment) OS=Homo sapiens GN=IGHG2 PE=1 SV=2	36505	1.51	0.33
Q16658	FSCN1	FSCN1_HUMAN Fascin OS=Homo sapiens GN=FSCN1 PE=1 SV=3	55123	1.615	0.225
P08603	CFH	CFAH_HUMAN Complement factor H OS=Homo sapiens GN=CFH PE=1 SV=4	143680	0.36	0.11
Q15836	VAMP3	VAMP3_HUMAN Vesicle-associated membrane protein 3 OS=Homo sapiens GN=VAMP3 PE=1 SV=3	11359	40.24	0
B4DGU4	CTNNB1	B4DGU4_HUMAN Catenin beta-1 OS=Homo sapiens GN=CTNNB1 PE=1 SV=1	85339	0.295	0.215
P11216	PYGB	PYGB_HUMAN Glycogen phosphorylase, brain form OS=Homo sapiens GN=PYGB PE=1 SV=5	97319	2.035	0.595
E9PFZ2	CP	E9PFZ2_HUMAN Ceruloplasmin OS=Homo sapiens GN=CP PE=1 SV=1	109493	0.32	0.02
A0A0G2JPD4	IGHG4	A0A0G2JPD4_HUMAN Ig gamma-4 chain C region (Fragment) OS=Homo sapiens GN=IGHG4 PE=1 SV=2	36431	1.4	0.21
P01876	IGHA1	IGHA1_HUMAN Ig alpha-1 chain C region OS=Homo sapiens GN=IGHA1 PE=1 SV=2	38486	0.45	0.06
P00747	PLG	PLMN_HUMAN Plasminogen OS=Homo sapiens GN=PLG PE=1 SV=2	93247	0.2	0.16
B9A067	IMMT	B9A067_HUMAN MICOS complex subunit MIC60 OS=Homo sapiens GN=IMMT PE=1 SV=2	79324	0.81	0.63
P54652	HSPA2	HSP72_HUMAN Heat shock-related 70 kDa protein 2 OS=Homo sapiens GN=HSPA2 PE=1 SV=1	70263	0.945	0.135
Q93050	ATP6V0A1	VPP1_HUMAN V-type proton ATPase 116 kDa subunit a isoform 1 OS=Homo sapiens GN=ATP6V0A1 PE=1 SV=3	97148	1.325	0.565
H3BLU2	LSAMP	H3BLU2_HUMAN Limbic system-associated membrane protein (Fragment) OS=Homo sapiens GN=LSAMP PE=1 SV=1	38504	1.31	0.38
P47985	UQCRFS1	UCRI_HUMAN Cytochrome b-c1 complex subunit Rieske, mitochondrial OS=Homo sapiens GN=UQCRFS1 PE=1 SV=2	29934	2.025	0.155
Q9H853	TUBA4B	TBA4B_HUMAN Putative tubulin-like protein alpha-4B OS=Homo sapiens GN=TUBA4B PE=5 SV=2	27819	0.57	0
P13073	COX4I1	COX41_HUMAN Cytochrome c oxidase subunit 4 isoform 1, mitochondrial OS=Homo sapiens GN=COX4I1 PE=1 SV=1	19621	13.24	9.38
P61586	RHOA	RHOA_HUMAN Transforming protein RhoA OS=Homo sapiens GN=RHOA PE=1 SV=1	22096	2.71	1.02
P49411	TUFM	EFTU_HUMAN Elongation factor Tu, mitochondrial OS=Homo sapiens GN=TUFM PE=1 SV=2	49852	2.085	0.295
P78357	CNTNAP1	CNTP1_HUMAN Contactin-associated protein 1 OS=Homo sapiens GN=CNTNAP1 PE=1 SV=1	158220	0.245	0.225
Q8NBX0	SCCPDH	SCPDL_HUMAN Saccharopine dehydrogenase-like oxidoreductase OS=Homo sapiens GN=SCCPDH PE=1 SV=1	47464	0.765	0.625
P14415	ATP1B2	AT1B2_HUMAN Sodium/potassium-transporting ATPase subunit beta-2 OS=Homo sapiens GN=ATP1B2 PE=1 SV=3	33745	1.505	0.575
Q06830	PRDX1	PRDX1_HUMAN Peroxiredoxin-1 OS=Homo sapiens GN=PRDX1 PE=1 SV=1	22324	8.48	1.32
Q9HAV0	GNB4	GBB4_HUMAN Guanine nucleotide-binding protein subunit beta-4 OS=Homo sapiens GN=GNB4 PE=1 SV=3	38284	0.45	0.06
A0A0A0MS51	GSN	A0A0A0MS51_HUMAN Gelsolin OS=Homo sapiens GN=GSN PE=1 SV=1	82759	0.725	0.135
P27824	CANX	CALX_HUMAN Calnexin OS=Homo sapiens GN=CANX PE=1 SV=2	67982	0.7	0.43
A0A075B6P5	IGKV2D-28	A0A075B6P5_HUMAN Protein IGKV2-28 (Fragment) OS=Homo sapiens GN=IGKV2D-28 PE=1 SV=1	13062	0.59	0
P01616	P01616	KV203_HUMAN Ig kappa chain V-II region MIL OS=Homo sapiens PE=1 SV=1	12162	0.64	0
P62760	VSNL1	VISL1_HUMAN Visinin-like protein 1 OS=Homo sapiens GN=VSNL1 PE=1 SV=2	22299	12.615	2.815
P35580	MYH10	MYH10_HUMAN Myosin-10 OS=Homo sapiens GN=MYH10 PE=1 SV=3	229827	0.21	0.15
P16615	ATP2A2	AT2A2_HUMAN Sarcoplasmic/endoplasmic reticulum calcium ATPase 2 OS=Homo sapiens GN=ATP2A2 PE=1 SV=1	116336	0.695	0.665
Q02750	MAP2K1	MP2K1_HUMAN Dual specificity mitogen-activated protein kinase kinase 1 OS=Homo sapiens GN=MAP2K1 PE=1 SV=2	43753	2.665	2.505
E9PDG8	SNAP91	E9PDG8_HUMAN Clathrin coat assembly protein AP180 OS=Homo sapiens GN=SNAP91 PE=1 SV=1	92141	0.61	0.14
Q9ULD0	OGDHL	OGDHL_HUMAN 2-oxoglutarate dehydrogenase-like, mitochondrial OS=Homo sapiens GN=OGDHL PE=1 SV=3	115264	0.66	0.14
P50570	DNM2	DYN2_HUMAN Dynamin-2 OS=Homo sapiens GN=DNM2 PE=1 SV=2	98345	0.96	0.38
A0A0G2JIW1	HSPA1B	A0A0G2JIW1_HUMAN Heat shock 70 kDa protein 1B OS=Homo sapiens GN=HSPA1B PE=1 SV=1	70351	1.78	0.97
A0A087WY00	MYO5A	A0A087WY00_HUMAN Unconventional myosin-Va OS=Homo sapiens GN=MYO5A PE=1 SV=1	213778	0.275	0.255
Q8IXJ6	SIRT2	SIR2_HUMAN NAD-dependent protein deacetylase sirtuin-2 OS=Homo sapiens GN=SIRT2 PE=1 SV=2	43782	1.895	0.315
P04271	S100B	S100B_HUMAN Protein S100-B OS=Homo sapiens GN=S100B PE=1 SV=2	10820	6.29	1.98
P48735	IDH2	IDHP_HUMAN Isocitrate dehydrogenase [NADP], mitochondrial OS=Homo sapiens GN=IDH2 PE=1 SV=2	51333	2.41	0.53
P17858	PFKL	PFKAL_HUMAN ATP-dependent 6-phosphofructokinase, liver type OS=Homo sapiens GN=PFKL PE=1 SV=6	85762	0.72	0.03
P30041	PRDX6	PRDX6_HUMAN Peroxiredoxin-6 OS=Homo sapiens GN=PRDX6 PE=1 SV=3	25133	7.335	3.855
Q9H9B4	SFXN1	SFXN1_HUMAN Sideroflexin-1 OS=Homo sapiens GN=SFXN1 PE=1 SV=4	35881	1.71	1.41
Q86VP6	CAND1	CAND1_HUMAN Cullin-associated NEDD8-dissociated protein 1 OS=Homo sapiens GN=CAND1 PE=1 SV=2	137999	0.585	0.295
P10809	HSPD1	CH60_HUMAN 60 kDa heat shock protein, mitochondrial OS=Homo sapiens GN=HSPD1 PE=1 SV=2	61187	0.735	0.135
O75083	WDR1	WDR1_HUMAN WD repeat-containing protein 1 OS=Homo sapiens GN=WDR1 PE=1 SV=4	66836	1.37	0.5
P13639	EEF2	EF2_HUMAN Elongation factor 2 OS=Homo sapiens GN=EEF2 PE=1 SV=4	96246	0.39	0.21
P01011	SERPINA3	AACT_HUMAN Alpha-1-antichymotrypsin OS=Homo sapiens GN=SERPINA3 PE=1 SV=2	47792	0.965	0.265
O00429	DNM1L	DNM1L_HUMAN Dynamin-1-like protein OS=Homo sapiens GN=DNM1L PE=1 SV=2	82339	0.6	0.06
Q9P2U7	SLC17A7	VGLU1_HUMAN Vesicular glutamate transporter 1 OS=Homo sapiens GN=SLC17A7 PE=2 SV=1	62258	0.39	0.28
P30153	PPP2R1A	2AAA_HUMAN Serine/threonine-protein phosphatase 2A 65 kDa regulatory subunit A alpha isoform OS=Homo sapiens GN=PPP2R1A PE=1 SV=4	66065	1.055	0.715
P17252	PRKCA	KPCA_HUMAN Protein kinase C alpha type OS=Homo sapiens GN=PRKCA PE=1 SV=4	77841	0.685	0.595
P61019	RAB2A	RAB2A_HUMAN Ras-related protein Rab-2A OS=Homo sapiens GN=RAB2A PE=1 SV=1	23702	1.78	1.48
P02790	HPX	HEMO_HUMAN Hemopexin OS=Homo sapiens GN=HPX PE=1 SV=2	52385	0.495	0.135
P30531	SLC6A1	SC6A1_HUMAN Sodium- and chloride-dependent GABA transporter 1 OS=Homo sapiens GN=SLC6A1 PE=1 SV=2	67827	0.215	0.115
P09417	QDPR	DHPR_HUMAN Dihydropteridine reductase OS=Homo sapiens GN=QDPR PE=1 SV=2	26001	3.27	0
P0C7P4	UQCRFS1P1	UCRIL_HUMAN Putative cytochrome b-c1 complex subunit Rieske-like protein 1 OS=Homo sapiens GN=UQCRFS1P1 PE=5 SV=1	31081	0.74	0.51
A0A075B6S3	IGKV2-30	A0A075B6S3_HUMAN Protein IGKV2-30 (Fragment) OS=Homo sapiens GN=IGKV2-30 PE=4 SV=1	13291	0.58	0
B1AMS2	42619	B1AMS2_HUMAN Septin 6, isoform CRA_b OS=Homo sapiens GN=SEPT6 PE=1 SV=1	49614	0.9	0
P54920	NAPA	SNAA_HUMAN Alpha-soluble NSF attachment protein OS=Homo sapiens GN=NAPA PE=1 SV=3	33667	1.605	0.485
F2Z2Y4	PDXK	F2Z2Y4_HUMAN Pyridoxal kinase OS=Homo sapiens GN=PDXK PE=1 SV=1	30790	2.445	0.355
A0A0A0MTP9	FAIM2	A0A0A0MTP9_HUMAN Protein lifeguard 2 (Fragment) OS=Homo sapiens GN=FAIM2 PE=1 SV=1	27606	0.515	0.255
Q14974	KPNB1	IMB1_HUMAN Importin subunit beta-1 OS=Homo sapiens GN=KPNB1 PE=1 SV=2	98420	0.39	0
Q96E17	RAB3C	RAB3C_HUMAN Ras-related protein Rab-3C OS=Homo sapiens GN=RAB3C PE=2 SV=1	26164	3.75	0
P61106	RAB14	RAB14_HUMAN Ras-related protein Rab-14 OS=Homo sapiens GN=RAB14 PE=1 SV=4	24110	3.47	0.29
P78356	PIP4K2B	PI42B_HUMAN Phosphatidylinositol 5-phosphate 4-kinase type-2 beta OS=Homo sapiens GN=PIP4K2B PE=1 SV=1	47747	0.79	0.3
P28482	MAPK1	MK01_HUMAN Mitogen-activated protein kinase 1 OS=Homo sapiens GN=MAPK1 PE=1 SV=3	41762	2.45	1.14
Q8N126	CADM3	CADM3_HUMAN Cell adhesion molecule 3 OS=Homo sapiens GN=CADM3 PE=1 SV=1	43729	2.26	1.03
J3KPF3	SLC3A2	J3KPF3_HUMAN 4F2 cell-surface antigen heavy chain OS=Homo sapiens GN=SLC3A2 PE=1 SV=1	68230	0.485	0.275
O60313	OPA1	OPA1_HUMAN Dynamin-like 120 kDa protein, mitochondrial OS=Homo sapiens GN=OPA1 PE=1 SV=3	112131	0.54	0
P00505	GOT2	AATM_HUMAN Aspartate aminotransferase, mitochondrial OS=Homo sapiens GN=GOT2 PE=1 SV=3	47886	1.455	0.865
A0A087WW96	SYN2	A0A087WW96_HUMAN Synapsin-2 OS=Homo sapiens GN=SYN2 PE=1 SV=1	63242	1.035	0.105
Q9H4G0	EPB41L1	E41L1_HUMAN Band 4.1-like protein 1 OS=Homo sapiens GN=EPB41L1 PE=1 SV=2	99012	0.725	0.195
Q08209	PPP3CA	PP2BA_HUMAN Serine/threonine-protein phosphatase 2B catalytic subunit alpha isoform OS=Homo sapiens GN=PPP3CA PE=1 SV=1	59335	1.795	0.665
P07205	PGK2	PGK2_HUMAN Phosphoglycerate kinase 2 OS=Homo sapiens GN=PGK2 PE=1 SV=3	45166	0.585	0.055
Q9P2R7	SUCLA2	SUCB1_HUMAN Succinyl-CoA ligase [ADP-forming] subunit beta, mitochondrial OS=Homo sapiens GN=SUCLA2 PE=1 SV=3	50627	1.67	0.25
P10909	CLU	CLUS_HUMAN Clusterin OS=Homo sapiens GN=CLU PE=1 SV=1	53031	0.44	0
Q92598	HSPH1	HS105_HUMAN Heat shock protein 105 kDa OS=Homo sapiens GN=HSPH1 PE=1 SV=1	97716	0.615	0.025
Q12955	ANK3	ANK3_HUMAN Ankyrin-3 OS=Homo sapiens GN=ANK3 PE=1 SV=3	482394	0.09	0
P00492	HPRT1	HPRT_HUMAN Hypoxanthine-guanine phosphoribosyltransferase OS=Homo sapiens GN=HPRT1 PE=1 SV=2	24792	2.13	0
P11217	PYGM	PYGM_HUMAN Glycogen phosphorylase, muscle form OS=Homo sapiens GN=PYGM PE=1 SV=6	97487	0.64	0.57
O75828	CBR3	CBR3_HUMAN Carbonyl reductase [NADPH] 3 OS=Homo sapiens GN=CBR3 PE=1 SV=3	31230	1.14	0.11
Q9NQC3	RTN4	RTN4_HUMAN Reticulon-4 OS=Homo sapiens GN=RTN4 PE=1 SV=2	130250	0.315	0.095
Q9H0U4	RAB1B	RAB1B_HUMAN Ras-related protein Rab-1B OS=Homo sapiens GN=RAB1B PE=1 SV=1	22328	5.225	3.165
E7ETR1	CAMKV	E7ETR1_HUMAN CaM kinase-like vesicle-associated protein OS=Homo sapiens GN=CAMKV PE=1 SV=1	46982	0.99	0.27
P50148	GNAQ	GNAQ_HUMAN Guanine nucleotide-binding protein G(q) subunit alpha OS=Homo sapiens GN=GNAQ PE=1 SV=4	42400	1.01	0.85
O95674	CDS2	CDS2_HUMAN Phosphatidate cytidylyltransferase 2 OS=Homo sapiens GN=CDS2 PE=1 SV=1	51954	0.28	0.08
P21397	MAOA	AOFA_HUMAN Amine oxidase [flavin-containing] A OS=Homo sapiens GN=MAOA PE=1 SV=1	60157	0.96	0.26
Q9ULU8	CADPS	CAPS1_HUMAN Calcium-dependent secretion activator 1 OS=Homo sapiens GN=CADPS PE=1 SV=3	153773	0.21	0.19
Q92597	NDRG1	NDRG1_HUMAN Protein NDRG1 OS=Homo sapiens GN=NDRG1 PE=1 SV=1	43264	0.12	0.04
P61163	ACTR1A	ACTZ_HUMAN Alpha-centractin OS=Homo sapiens GN=ACTR1A PE=1 SV=1	42701	1.29	0.34
Q9C040	TRIM2	TRIM2_HUMAN Tripartite motif-containing protein 2 OS=Homo sapiens GN=TRIM2 PE=1 SV=1	82506	0.52	0.21
O75955	FLOT1	FLOT1_HUMAN Flotillin-1 OS=Homo sapiens GN=FLOT1 PE=1 SV=3	47554	1.175	0.955
O00154	ACOT7	BACH_HUMAN Cytosolic acyl coenzyme A thioester hydrolase OS=Homo sapiens GN=ACOT7 PE=1 SV=3	42454	0.855	0.605
O75781	PALM	PALM_HUMAN Paralemmin-1 OS=Homo sapiens GN=PALM PE=1 SV=2	42221	0.39	0.31
O43707	ACTN4	ACTN4_HUMAN Alpha-actinin-4 OS=Homo sapiens GN=ACTN4 PE=1 SV=2	105245	0.585	0.095
P52306	RAP1GDS1	GDS1_HUMAN Rap1 GTPase-GDP dissociation stimulator 1 OS=Homo sapiens GN=RAP1GDS1 PE=1 SV=3	67073	0.65	0.04
E9PIT3	F2	E9PIT3_HUMAN Prothrombin OS=Homo sapiens GN=F2 PE=1 SV=1	66792	0.3	0.03
P62820	RAB1A	RAB1A_HUMAN Ras-related protein Rab-1A OS=Homo sapiens GN=RAB1A PE=1 SV=3	22891	3.885	1.895
A0A096LPI6	A0A096LPI6	A0A096LPI6_HUMAN Uncharacterized protein (Fragment) OS=Homo sapiens PE=4 SV=2	30753	1.16	0.11
Q9UI12	ATP6V1H	VATH_HUMAN V-type proton ATPase subunit H OS=Homo sapiens GN=ATP6V1H PE=1 SV=1	56417	0.95	0.83
Q15555	MAPRE2	MARE2_HUMAN Microtubule-associated protein RP/EB family member 2 OS=Homo sapiens GN=MAPRE2 PE=1 SV=1	37236	0.54	0.13
P20073	ANXA7	ANXA7_HUMAN Annexin A7 OS=Homo sapiens GN=ANXA7 PE=1 SV=3	52991	0.13	0.07
P42025	ACTR1B	ACTY_HUMAN Beta-centractin OS=Homo sapiens GN=ACTR1B PE=1 SV=1	42381	0.825	0.135
Q8TDJ6	DMXL2	DMXL2_HUMAN DmX-like protein 2 OS=Homo sapiens GN=DMXL2 PE=1 SV=2	342962	0.145	0.015
P20340	RAB6A	RAB6A_HUMAN Ras-related protein Rab-6A OS=Homo sapiens GN=RAB6A PE=1 SV=3	23692	1.41	0.47
P17066	HSPA6	HSP76_HUMAN Heat shock 70 kDa protein 6 OS=Homo sapiens GN=HSPA6 PE=1 SV=2	71440	0.37	0.06
K7EJ44	PFN1	K7EJ44_HUMAN Profilin 1, isoform CRA_b OS=Homo sapiens GN=PFN1 PE=1 SV=1	11497	1.69	1
P01031	C5	CO5_HUMAN Complement C5 OS=Homo sapiens GN=C5 PE=1 SV=4	189897	0.055	0.035
P62805	HIST1H4A	H4_HUMAN Histone H4 OS=Homo sapiens GN=HIST1H4A PE=1 SV=2	11360	7.38	0
E7EV59	ATP6V1C1	E7EV59_HUMAN V-type proton ATPase subunit C 1 OS=Homo sapiens GN=ATP6V1C1 PE=1 SV=1	35800	0.86	0
P09382	LGALS1	LEG1_HUMAN Galectin-1 OS=Homo sapiens GN=LGALS1 PE=1 SV=2	15048	1.815	0.565
Q5SZU1	PHGDH	Q5SZU1_HUMAN D-3-phosphoglycerate dehydrogenase OS=Homo sapiens GN=PHGDH PE=1 SV=1	53679	0.24	0.11
Q9Y4G6	TLN2	TLN2_HUMAN Talin-2 OS=Homo sapiens GN=TLN2 PE=1 SV=4	273781	0.17	0.02
G3XAH0	42618	G3XAH0_HUMAN HCG2002594, isoform CRA_c OS=Homo sapiens GN=SEPT5 PE=1 SV=1	44273	1.29	0.08
A0A0C4DH83	EHD3	A0A0C4DH83_HUMAN EH domain-containing protein 3 OS=Homo sapiens GN=EHD3 PE=1 SV=1	61971	1.3	0.24
Q9NRW1	RAB6B	RAB6B_HUMAN Ras-related protein Rab-6B OS=Homo sapiens GN=RAB6B PE=1 SV=1	23561	1.72	0.18
O94826	TOMM70A	TOM70_HUMAN Mitochondrial import receptor subunit TOM70 OS=Homo sapiens GN=TOMM70A PE=1 SV=1	68096	0.325	0.275
A0A087WZH7	MARCKS	A0A087WZH7_HUMAN Myristoylated alanine-rich C-kinase substrate OS=Homo sapiens GN=MARCKS PE=1 SV=1	31691	1.135	0.315
O95716	RAB3D	RAB3D_HUMAN Ras-related protein Rab-3D OS=Homo sapiens GN=RAB3D PE=1 SV=1	24480	1.97	0.19
P38405	GNAL	GNAL_HUMAN Guanine nucleotide-binding protein G(olf) subunit alpha OS=Homo sapiens GN=GNAL PE=1 SV=1	44794	0.195	0.045
P42704	LRPPRC	LPPRC_HUMAN Leucine-rich PPR motif-containing protein, mitochondrial OS=Homo sapiens GN=LRPPRC PE=1 SV=3	159003	0.25	0.05
P01765	P01765	HV304_HUMAN Ig heavy chain V-III region TIL OS=Homo sapiens PE=1 SV=1	12462	0.455	0.175
P17302	GJA1	CXA1_HUMAN Gap junction alpha-1 protein OS=Homo sapiens GN=GJA1 PE=1 SV=2	43494	0.525	0.275
P61978	HNRNPK	HNRPK_HUMAN Heterogeneous nuclear ribonucleoprotein K OS=Homo sapiens GN=HNRNPK PE=1 SV=1	51230	0.88	0.23
G3V2N0	GNG2	G3V2N0_HUMAN Guanine nucleotide-binding protein subunit gamma OS=Homo sapiens GN=GNG2 PE=1 SV=1	12550	8.885	8.265
P11137	MAP2	MTAP2_HUMAN Microtubule-associated protein 2 OS=Homo sapiens GN=MAP2 PE=1 SV=4	199860	0.155	0.055
P29992	GNA11	GNA11_HUMAN Guanine nucleotide-binding protein subunit alpha-11 OS=Homo sapiens GN=GNA11 PE=1 SV=2	42382	0.89	0.07
Q14CZ8	HEPACAM	HECAM_HUMAN Hepatocyte cell adhesion molecule OS=Homo sapiens GN=HEPACAM PE=1 SV=1	46226	0.7	0.29
Q7Z4S6	KIF21A	KI21A_HUMAN Kinesin-like protein KIF21A OS=Homo sapiens GN=KIF21A PE=1 SV=2	188374	0.14	0.03
Q9Y490	TLN1	TLN1_HUMAN Talin-1 OS=Homo sapiens GN=TLN1 PE=1 SV=3	271766	0.11	0
P40227	CCT6A	TCPZ_HUMAN T-complex protein 1 subunit zeta OS=Homo sapiens GN=CCT6A PE=1 SV=3	58444	0.395	0.155
P02751	FN1	FINC_HUMAN Fibronectin OS=Homo sapiens GN=FN1 PE=1 SV=4	266052	0.105	0.025
Q5F2F8	PPP3CB	Q5F2F8_HUMAN Serine/threonine-protein phosphatase OS=Homo sapiens GN=PPP3CB PE=1 SV=1	56720	0.81	0.05
Q7L1I2	SV2B	SV2B_HUMAN Synaptic vesicle glycoprotein 2B OS=Homo sapiens GN=SV2B PE=1 SV=1	78248	0.34	0.3
H0YDJ9	CD81	H0YDJ9_HUMAN Tetraspanin (Fragment) OS=Homo sapiens GN=CD81 PE=1 SV=1	24994	1.61	0.49
A0A075B6N7	IGHA2	A0A075B6N7_HUMAN Ig alpha-2 chain C region (Fragment) OS=Homo sapiens GN=IGHA2 PE=1 SV=1	37366	0.345	0.055
P49006	MARCKSL1	MRP_HUMAN MARCKS-related protein OS=Homo sapiens GN=MARCKSL1 PE=1 SV=2	19574	2.39	0.79
Q14344	GNA13	GNA13_HUMAN Guanine nucleotide-binding protein subunit alpha-13 OS=Homo sapiens GN=GNA13 PE=1 SV=2	44364	0.25	0.18
Q9H2X9	SLC12A5	S12A5_HUMAN Solute carrier family 12 member 5 OS=Homo sapiens GN=SLC12A5 PE=1 SV=3	127470	0.4	0.14
A0A075B7C0	CAPNS1	A0A075B7C0_HUMAN Calpain small subunit 1 (Fragment) OS=Homo sapiens GN=CAPNS1 PE=1 SV=1	22069	1.125	0.975
A0A087WW89	IGHV3-72	A0A087WW89_HUMAN Protein IGHV3-72 OS=Homo sapiens GN=IGHV3-72 PE=1 SV=1	11274	1.89	0
P08574	CYC1	CY1_HUMAN Cytochrome c1, heme protein, mitochondrial OS=Homo sapiens GN=CYC1 PE=1 SV=3	35741	1.715	1.415
P51149	RAB7A	RAB7A_HUMAN Ras-related protein Rab-7a OS=Homo sapiens GN=RAB7A PE=1 SV=1	23760	4.035	1.295
P55060	CSE1L	XPO2_HUMAN Exportin-2 OS=Homo sapiens GN=CSE1L PE=1 SV=3	111145	0.11	0.08
P30101	PDIA3	PDIA3_HUMAN Protein disulfide-isomerase A3 OS=Homo sapiens GN=PDIA3 PE=1 SV=4	57146	0.91	0.16
P36507	MAP2K2	MP2K2_HUMAN Dual specificity mitogen-activated protein kinase kinase 2 OS=Homo sapiens GN=MAP2K2 PE=1 SV=1	44681	1.115	0.075
P10768	ESD	ESTD_HUMAN S-formylglutathione hydrolase OS=Homo sapiens GN=ESD PE=1 SV=2	31956	0.905	0.095
P05129	PRKCG	KPCG_HUMAN Protein kinase C gamma type OS=Homo sapiens GN=PRKCG PE=1 SV=3	79652	0.51	0.18
P78371	CCT2	TCPB_HUMAN T-complex protein 1 subunit beta OS=Homo sapiens GN=CCT2 PE=1 SV=4	57794	0.79	0.05
F5GZV7	VAMP1	F5GZV7_HUMAN Vesicle-associated membrane protein 1 OS=Homo sapiens GN=VAMP1 PE=1 SV=1	12706	10.295	2.655
Q96JE9	MAP6	MAP6_HUMAN Microtubule-associated protein 6 OS=Homo sapiens GN=MAP6 PE=1 SV=2	86680	0.215	0.135
P31323	PRKAR2B	KAP3_HUMAN cAMP-dependent protein kinase type II-beta regulatory subunit OS=Homo sapiens GN=PRKAR2B PE=1 SV=3	46672	0.595	0.525
Q9UFM8	DKFZp566H1924	Q9UFM8_HUMAN Neuroplastin (Fragment) OS=Homo sapiens GN=DKFZp566H1924 PE=1 SV=2	35136	0.63	0.43
P35579	MYH9	MYH9_HUMAN Myosin-9 OS=Homo sapiens GN=MYH9 PE=1 SV=4	227646	0.17	0.03
Q8N9I0	SYT2	SYT2_HUMAN Synaptotagmin-2 OS=Homo sapiens GN=SYT2 PE=1 SV=2	47355	0.82	0.42
E9PHY5	EPB41L2	E9PHY5_HUMAN Band 4.1-like protein 2 OS=Homo sapiens GN=EPB41L2 PE=1 SV=1	104809	0.17	0.07
P53396	ACLY	ACLY_HUMAN ATP-citrate synthase OS=Homo sapiens GN=ACLY PE=1 SV=3	121674	0.45	0.08
Q15907	RAB11B	RB11B_HUMAN Ras-related protein Rab-11B OS=Homo sapiens GN=RAB11B PE=1 SV=4	24588	1.165	0.275
P49189	ALDH9A1	AL9A1_HUMAN 4-trimethylaminobutyraldehyde dehydrogenase OS=Homo sapiens GN=ALDH9A1 PE=1 SV=3	54679	0.555	0.135
F5H6X6	GANAB	F5H6X6_HUMAN Neutral alpha-glucosidase AB OS=Homo sapiens GN=GANAB PE=1 SV=1	96441	0.22	0
A0A075B6I8	IGLV1-47	A0A075B6I8_HUMAN Protein IGLV1-47 (Fragment) OS=Homo sapiens GN=IGLV1-47 PE=1 SV=1	12447	0.28	0
O00499	BIN1	BIN1_HUMAN Myc box-dependent-interacting protein 1 OS=Homo sapiens GN=BIN1 PE=1 SV=1	64887	0.31	0.03
O94819	KBTBD11	KBTBB_HUMAN Kelch repeat and BTB domain-containing protein 11 OS=Homo sapiens GN=KBTBD11 PE=1 SV=1	66705	0.295	0.245
A0A0A0MSV6	C1QB	A0A0A0MSV6_HUMAN Complement C1q subcomponent subunit B (Fragment) OS=Homo sapiens GN=C1QB PE=1 SV=5	24330	0.685	0.215
H3BRU6	PCBP2	H3BRU6_HUMAN Poly(rC)-binding protein 2 (Fragment) OS=Homo sapiens GN=PCBP2 PE=1 SV=1	32033	0.84	0.36
O43865	AHCYL1	SAHH2_HUMAN Adenosylhomocysteinase 2 OS=Homo sapiens GN=AHCYL1 PE=1 SV=2	59997	0.365	0.255
P00403	MT-CO2	COX2_HUMAN Cytochrome c oxidase subunit 2 OS=Homo sapiens GN=MT-CO2 PE=1 SV=1	25719	2.36	1.52
P55809	OXCT1	SCOT1_HUMAN Succinyl-CoA:3-ketoacid coenzyme A transferase 1, mitochondrial OS=Homo sapiens GN=OXCT1 PE=1 SV=1	56578	0.57	0
Q14240	EIF4A2	IF4A2_HUMAN Eukaryotic initiation factor 4A-II OS=Homo sapiens GN=EIF4A2 PE=1 SV=2	46601	0.83	0.6
Q9NZ45	CISD1	CISD1_HUMAN CDGSH iron-sulfur domain-containing protein 1 OS=Homo sapiens GN=CISD1 PE=1 SV=1	12362	53.515	51.845
Q7Z6Z7	HUWE1	HUWE1_HUMAN E3 ubiquitin-protein ligase HUWE1 OS=Homo sapiens GN=HUWE1 PE=1 SV=3	485523	0.06	0.01
A0A087WX08	ADD3	A0A087WX08_HUMAN Gamma-adducin OS=Homo sapiens GN=ADD3 PE=1 SV=1	75670	0.315	0.275
P05771	PRKCB	KPCB_HUMAN Protein kinase C beta type OS=Homo sapiens GN=PRKCB PE=1 SV=4	77960	0.585	0.195
J3QLD9	FLOT2	J3QLD9_HUMAN Flotillin-2 OS=Homo sapiens GN=FLOT2 PE=1 SV=1	47569	0.58	0.51
P60953	CDC42	CDC42_HUMAN Cell division control protein 42 homolog OS=Homo sapiens GN=CDC42 PE=1 SV=2	21587	2.23	1.69
A0A0U1RQI6	CLASP2	A0A0U1RQI6_HUMAN CLIP-associating protein 2 OS=Homo sapiens GN=CLASP2 PE=4 SV=1	143152	0.24	0.01
B4DJ81	NDUFS1	B4DJ81_HUMAN NADH-ubiquinone oxidoreductase 75 kDa subunit, mitochondrial OS=Homo sapiens GN=NDUFS1 PE=1 SV=1	67563	0.685	0.355
Q08722	CD47	CD47_HUMAN Leukocyte surface antigen CD47 OS=Homo sapiens GN=CD47 PE=1 SV=1	35590	0.97	0.26
Q7L099	RUFY3	RUFY3_HUMAN Protein RUFY3 OS=Homo sapiens GN=RUFY3 PE=1 SV=1	53216	0.63	0.43
E5RJR5	SKP1	E5RJR5_HUMAN S-phase kinase-associated protein 1 OS=Homo sapiens GN=SKP1 PE=1 SV=1	18879	0.785	0.145
Q9P0L0	VAPA	VAPA_HUMAN Vesicle-associated membrane protein-associated protein A OS=Homo sapiens GN=VAPA PE=1 SV=3	28103	0.93	0.81
Q9BWM7	SFXN3	SFXN3_HUMAN Sideroflexin-3 OS=Homo sapiens GN=SFXN3 PE=1 SV=2	36298	1.655	0.455
P56385	ATP5I	ATP5I_HUMAN ATP synthase subunit e, mitochondrial OS=Homo sapiens GN=ATP5I PE=1 SV=2	7928	2.24	1.15
Q14982	OPCML	OPCM_HUMAN Opioid-binding protein/cell adhesion molecule OS=Homo sapiens GN=OPCML PE=1 SV=1	38496	0.595	0.505
P45974	USP5	UBP5_HUMAN Ubiquitin carboxyl-terminal hydrolase 5 OS=Homo sapiens GN=USP5 PE=1 SV=2	96638	0.685	0.615
Q2M2I8	AAK1	AAK1_HUMAN AP2-associated protein kinase 1 OS=Homo sapiens GN=AAK1 PE=1 SV=3	104562	0.15	0.02
H0YNE9	RAB8B	H0YNE9_HUMAN Ras-related protein Rab-8B (Fragment) OS=Homo sapiens GN=RAB8B PE=1 SV=1	22025	1.34	0
Q8TB36	GDAP1	GDAP1_HUMAN Ganglioside-induced differentiation-associated protein 1 OS=Homo sapiens GN=GDAP1 PE=1 SV=3	41548	0.615	0.535
P36542	ATP5C1	ATPG_HUMAN ATP synthase subunit gamma, mitochondrial OS=Homo sapiens GN=ATP5C1 PE=1 SV=1	33032	0.47	0.14
H9KV31	NCAM2	H9KV31_HUMAN Neural cell adhesion molecule 2 OS=Homo sapiens GN=NCAM2 PE=1 SV=2	91864	0.18	0.14
D6RF35	GC	D6RF35_HUMAN Vitamin D-binding protein OS=Homo sapiens GN=GC PE=1 SV=1	54583	0.2	0.14
P26641	EEF1G	EF1G_HUMAN Elongation factor 1-gamma OS=Homo sapiens GN=EEF1G PE=1 SV=3	50429	0.315	0.245
E7ENY0	ADD1	E7ENY0_HUMAN Alpha-adducin OS=Homo sapiens GN=ADD1 PE=1 SV=1	73985	0.91	0.37
Q96QK1	VPS35	VPS35_HUMAN Vacuolar protein sorting-associated protein 35 OS=Homo sapiens GN=VPS35 PE=1 SV=2	92447	0.455	0.415
P48426	PIP4K2A	PI42A_HUMAN Phosphatidylinositol 5-phosphate 4-kinase type-2 alpha OS=Homo sapiens GN=PIP4K2A PE=1 SV=2	46424	0.51	0
Q9UHC6	CNTNAP2	CNTP2_HUMAN Contactin-associated protein-like 2 OS=Homo sapiens GN=CNTNAP2 PE=1 SV=1	150183	0.055	0.035
A0A087WYS1	UGP2	A0A087WYS1_HUMAN UTP--glucose-1-phosphate uridylyltransferase OS=Homo sapiens GN=UGP2 PE=1 SV=1	57103	0.26	0.14
O00483	NDUFA4	NDUA4_HUMAN Cytochrome c oxidase subunit NDUFA4 OS=Homo sapiens GN=NDUFA4 PE=1 SV=1	9421	4.19	3.82
F5H157	RAB35	F5H157_HUMAN Ras-related protein Rab-35 (Fragment) OS=Homo sapiens GN=RAB35 PE=1 SV=1	21486	1.05	0.71
K7EJE8	LONP1	K7EJE8_HUMAN Lon protease homolog OS=Homo sapiens GN=LONP1 PE=1 SV=1	93637	0.295	0.025
Q8WXD9	CASKIN1	CSKI1_HUMAN Caskin-1 OS=Homo sapiens GN=CASKIN1 PE=1 SV=1	150292	0.09	0.05
Q6UWR7	ENPP6	ENPP6_HUMAN Ectonucleotide pyrophosphatase/phosphodiesterase family member 6 OS=Homo sapiens GN=ENPP6 PE=1 SV=2	50551	0.475	0.185
P26232	CTNNA2	CTNA2_HUMAN Catenin alpha-2 OS=Homo sapiens GN=CTNNA2 PE=1 SV=5	106045	0.385	0.145
A0A0A0MRJ6	PCMT1	A0A0A0MRJ6_HUMAN Protein-L-isoaspartate O-methyltransferase OS=Homo sapiens GN=PCMT1 PE=1 SV=1	30524	0.68	0
Q15365	PCBP1	PCBP1_HUMAN Poly(rC)-binding protein 1 OS=Homo sapiens GN=PCBP1 PE=1 SV=2	37987	0.66	0.14
B4DUR8	CCT3	B4DUR8_HUMAN T-complex protein 1 subunit gamma OS=Homo sapiens GN=CCT3 PE=1 SV=1	56152	0.265	0.145
Q9UH03	42616	SEPT3_HUMAN Neuronal-specific septin-3 OS=Homo sapiens GN=SEPT3 PE=1 SV=3	40963	0.595	0.125
Q9NUQ9	FAM49B	FA49B_HUMAN Protein FAM49B OS=Homo sapiens GN=FAM49B PE=1 SV=1	37010	0.995	0.805
Q13367	AP3B2	AP3B2_HUMAN AP-3 complex subunit beta-2 OS=Homo sapiens GN=AP3B2 PE=1 SV=2	119612	0.29	0.02
Q9P0J0	NDUFA13	NDUAD_HUMAN NADH dehydrogenase [ubiquinone] 1 alpha subcomplex subunit 13 OS=Homo sapiens GN=NDUFA13 PE=1 SV=3	16688	2.345	0.305
E7EPV7	SNCA	E7EPV7_HUMAN Alpha-synuclein OS=Homo sapiens GN=SNCA PE=1 SV=1	11883	3.075	0.515
Q8N3J6	CADM2	CADM2_HUMAN Cell adhesion molecule 2 OS=Homo sapiens GN=CADM2 PE=2 SV=1	47980	0.755	0.615
Q99832	CCT7	TCPH_HUMAN T-complex protein 1 subunit eta OS=Homo sapiens GN=CCT7 PE=1 SV=2	59842	0.56	0.45
C9J8Q5	ALDH5A1	C9J8Q5_HUMAN Succinate-semialdehyde dehydrogenase, mitochondrial OS=Homo sapiens GN=ALDH5A1 PE=1 SV=1	54689	0.305	0.115
H0YDD4	DLAT	H0YDD4_HUMAN Acetyltransferase component of pyruvate dehydrogenase complex (Fragment) OS=Homo sapiens GN=DLAT PE=1 SV=1	51511	0.52	0.46
Q08257	CRYZ	QOR_HUMAN Quinone oxidoreductase OS=Homo sapiens GN=CRYZ PE=1 SV=1	35356	0.495	0.065
P61006	RAB8A	RAB8A_HUMAN Ras-related protein Rab-8A OS=Homo sapiens GN=RAB8A PE=1 SV=1	23824	0.93	0
K7EK07	H3F3B	K7EK07_HUMAN Histone H3 (Fragment) OS=Homo sapiens GN=H3F3B PE=1 SV=1	14962	3.54	1.76
O75947	ATP5H	ATP5H_HUMAN ATP synthase subunit d, mitochondrial OS=Homo sapiens GN=ATP5H PE=1 SV=3	18537	5.555	3.825
C9JFR7	CYCS	C9JFR7_HUMAN Cytochrome c (Fragment) OS=Homo sapiens GN=CYCS PE=1 SV=1	11440	1.71	1.02
D3YTA9	PPP3R1	D3YTA9_HUMAN Calcineurin subunit B type 1 OS=Homo sapiens GN=PPP3R1 PE=1 SV=1	21717	0.345	0.195
Q9H0Q3	FXYD6	FXYD6_HUMAN FXYD domain-containing ion transport regulator 6 OS=Homo sapiens GN=FXYD6 PE=1 SV=1	10706	1.91	1.16
P09211	GSTP1	GSTP1_HUMAN Glutathione S-transferase P OS=Homo sapiens GN=GSTP1 PE=1 SV=2	23569	0.96	0.26
O75915	ARL6IP5	PRAF3_HUMAN PRA1 family protein 3 OS=Homo sapiens GN=ARL6IP5 PE=1 SV=1	21600	1.165	1.005
C9JV77	AHSG	C9JV77_HUMAN Alpha-2-HS-glycoprotein OS=Homo sapiens GN=AHSG PE=1 SV=1	40185	0.27	0
Q01650	SLC7A5	LAT1_HUMAN Large neutral amino acids transporter small subunit 1 OS=Homo sapiens GN=SLC7A5 PE=1 SV=2	55659	0.09	0.03
Q8N8Y2	ATP6V0D2	VA0D2_HUMAN V-type proton ATPase subunit d 2 OS=Homo sapiens GN=ATP6V0D2 PE=2 SV=1	40913	0.17	0
Q9BPU6	DPYSL5	DPYL5_HUMAN Dihydropyrimidinase-related protein 5 OS=Homo sapiens GN=DPYSL5 PE=1 SV=1	61952	0.485	0.375
P35232	PHB	PHB_HUMAN Prohibitin OS=Homo sapiens GN=PHB PE=1 SV=1	29843	1.735	0.145
O75061	DNAJC6	AUXI_HUMAN Putative tyrosine-protein phosphatase auxilin OS=Homo sapiens GN=DNAJC6 PE=1 SV=3	100675	0.335	0.045
Q9UPA5	BSN	BSN_HUMAN Protein bassoon OS=Homo sapiens GN=BSN PE=2 SV=4	418324	0.04	0.01
O43866	CD5L	CD5L_HUMAN CD5 antigen-like OS=Homo sapiens GN=CD5L PE=1 SV=1	39603	0.275	0.105
Q8N573	OXR1	OXR1_HUMAN Oxidation resistance protein 1 OS=Homo sapiens GN=OXR1 PE=1 SV=2	98480	0.2	0.06
Q8NFZ8	CADM4	CADM4_HUMAN Cell adhesion molecule 4 OS=Homo sapiens GN=CADM4 PE=1 SV=1	43215	0.12	0.04
B7Z613	GPM6B	B7Z613_HUMAN Neuronal membrane glycoprotein M6-b OS=Homo sapiens GN=GPM6B PE=1 SV=1	34049	0.385	0.065
Q9Y2Q0	ATP8A1	AT8A1_HUMAN Phospholipid-transporting ATPase IA OS=Homo sapiens GN=ATP8A1 PE=1 SV=1	132597	0.34	0.1
P11498	PC	PYC_HUMAN Pyruvate carboxylase, mitochondrial OS=Homo sapiens GN=PC PE=1 SV=2	130293	0.295	0.195
B4DDG0	TSPAN7	B4DDG0_HUMAN Tetraspanin OS=Homo sapiens GN=TSPAN7 PE=2 SV=1	30016	0.17	0.06
P08758	ANXA5	ANXA5_HUMAN Annexin A5 OS=Homo sapiens GN=ANXA5 PE=1 SV=2	35971	1.02	0
Q7KZF4	SND1	SND1_HUMAN Staphylococcal nuclease domain-containing protein 1 OS=Homo sapiens GN=SND1 PE=1 SV=1	102618	0.155	0.055
D6RD17	JCHAIN	D6RD17_HUMAN Immunoglobulin J chain (Fragment) OS=Homo sapiens GN=JCHAIN PE=1 SV=7	18509	1.435	0.785
P52209	PGD	6PGD_HUMAN 6-phosphogluconate dehydrogenase, decarboxylating OS=Homo sapiens GN=PGD PE=1 SV=3	53619	0.625	0.425
M0QZ28	DTNA	M0QZ28_HUMAN Dystrobrevin alpha OS=Homo sapiens GN=DTNA PE=1 SV=1	40918	0.275	0.195
O14980	XPO1	XPO1_HUMAN Exportin-1 OS=Homo sapiens GN=XPO1 PE=1 SV=1	124447	0.17	0.03
P61160	ACTR2	ARP2_HUMAN Actin-related protein 2 OS=Homo sapiens GN=ACTR2 PE=1 SV=1	45017	0.52	0.37
Q9Y570	PPME1	PPME1_HUMAN Protein phosphatase methylesterase 1 OS=Homo sapiens GN=PPME1 PE=1 SV=3	42687	0.215	0.135
P17987	TCP1	TCPA_HUMAN T-complex protein 1 subunit alpha OS=Homo sapiens GN=TCP1 PE=1 SV=1	60819	0.455	0.155
Q9H3Z4	DNAJC5	DNJC5_HUMAN DnaJ homolog subfamily C member 5 OS=Homo sapiens GN=DNAJC5 PE=1 SV=1	22933	1.78	0.19
P35609	ACTN2	ACTN2_HUMAN Alpha-actinin-2 OS=Homo sapiens GN=ACTN2 PE=1 SV=1	104358	0.19	0.09
Q9Y2T3	GDA	GUAD_HUMAN Guanine deaminase OS=Homo sapiens GN=GDA PE=1 SV=1	51484	0.335	0.205
Q7L7L0	HIST3H2A	H2A3_HUMAN Histone H2A type 3 OS=Homo sapiens GN=HIST3H2A PE=1 SV=3	14113	3.3	1.35
P51659	HSD17B4	DHB4_HUMAN Peroxisomal multifunctional enzyme type 2 OS=Homo sapiens GN=HSD17B4 PE=1 SV=3	80092	0.32	0
P01042	KNG1	KNG1_HUMAN Kininogen-1 OS=Homo sapiens GN=KNG1 PE=1 SV=2	72996	0.22	0.03
Q9UJS0	SLC25A13	CMC2_HUMAN Calcium-binding mitochondrial carrier protein Aralar2 OS=Homo sapiens GN=SLC25A13 PE=1 SV=2	74528	0.165	0.025
Q02252	ALDH6A1	MMSA_HUMAN Methylmalonate-semialdehyde dehydrogenase [acylating], mitochondrial OS=Homo sapiens GN=ALDH6A1 PE=1 SV=2	58259	0.49	0.24
Q9Y4E6	WDR7	WDR7_HUMAN WD repeat-containing protein 7 OS=Homo sapiens GN=WDR7 PE=1 SV=2	166157	0.135	0.055
Q9Y6C9	MTCH2	MTCH2_HUMAN Mitochondrial carrier homolog 2 OS=Homo sapiens GN=MTCH2 PE=1 SV=1	33936	0.95	0.36
P06241	FYN	FYN_HUMAN Tyrosine-protein kinase Fyn OS=Homo sapiens GN=FYN PE=1 SV=3	61237	0.335	0.105
P09497	CLTB	CLCB_HUMAN Clathrin light chain B OS=Homo sapiens GN=CLTB PE=1 SV=1	25289	0.57	0.29
Q2TB90	HKDC1	HKDC1_HUMAN Putative hexokinase HKDC1 OS=Homo sapiens GN=HKDC1 PE=1 SV=3	103790	0.095	0.035
P50991	CCT4	TCPD_HUMAN T-complex protein 1 subunit delta OS=Homo sapiens GN=CCT4 PE=1 SV=4	58401	0.335	0.215
P07814	EPRS	SYEP_HUMAN Bifunctional glutamate/proline--tRNA ligase OS=Homo sapiens GN=EPRS PE=1 SV=5	172080	0.11	0.05
K7N7A8	K7N7A8	K7N7A8_HUMAN Uncharacterized protein (Fragment) OS=Homo sapiens PE=3 SV=2	49393	0.295	0.085
Q99250	SCN2A	SCN2A_HUMAN Sodium channel protein type 2 subunit alpha OS=Homo sapiens GN=SCN2A PE=1 SV=3	229994	0.04	0.03
Q8WUM4	PDCD6IP	PDC6I_HUMAN Programmed cell death 6-interacting protein OS=Homo sapiens GN=PDCD6IP PE=1 SV=1	96590	0.29	0.15
P11413	G6PD	G6PD_HUMAN Glucose-6-phosphate 1-dehydrogenase OS=Homo sapiens GN=G6PD PE=1 SV=4	59675	0.205	0.035
B7ZKJ8	ITIH4	B7ZKJ8_HUMAN ITIH4 protein OS=Homo sapiens GN=ITIH4 PE=1 SV=1	104044	0.08	0.02
O75306	NDUFS2	NDUS2_HUMAN NADH dehydrogenase [ubiquinone] iron-sulfur protein 2, mitochondrial OS=Homo sapiens GN=NDUFS2 PE=1 SV=2	52911	0.955	0.235
P19086	GNAZ	GNAZ_HUMAN Guanine nucleotide-binding protein G(z) subunit alpha OS=Homo sapiens GN=GNAZ PE=2 SV=3	41411	0.72	0.13
Q5T9B7	AK1	Q5T9B7_HUMAN Adenylate kinase isoenzyme 1 OS=Homo sapiens GN=AK1 PE=1 SV=1	23624	1.075	0.135
Q2NKQ5	RTN1	Q2NKQ5_HUMAN Reticulon OS=Homo sapiens GN=RTN1 PE=1 SV=1	76482	0.43	0.3
M0R0F0	RPS5	M0R0F0_HUMAN 40S ribosomal protein S5 (Fragment) OS=Homo sapiens GN=RPS5 PE=1 SV=1	22548	0.335	0.185
P27105	STOM	STOM_HUMAN Erythrocyte band 7 integral membrane protein OS=Homo sapiens GN=STOM PE=1 SV=3	31882	0.55	0.45
Q9UPV7	PHF24	PHF24_HUMAN PHD finger protein 24 OS=Homo sapiens GN=PHF24 PE=1 SV=2	45905	0.11	0.04
Q9HCH3	CPNE5	CPNE5_HUMAN Copine-5 OS=Homo sapiens GN=CPNE5 PE=1 SV=2	66319	0.37	0.03
G3XAL9	SLC12A2	G3XAL9_HUMAN Solute carrier family 12 (Sodium/potassium/chloride transporters), member 2, isoform CRA_a OS=Homo sapiens GN=SLC12A2 PE=1 SV=1	125254	0.08	0.03
Q9UK22	FBXO2	FBX2_HUMAN F-box only protein 2 OS=Homo sapiens GN=FBXO2 PE=1 SV=2	33706	0.61	0.15
P31146	CORO1A	COR1A_HUMAN Coronin-1A OS=Homo sapiens GN=CORO1A PE=1 SV=4	51678	0.2	0
Q9NS86	LANCL2	LANC2_HUMAN LanC-like protein 2 OS=Homo sapiens GN=LANCL2 PE=1 SV=1	51677	0.59	0.05
Q99426	TBCB	TBCB_HUMAN Tubulin-folding cofactor B OS=Homo sapiens GN=TBCB PE=1 SV=2	27594	0.62	0.36
A0A024RCR6	BAT3	A0A024RCR6_HUMAN HLA-B associated transcript 3, isoform CRA_a OS=Homo sapiens GN=BAT3 PE=1 SV=1	119085	0.085	0.025
Q9UI40	SLC24A2	NCKX2_HUMAN Sodium/potassium/calcium exchanger 2 OS=Homo sapiens GN=SLC24A2 PE=1 SV=1	74130	0.09	0.05
Q07960	ARHGAP1	RHG01_HUMAN Rho GTPase-activating protein 1 OS=Homo sapiens GN=ARHGAP1 PE=1 SV=1	50461	0.295	0.165
Q96RR4	CAMKK2	KKCC2_HUMAN Calcium/calmodulin-dependent protein kinase kinase 2 OS=Homo sapiens GN=CAMKK2 PE=1 SV=2	65560	0.16	0.06
Q15056	EIF4H	IF4H_HUMAN Eukaryotic translation initiation factor 4H OS=Homo sapiens GN=EIF4H PE=1 SV=5	27425	0.335	0.075
A6NNI4	CD9	A6NNI4_HUMAN Tetraspanin OS=Homo sapiens GN=CD9 PE=1 SV=1	18265	1.15	0.18
O75891	ALDH1L1	AL1L1_HUMAN Cytosolic 10-formyltetrahydrofolate dehydrogenase OS=Homo sapiens GN=ALDH1L1 PE=1 SV=2	99622	0.24	0.06
P06703	S100A6	S10A6_HUMAN Protein S100-A6 OS=Homo sapiens GN=S100A6 PE=1 SV=1	10230	3.085	1.685
Q14894	CRYM	CRYM_HUMAN Ketimine reductase mu-crystallin OS=Homo sapiens GN=CRYM PE=1 SV=1	33925	1.805	0.885
P20916	MAG	MAG_HUMAN Myelin-associated glycoprotein OS=Homo sapiens GN=MAG PE=1 SV=1	69880	0.175	0.025
P43304	GPD2	GPDM_HUMAN Glycerol-3-phosphate dehydrogenase, mitochondrial OS=Homo sapiens GN=GPD2 PE=1 SV=3	81315	0.27	0.05
O15400	STX7	STX7_HUMAN Syntaxin-7 OS=Homo sapiens GN=STX7 PE=1 SV=4	29911	0.24	0.13
P27361	MAPK3	MK03_HUMAN Mitogen-activated protein kinase 3 OS=Homo sapiens GN=MAPK3 PE=1 SV=4	43450	1.575	0.905
A0A087X2D0	SRSF3	A0A087X2D0_HUMAN Serine/arginine-rich-splicing factor 3 OS=Homo sapiens GN=SRSF3 PE=1 SV=1	10599	0.33	0
P27797	CALR	CALR_HUMAN Calreticulin OS=Homo sapiens GN=CALR PE=1 SV=1	48283	0.18	0.04
P62745	RHOB	RHOB_HUMAN Rho-related GTP-binding protein RhoB OS=Homo sapiens GN=RHOB PE=1 SV=1	22565	0.52	0
P61020	RAB5B	RAB5B_HUMAN Ras-related protein Rab-5B OS=Homo sapiens GN=RAB5B PE=1 SV=1	23920	0.67	0.53
Q9GZN7	ROGDI	ROGDI_HUMAN Protein rogdi homolog OS=Homo sapiens GN=ROGDI PE=1 SV=1	32462	0.34	0
O14617	AP3D1	AP3D1_HUMAN AP-3 complex subunit delta-1 OS=Homo sapiens GN=AP3D1 PE=1 SV=1	131159	0.105	0.085
H3BUX2	CYB5B	H3BUX2_HUMAN Cytochrome b5 type B OS=Homo sapiens GN=CYB5B PE=1 SV=1	15878	0.98	0.19
P14625	HSP90B1	ENPL_HUMAN Endoplasmin OS=Homo sapiens GN=HSP90B1 PE=1 SV=1	92696	0.48	0.2
P43155	CRAT	CACP_HUMAN Carnitine O-acetyltransferase OS=Homo sapiens GN=CRAT PE=1 SV=5	71268	0.17	0.08
P51148	RAB5C	RAB5C_HUMAN Ras-related protein Rab-5C OS=Homo sapiens GN=RAB5C PE=1 SV=2	23696	0.94	0
Q9C0C9	UBE2O	UBE2O_HUMAN (E3-independent) E2 ubiquitin-conjugating enzyme OS=Homo sapiens GN=UBE2O PE=1 SV=3	142631	0.045	0.025
P43034	PAFAH1B1	LIS1_HUMAN Platelet-activating factor acetylhydrolase IB subunit alpha OS=Homo sapiens GN=PAFAH1B1 PE=1 SV=2	47178	0.62	0.22
C9J712	PFN2	C9J712_HUMAN Profilin-2 OS=Homo sapiens GN=PFN2 PE=1 SV=1	9906	5.37	1.86
M0QZQ3	SPTBN4	M0QZQ3_HUMAN Spectrin beta chain, non-erythrocytic 4 OS=Homo sapiens GN=SPTBN4 PE=1 SV=1	226491	0.07	0.04
P11233	RALA	RALA_HUMAN Ras-related protein Ral-A OS=Homo sapiens GN=RALA PE=1 SV=1	23723	2.875	1.675
A0A087WXC5	NDUFA10	A0A087WXC5_HUMAN NADH dehydrogenase [ubiquinone] 1 alpha subcomplex subunit 10, mitochondrial OS=Homo sapiens GN=NDUFA10 PE=1 SV=1	41153	0.54	0.46
Q96DA2	RAB39B	RB39B_HUMAN Ras-related protein Rab-39B OS=Homo sapiens GN=RAB39B PE=1 SV=1	24835	0.66	0
F8WD64	C1orf95	F8WD64_HUMAN Protein stum homolog OS=Homo sapiens GN=C1orf95 PE=1 SV=1	15186	0.22	0
P04792	HSPB1	HSPB1_HUMAN Heat shock protein beta-1 OS=Homo sapiens GN=HSPB1 PE=1 SV=2	22826	1.125	0.145
Q9UHD8	42622	SEPT9_HUMAN Septin-9 OS=Homo sapiens GN=SEPT9 PE=1 SV=2	65646	0.31	0.03
Q5T7Y6	S100A1	Q5T7Y6_HUMAN Protein S100 OS=Homo sapiens GN=S100A1 PE=1 SV=1	16056	1.15	0
P53597	SUCLG1	SUCA_HUMAN Succinyl-CoA ligase [ADP/GDP-forming] subunit alpha, mitochondrial OS=Homo sapiens GN=SUCLG1 PE=1 SV=4	36626	0.65	0.35
A0A0C4DGN6	GIT1	A0A0C4DGN6_HUMAN ARF GTPase-activating protein GIT1 OS=Homo sapiens GN=GIT1 PE=1 SV=1	83821	0.36	0.05
Q9Y2I8	WDR37	WDR37_HUMAN WD repeat-containing protein 37 OS=Homo sapiens GN=WDR37 PE=1 SV=2	55316	0.3	0.04
E7EN95	FLNB	E7EN95_HUMAN Filamin-B OS=Homo sapiens GN=FLNB PE=1 SV=1	258059	0.03	0.02
Q5TF21	SOGA3	SOGA3_HUMAN Protein SOGA3 OS=Homo sapiens GN=SOGA3 PE=3 SV=1	103478	0.095	0.035
P11277	SPTB	SPTB1_HUMAN Spectrin beta chain, erythrocytic OS=Homo sapiens GN=SPTB PE=1 SV=5	247171	0.085	0.045
Q05329	GAD2	DCE2_HUMAN Glutamate decarboxylase 2 OS=Homo sapiens GN=GAD2 PE=1 SV=1	66224	0.105	0.055
O43761	SYNGR3	SNG3_HUMAN Synaptogyrin-3 OS=Homo sapiens GN=SYNGR3 PE=1 SV=2	24768	0.215	0.075
Q9Y281	CFL2	COF2_HUMAN Cofilin-2 OS=Homo sapiens GN=CFL2 PE=1 SV=1	18839	1.715	0.445
O95197	RTN3	RTN3_HUMAN Reticulon-3 OS=Homo sapiens GN=RTN3 PE=1 SV=2	113169	0.155	0.065
Q6UW68	TMEM205	TM205_HUMAN Transmembrane protein 205 OS=Homo sapiens GN=TMEM205 PE=1 SV=1	21469	0.355	0.195
Q9H082	RAB33B	RB33B_HUMAN Ras-related protein Rab-33B OS=Homo sapiens GN=RAB33B PE=1 SV=1	26043	0.44	0
Q14964	RAB39A	RB39A_HUMAN Ras-related protein Rab-39A OS=Homo sapiens GN=RAB39A PE=1 SV=2	25390	0.45	0
A0A075B6H7	IGKV3-7	A0A075B6H7_HUMAN Protein IGKV3-7 (Fragment) OS=Homo sapiens GN=IGKV3-7 PE=4 SV=1	12889	0.27	0
P19827	ITIH1	ITIH1_HUMAN Inter-alpha-trypsin inhibitor heavy chain H1 OS=Homo sapiens GN=ITIH1 PE=1 SV=3	101782	0.1	0
C9J0K6	SRI	C9J0K6_HUMAN Sorcin OS=Homo sapiens GN=SRI PE=1 SV=1	17879	1.41	0.41
Q9Y512	SAMM50	SAM50_HUMAN Sorting and assembly machinery component 50 homolog OS=Homo sapiens GN=SAMM50 PE=1 SV=3	52342	0.64	0.2
P47755	CAPZA2	CAZA2_HUMAN F-actin-capping protein subunit alpha-2 OS=Homo sapiens GN=CAPZA2 PE=1 SV=3	33157	0.8	0.34
Q8TDB8	SLC2A14	GTR14_HUMAN Solute carrier family 2, facilitated glucose transporter member 14 OS=Homo sapiens GN=SLC2A14 PE=2 SV=1	56854	0.41	0.16
B4E3S0	CORO1C	B4E3S0_HUMAN Coronin OS=Homo sapiens GN=CORO1C PE=1 SV=1	41976	0.12	0.04
H3BPE1	MACF1	H3BPE1_HUMAN Microtubule-actin cross-linking factor 1, isoforms 1/2/3/5 OS=Homo sapiens GN=MACF1 PE=1 SV=1	861649	0.03	0.01
Q9H0Q0	FAM49A	FA49A_HUMAN Protein FAM49A OS=Homo sapiens GN=FAM49A PE=2 SV=1	37688	0.52	0
P61224	RAP1B	RAP1B_HUMAN Ras-related protein Rap-1b OS=Homo sapiens GN=RAP1B PE=1 SV=1	21040	1.45	0.36
A0A087WUV8	BSG	A0A087WUV8_HUMAN Basigin OS=Homo sapiens GN=BSG PE=1 SV=1	20643	0.91	0.56
P48163	ME1	MAOX_HUMAN NADP-dependent malic enzyme OS=Homo sapiens GN=ME1 PE=1 SV=1	64679	0.105	0.055
J3KN10	PI4KA	J3KN10_HUMAN Phosphatidylinositol 4-kinase alpha OS=Homo sapiens GN=PI4KA PE=1 SV=1	239244	0.05	0.01
Q00839	HNRNPU	HNRPU_HUMAN Heterogeneous nuclear ribonucleoprotein U OS=Homo sapiens GN=HNRNPU PE=1 SV=6	91269	0.27	0.2
P62140	PPP1CB	PP1B_HUMAN Serine/threonine-protein phosphatase PP1-beta catalytic subunit OS=Homo sapiens GN=PPP1CB PE=1 SV=3	37961	0.405	0.115
O00445	SYT5	SYT5_HUMAN Synaptotagmin-5 OS=Homo sapiens GN=SYT5 PE=2 SV=2	43216	0.42	0.26
O00264	PGRMC1	PGRC1_HUMAN Membrane-associated progesterone receptor component 1 OS=Homo sapiens GN=PGRMC1 PE=1 SV=3	21772	0.655	0.115
A0A0A0MRP7	BCAS1	A0A0A0MRP7_HUMAN Breast carcinoma-amplified sequence 1 OS=Homo sapiens GN=BCAS1 PE=1 SV=1	41566	0.44	0.27
P30084	ECHS1	ECHM_HUMAN Enoyl-CoA hydratase, mitochondrial OS=Homo sapiens GN=ECHS1 PE=1 SV=4	31823	0.61	0.39
Q9Y617	PSAT1	SERC_HUMAN Phosphoserine aminotransferase OS=Homo sapiens GN=PSAT1 PE=1 SV=2	40796	0.215	0.045
A0A0A0MTR1	CDH13	A0A0A0MTR1_HUMAN Cadherin-13 OS=Homo sapiens GN=CDH13 PE=1 SV=2	77320	0.13	0
Q01518	CAP1	CAP1_HUMAN Adenylyl cyclase-associated protein 1 OS=Homo sapiens GN=CAP1 PE=1 SV=5	52325	0.24	0.04
A2A2V1	PRNP	A2A2V1_HUMAN Major prion protein (Fragment) OS=Homo sapiens GN=PRNP PE=1 SV=1	27489	0.335	0.075
P02760	AMBP	AMBP_HUMAN Protein AMBP OS=Homo sapiens GN=AMBP PE=1 SV=1	39886	0.27	0
F6X2W2	NEGR1	F6X2W2_HUMAN Neuronal growth regulator 1 OS=Homo sapiens GN=NEGR1 PE=1 SV=1	33286	0.62	0.52
P01621	P01621	KV303_HUMAN Ig kappa chain V-III region NG9 (Fragment) OS=Homo sapiens PE=2 SV=1	10836	0.53	0.21
P54289	CACNA2D1	CA2D1_HUMAN Voltage-dependent calcium channel subunit alpha-2/delta-1 OS=Homo sapiens GN=CACNA2D1 PE=1 SV=3	125630	0.17	0.03
P52907	CAPZA1	CAZA1_HUMAN F-actin-capping protein subunit alpha-1 OS=Homo sapiens GN=CAPZA1 PE=1 SV=3	33073	0.495	0.285
Q9ULV0	MYO5B	MYO5B_HUMAN Unconventional myosin-Vb OS=Homo sapiens GN=MYO5B PE=1 SV=3	215135	0.055	0.025
E7EVJ5	CYFIP2	E7EVJ5_HUMAN Cytoplasmic FMR1-interacting protein 2 OS=Homo sapiens GN=CYFIP2 PE=1 SV=1	144309	0.135	0.115
Q6U841	SLC4A10	S4A10_HUMAN Sodium-driven chloride bicarbonate exchanger OS=Homo sapiens GN=SLC4A10 PE=2 SV=1	127063	0.055	0.025
Q9NVJ2	ARL8B	ARL8B_HUMAN ADP-ribosylation factor-like protein 8B OS=Homo sapiens GN=ARL8B PE=1 SV=1	21753	1.065	0.295
P11021	HSPA5	GRP78_HUMAN 78 kDa glucose-regulated protein OS=Homo sapiens GN=HSPA5 PE=1 SV=2	72402	0.19	0
E5RJ52	AP3M2	E5RJ52_HUMAN AP-3 complex subunit mu-2 (Fragment) OS=Homo sapiens GN=AP3M2 PE=1 SV=1	31866	0.22	0
A0A087X165	SRCIN1	A0A087X165_HUMAN SRC kinase-signaling inhibitor 1 OS=Homo sapiens GN=SRCIN1 PE=1 SV=1	130668	0.1	0
P30044	PRDX5	PRDX5_HUMAN Peroxiredoxin-5, mitochondrial OS=Homo sapiens GN=PRDX5 PE=1 SV=4	22301	0.665	0.345
Q9UM19	HPCAL4	HPCL4_HUMAN Hippocalcin-like protein 4 OS=Homo sapiens GN=HPCAL4 PE=1 SV=3	22359	0.42	0.1
P04217	A1BG	A1BG_HUMAN Alpha-1B-glycoprotein OS=Homo sapiens GN=A1BG PE=1 SV=4	54790	0.06	0
P33402	GUCY1A2	GCYA2_HUMAN Guanylate cyclase soluble subunit alpha-2 OS=Homo sapiens GN=GUCY1A2 PE=2 SV=1	82895	0.1	0.02
Q16531	DDB1	DDB1_HUMAN DNA damage-binding protein 1 OS=Homo sapiens GN=DDB1 PE=1 SV=1	128142	0.04	0.01
Q6VY07	PACS1	PACS1_HUMAN Phosphofurin acidic cluster sorting protein 1 OS=Homo sapiens GN=PACS1 PE=1 SV=2	105233	0.17	0.07
H7BY35	RYR2	H7BY35_HUMAN Ryanodine receptor 2 OS=Homo sapiens GN=RYR2 PE=1 SV=2	567439	0.025	0.005
G5E933	SBF1	G5E933_HUMAN Myotubularin-related protein 5 OS=Homo sapiens GN=SBF1 PE=1 SV=1	210422	0.07	0.01
Q9BQ69	MACROD1	MACD1_HUMAN O-acetyl-ADP-ribose deacetylase MACROD1 OS=Homo sapiens GN=MACROD1 PE=1 SV=2	35996	0.42	0
Q7Z406	MYH14	MYH14_HUMAN Myosin-14 OS=Homo sapiens GN=MYH14 PE=1 SV=2	228701	0.07	0
Q5TH69	ARFGEF3	BIG3_HUMAN Brefeldin A-inhibited guanine nucleotide-exchange protein 3 OS=Homo sapiens GN=ARFGEF3 PE=1 SV=3	243862	0.045	0.005
Q96BM9	ARL8A	ARL8A_HUMAN ADP-ribosylation factor-like protein 8A OS=Homo sapiens GN=ARL8A PE=1 SV=1	21630	1.26	0.48
Q96FC7	PHYHIPL	PHIPL_HUMAN Phytanoyl-CoA hydroxylase-interacting protein-like OS=Homo sapiens GN=PHYHIPL PE=1 SV=3	43029	0.265	0.185
A0A0C4DFU2	SOD2	A0A0C4DFU2_HUMAN Superoxide dismutase OS=Homo sapiens GN=SOD2 PE=1 SV=1	24906	1.2	0.54
Q13200	PSMD2	PSMD2_HUMAN 26S proteasome non-ATPase regulatory subunit 2 OS=Homo sapiens GN=PSMD2 PE=1 SV=3	100877	0.065	0.035
P68402	PAFAH1B2	PA1B2_HUMAN Platelet-activating factor acetylhydrolase IB subunit beta OS=Homo sapiens GN=PAFAH1B2 PE=1 SV=1	25724	0.535	0.095
O00217	NDUFS8	NDUS8_HUMAN NADH dehydrogenase [ubiquinone] iron-sulfur protein 8, mitochondrial OS=Homo sapiens GN=NDUFS8 PE=1 SV=1	24203	0.69	0.22
O95573	ACSL3	ACSL3_HUMAN Long-chain-fatty-acid--CoA ligase 3 OS=Homo sapiens GN=ACSL3 PE=1 SV=3	81338	0.105	0.025
Q9P121	NTM	NTRI_HUMAN Neurotrimin OS=Homo sapiens GN=NTM PE=1 SV=1	38518	0.785	0.145
B4E1Z4	B4E1Z4	B4E1Z4_HUMAN Uncharacterized protein OS=Homo sapiens PE=1 SV=1	143191	0.085	0.035
Q9Y696	CLIC4	CLIC4_HUMAN Chloride intracellular channel protein 4 OS=Homo sapiens GN=CLIC4 PE=1 SV=4	28982	0.75	0.64
P07357	C8A	CO8A_HUMAN Complement component C8 alpha chain OS=Homo sapiens GN=C8A PE=1 SV=2	66832	0.075	0.025
Q9GZV7	HAPLN2	HPLN2_HUMAN Hyaluronan and proteoglycan link protein 2 OS=Homo sapiens GN=HAPLN2 PE=2 SV=1	38378	1.06	0.42
Q9UID3	VPS51	VPS51_HUMAN Vacuolar protein sorting-associated protein 51 homolog OS=Homo sapiens GN=VPS51 PE=1 SV=2	86901	0.1	0.02
P01598	P01598	KV106_HUMAN Ig kappa chain V-I region EU OS=Homo sapiens PE=1 SV=1	11895	0.29	0
P10114	RAP2A	RAP2A_HUMAN Ras-related protein Rap-2a OS=Homo sapiens GN=RAP2A PE=1 SV=1	20830	0.635	0.475
Q9H1Z4	WDR13	WDR13_HUMAN WD repeat-containing protein 13 OS=Homo sapiens GN=WDR13 PE=1 SV=2	54289	0.16	0.03
E9PEF1	PDE2A	E9PEF1_HUMAN cGMP-dependent 3~,5~-cyclic phosphodiesterase OS=Homo sapiens GN=PDE2A PE=1 SV=2	95160	0.125	0.015
Q9Y5S2	CDC42BPB	MRCKB_HUMAN Serine/threonine-protein kinase MRCK beta OS=Homo sapiens GN=CDC42BPB PE=1 SV=2	196189	0.06	0.01
F8VWS0	RPLP0	F8VWS0_HUMAN 60S acidic ribosomal protein P0 OS=Homo sapiens GN=RPLP0 PE=1 SV=1	30608	0.515	0.155
J3KR44	OTUB1	J3KR44_HUMAN Ubiquitin thioesterase OTUB1 OS=Homo sapiens GN=OTUB1 PE=1 SV=2	31649	0.585	0.235
F6QMI7	DST	F6QMI7_HUMAN Dystonin OS=Homo sapiens GN=DST PE=1 SV=2	636467	0.025	0.015
A0A0D9SFK2	MYO18A	A0A0D9SFK2_HUMAN Unconventional myosin-XVIIIa OS=Homo sapiens GN=MYO18A PE=1 SV=1	232161	0.055	0.015
Q14008	CKAP5	CKAP5_HUMAN Cytoskeleton-associated protein 5 OS=Homo sapiens GN=CKAP5 PE=1 SV=3	227062	0.07	0
A0A087WWK8	IQSEC1	A0A087WWK8_HUMAN IQ motif and SEC7 domain-containing protein 1 OS=Homo sapiens GN=IQSEC1 PE=1 SV=1	125255	0.155	0.075
Q9C0H5	ARHGAP39	RHG39_HUMAN Rho GTPase-activating protein 39 OS=Homo sapiens GN=ARHGAP39 PE=1 SV=2	122236	0.03	0
Q9NQX4	MYO5C	MYO5C_HUMAN Unconventional myosin-Vc OS=Homo sapiens GN=MYO5C PE=1 SV=2	203994	0.05	0.03
P49773	HINT1	HINT1_HUMAN Histidine triad nucleotide-binding protein 1 OS=Homo sapiens GN=HINT1 PE=1 SV=2	13907	4.47	3.54
A6NJA2	USP14	A6NJA2_HUMAN Ubiquitin carboxyl-terminal hydrolase 14 OS=Homo sapiens GN=USP14 PE=1 SV=2	51510	0.405	0.045
Q96JJ7	TMX3	TMX3_HUMAN Protein disulfide-isomerase TMX3 OS=Homo sapiens GN=TMX3 PE=1 SV=2	52181	0.21	0.15
A0A0U1RR32	hCG_2039566	A0A0U1RR32_HUMAN HCG2039566, isoform CRA_b OS=Homo sapiens GN=hCG_2039566 PE=4 SV=1	18470	1.6	0.64
P08247	SYP	SYPH_HUMAN Synaptophysin OS=Homo sapiens GN=SYP PE=1 SV=3	34109	0.845	0.255
E5RHG9	UQCRB	E5RHG9_HUMAN Cytochrome b-c1 complex subunit 7 OS=Homo sapiens GN=UQCRB PE=1 SV=1	9291	2.075	0.485
O75899	GABBR2	GABR2_HUMAN Gamma-aminobutyric acid type B receptor subunit 2 OS=Homo sapiens GN=GABBR2 PE=1 SV=1	106780	0.11	0.05
F6U236	PACSIN1	F6U236_HUMAN Protein kinase C and casein kinase substrate in neurons protein 1 OS=Homo sapiens GN=PACSIN1 PE=1 SV=1	46403	0.48	0.25
O96000	NDUFB10	NDUBA_HUMAN NADH dehydrogenase [ubiquinone] 1 beta subcomplex subunit 10 OS=Homo sapiens GN=NDUFB10 PE=1 SV=3	21048	2.585	1.495
P00387	CYB5R3	NB5R3_HUMAN NADH-cytochrome b5 reductase 3 OS=Homo sapiens GN=CYB5R3 PE=1 SV=3	34441	0.675	0.225
C9JF17	APOD	C9JF17_HUMAN Apolipoprotein D (Fragment) OS=Homo sapiens GN=APOD PE=1 SV=1	24541	0.68	0.21
E7EPJ7	TRIO	E7EPJ7_HUMAN Triple functional domain protein (Fragment) OS=Homo sapiens GN=TRIO PE=1 SV=2	288028	0.04	0.02
P63000	RAC1	RAC1_HUMAN Ras-related C3 botulinum toxin substrate 1 OS=Homo sapiens GN=RAC1 PE=1 SV=1	21835	3.21	0.6
P45985	MAP2K4	MP2K4_HUMAN Dual specificity mitogen-activated protein kinase kinase 4 OS=Homo sapiens GN=MAP2K4 PE=1 SV=1	44716	0.155	0.085
U3KQ56	GRHPR	U3KQ56_HUMAN Glyoxylate reductase/hydroxypyruvate reductase OS=Homo sapiens GN=GRHPR PE=1 SV=1	39241	0.27	0
B4DZG7	ARL1	B4DZG7_HUMAN ADP-ribosylation factor-like protein 1 OS=Homo sapiens GN=ARL1 PE=1 SV=1	15547	0.515	0.295
A0A087WT44	HMOX2	A0A087WT44_HUMAN Heme oxygenase 2 OS=Homo sapiens GN=HMOX2 PE=1 SV=1	41928	0.31	0.15
P30048	PRDX3	PRDX3_HUMAN Thioredoxin-dependent peroxide reductase, mitochondrial OS=Homo sapiens GN=PRDX3 PE=1 SV=3	28017	0.26	0.14
P49841	GSK3B	GSK3B_HUMAN Glycogen synthase kinase-3 beta OS=Homo sapiens GN=GSK3B PE=1 SV=2	47228	0.145	0.075
P49419	ALDH7A1	AL7A1_HUMAN Alpha-aminoadipic semialdehyde dehydrogenase OS=Homo sapiens GN=ALDH7A1 PE=1 SV=5	59020	0.6	0.42
E7EQR4	EZR	E7EQR4_HUMAN Ezrin OS=Homo sapiens GN=EZR PE=1 SV=3	69443	0.42	0.1
P35241	RDX	RADI_HUMAN Radixin OS=Homo sapiens GN=RDX PE=1 SV=1	68635	0.385	0.065
E5RIU9	CHMP7	E5RIU9_HUMAN Charged multivesicular body protein 7 (Fragment) OS=Homo sapiens GN=CHMP7 PE=1 SV=1	23914	0.3	0
O76094	SRP72	SRP72_HUMAN Signal recognition particle subunit SRP72 OS=Homo sapiens GN=SRP72 PE=1 SV=3	75130	0.04	0
Q12906	ILF3	ILF3_HUMAN Interleukin enhancer-binding factor 3 OS=Homo sapiens GN=ILF3 PE=1 SV=3	95678	0.105	0.075
P24752	ACAT1	THIL_HUMAN Acetyl-CoA acetyltransferase, mitochondrial OS=Homo sapiens GN=ACAT1 PE=1 SV=1	45456	0.23	0
Q02878	RPL6	RL6_HUMAN 60S ribosomal protein L6 OS=Homo sapiens GN=RPL6 PE=1 SV=3	32765	0.48	0.14
P38646	HSPA9	GRP75_HUMAN Stress-70 protein, mitochondrial OS=Homo sapiens GN=HSPA9 PE=1 SV=2	73920	0.14	0
P13010	XRCC5	XRCC5_HUMAN X-ray repair cross-complementing protein 5 OS=Homo sapiens GN=XRCC5 PE=1 SV=3	83222	0.215	0.045
Q9Y6D5	ARFGEF2	BIG2_HUMAN Brefeldin A-inhibited guanine nucleotide-exchange protein 2 OS=Homo sapiens GN=ARFGEF2 PE=1 SV=3	204418	0.075	0.005
P35754	GLRX	GLRX1_HUMAN Glutaredoxin-1 OS=Homo sapiens GN=GLRX PE=1 SV=2	12053	0.28	0
Q8N335	GPD1L	GPD1L_HUMAN Glycerol-3-phosphate dehydrogenase 1-like protein OS=Homo sapiens GN=GPD1L PE=1 SV=1	39021	0.28	0.1
Q9H061	TMEM126A	T126A_HUMAN Transmembrane protein 126A OS=Homo sapiens GN=TMEM126A PE=1 SV=1	21742	0.435	0.105
P32004	L1CAM	L1CAM_HUMAN Neural cell adhesion molecule L1 OS=Homo sapiens GN=L1CAM PE=1 SV=2	140885	0.07	0
O14775	GNB5	GBB5_HUMAN Guanine nucleotide-binding protein subunit beta-5 OS=Homo sapiens GN=GNB5 PE=2 SV=2	44621	0.15	0
O15540	FABP7	FABP7_HUMAN Fatty acid-binding protein, brain OS=Homo sapiens GN=FABP7 PE=1 SV=3	14994	0.75	0.52
E9PDE8	HSPA4L	E9PDE8_HUMAN Heat shock 70 kDa protein 4L OS=Homo sapiens GN=HSPA4L PE=1 SV=1	92808	0.095	0.055
Q9BXW6	OSBPL1A	OSBL1_HUMAN Oxysterol-binding protein-related protein 1 OS=Homo sapiens GN=OSBPL1A PE=1 SV=2	109770	0.105	0.015
P02649	APOE	APOE_HUMAN Apolipoprotein E OS=Homo sapiens GN=APOE PE=1 SV=1	36246	0.69	0
O75146	HIP1R	HIP1R_HUMAN Huntingtin-interacting protein 1-related protein OS=Homo sapiens GN=HIP1R PE=1 SV=2	119999	0.1	0.04
P07225	PROS1	PROS_HUMAN Vitamin K-dependent protein S OS=Homo sapiens GN=PROS1 PE=1 SV=1	77127	0.205	0.075
Q9BYZ2	LDHAL6B	LDH6B_HUMAN L-lactate dehydrogenase A-like 6B OS=Homo sapiens GN=LDHAL6B PE=1 SV=3	42372	0.16	0
A0A087WWT1	SDHB	A0A087WWT1_HUMAN Succinate dehydrogenase [ubiquinone] iron-sulfur subunit, mitochondrial (Fragment) OS=Homo sapiens GN=SDHB PE=1 SV=1	23297	0.71	0
V9GYM8	ARHGEF2	V9GYM8_HUMAN Rho guanine nucleotide exchange factor 2 OS=Homo sapiens GN=ARHGEF2 PE=1 SV=1	117025	0.135	0.015
K7ER00	FARSA	K7ER00_HUMAN Phenylalanine--tRNA ligase alpha subunit OS=Homo sapiens GN=FARSA PE=1 SV=1	62413	0.14	0.03
Q8WY22	BRI3BP	BRI3B_HUMAN BRI3-binding protein OS=Homo sapiens GN=BRI3BP PE=1 SV=1	27932	0.175	0.075
P22626	HNRNPA2B1	ROA2_HUMAN Heterogeneous nuclear ribonucleoproteins A2/B1 OS=Homo sapiens GN=HNRNPA2B1 PE=1 SV=2	37464	1.4	0.87
A0A0R4J2G7	NRXN1	A0A0R4J2G7_HUMAN Neurexin-1-beta OS=Homo sapiens GN=NRXN1 PE=1 SV=1	166431	0.08	0
O95169	NDUFB8	NDUB8_HUMAN NADH dehydrogenase [ubiquinone] 1 beta subcomplex subunit 8, mitochondrial OS=Homo sapiens GN=NDUFB8 PE=1 SV=1	21865	1.69	0.92
P07954	FH	FUMH_HUMAN Fumarate hydratase, mitochondrial OS=Homo sapiens GN=FH PE=1 SV=3	54773	0.155	0.035
A0A087WUS2	IGKV3D-11	A0A087WUS2_HUMAN Protein IGKV3D-11 OS=Homo sapiens GN=IGKV3D-11 PE=4 SV=1	11909	0.29	0
P23515	OMG	OMGP_HUMAN Oligodendrocyte-myelin glycoprotein OS=Homo sapiens GN=OMG PE=1 SV=2	50032	0.44	0.23
P42338	PIK3CB	PK3CB_HUMAN Phosphatidylinositol 4,5-bisphosphate 3-kinase catalytic subunit beta isoform OS=Homo sapiens GN=PIK3CB PE=1 SV=1	124052	0.04	0.01
F5H126	SYT7	F5H126_HUMAN Synaptotagmin-7 OS=Homo sapiens GN=SYT7 PE=1 SV=1	76149	0.155	0.025
P20339	RAB5A	RAB5A_HUMAN Ras-related protein Rab-5A OS=Homo sapiens GN=RAB5A PE=1 SV=2	23872	0.22	0.08
A0A087X0X3	HNRNPM	A0A087X0X3_HUMAN Heterogeneous nuclear ribonucleoprotein M OS=Homo sapiens GN=HNRNPM PE=1 SV=1	77746	0.065	0.025
P02747	C1QC	C1QC_HUMAN Complement C1q subcomponent subunit C OS=Homo sapiens GN=C1QC PE=1 SV=3	25985	0.2	0.07
P18507	GABRG2	GBRG2_HUMAN Gamma-aminobutyric acid receptor subunit gamma-2 OS=Homo sapiens GN=GABRG2 PE=1 SV=2	54697	0.155	0.035
Q02790	FKBP4	FKBP4_HUMAN Peptidyl-prolyl cis-trans isomerase FKBP4 OS=Homo sapiens GN=FKBP4 PE=1 SV=3	52057	0.13	0.07
X6RLJ0	C1QA	X6RLJ0_HUMAN Complement C1q subcomponent subunit A (Fragment) OS=Homo sapiens GN=C1QA PE=1 SV=6	23719	0.22	0.08
C9JB30	MAPRE3	C9JB30_HUMAN Microtubule-associated protein RP/EB family member 3 (Fragment) OS=Homo sapiens GN=MAPRE3 PE=1 SV=1	24795	0.8	0.34
P55072	VCP	TERA_HUMAN Transitional endoplasmic reticulum ATPase OS=Homo sapiens GN=VCP PE=1 SV=4	89950	0.31	0.07
P04196	HRG	HRG_HUMAN Histidine-rich glycoprotein OS=Homo sapiens GN=HRG PE=1 SV=1	60510	0.15	0.02
Q96GW7	BCAN	PGCB_HUMAN Brevican core protein OS=Homo sapiens GN=BCAN PE=1 SV=2	100539	0.1	0
E5RHG6	TBCA	E5RHG6_HUMAN Tubulin-specific chaperone A OS=Homo sapiens GN=TBCA PE=1 SV=2	15110	0.365	0.135
H0Y886	NDUFB5	H0Y886_HUMAN NADH dehydrogenase [ubiquinone] 1 beta subcomplex subunit 5, mitochondrial (Fragment) OS=Homo sapiens GN=NDUFB5 PE=1 SV=1	23530	0.92	0.62
O14531	DPYSL4	DPYL4_HUMAN Dihydropyrimidinase-related protein 4 OS=Homo sapiens GN=DPYSL4 PE=1 SV=2	62466	0.17	0.06
C9J7E5	TNPO3	C9J7E5_HUMAN Transportin-3 OS=Homo sapiens GN=TNPO3 PE=1 SV=1	109917	0.075	0.015
Q08211	DHX9	DHX9_HUMAN ATP-dependent RNA helicase A OS=Homo sapiens GN=DHX9 PE=1 SV=4	142181	0.22	0.12
P23471	PTPRZ1	PTPRZ_HUMAN Receptor-type tyrosine-protein phosphatase zeta OS=Homo sapiens GN=PTPRZ1 PE=1 SV=4	255683	0.04	0.03
A0A087WTA8	COL1A2	A0A087WTA8_HUMAN Collagen alpha-2(I) chain OS=Homo sapiens GN=COL1A2 PE=1 SV=1	129586	0.03	0
Q4J6C6	PREPL	PPCEL_HUMAN Prolyl endopeptidase-like OS=Homo sapiens GN=PREPL PE=1 SV=1	84843	0.1	0.06
P84095	RHOG	RHOG_HUMAN Rho-related GTP-binding protein RhoG OS=Homo sapiens GN=RHOG PE=1 SV=1	21751	0.55	0.22
P30038	ALDH4A1	AL4A1_HUMAN Delta-1-pyrroline-5-carboxylate dehydrogenase, mitochondrial OS=Homo sapiens GN=ALDH4A1 PE=1 SV=3	62137	0.11	0.06
B1PS43	MYH11	B1PS43_HUMAN Myosin heavy chain 11 smooth muscle isoform OS=Homo sapiens GN=MYH11 PE=1 SV=1	235004	0.035	0.005
Q00765	REEP5	REEP5_HUMAN Receptor expression-enhancing protein 5 OS=Homo sapiens GN=REEP5 PE=1 SV=3	21707	0.15	0
A8MUD9	RPL7	A8MUD9_HUMAN 60S ribosomal protein L7 OS=Homo sapiens GN=RPL7 PE=1 SV=1	24474	0.875	0.585
Q9Y305	ACOT9	ACOT9_HUMAN Acyl-coenzyme A thioesterase 9, mitochondrial OS=Homo sapiens GN=ACOT9 PE=1 SV=2	50269	0.33	0.04
D6RAG3	CPLX1	D6RAG3_HUMAN Complexin-1 (Fragment) OS=Homo sapiens GN=CPLX1 PE=1 SV=1	12460	0.855	0.225
Q9UMF0	ICAM5	ICAM5_HUMAN Intercellular adhesion molecule 5 OS=Homo sapiens GN=ICAM5 PE=1 SV=3	98766	0.065	0.035
J3QSD2	NDEL1	J3QSD2_HUMAN Nuclear distribution protein nudE-like 1 (Fragment) OS=Homo sapiens GN=NDEL1 PE=1 SV=7	21500	0.25	0.09
Q6IQ22	RAB12	RAB12_HUMAN Ras-related protein Rab-12 OS=Homo sapiens GN=RAB12 PE=1 SV=3	27573	0.19	0.07
Q00577	PURA	PURA_HUMAN Transcriptional activator protein Pur-alpha OS=Homo sapiens GN=PURA PE=1 SV=2	35003	0.785	0.475
Q96IX5	USMG5	USMG5_HUMAN Up-regulated during skeletal muscle growth protein 5 OS=Homo sapiens GN=USMG5 PE=1 SV=1	6510	2.04	0.65
Q8N1B4	VPS52	VPS52_HUMAN Vacuolar protein sorting-associated protein 52 homolog OS=Homo sapiens GN=VPS52 PE=1 SV=1	82512	0.1	0.02
P48147	PREP	PPCE_HUMAN Prolyl endopeptidase OS=Homo sapiens GN=PREP PE=1 SV=2	81560	0.125	0.045
A0A087WW77	LLGL1	A0A087WW77_HUMAN Lethal(2) giant larvae protein homolog 1 OS=Homo sapiens GN=LLGL1 PE=1 SV=1	115666	0.09	0.03
Q5T4S7	UBR4	UBR4_HUMAN E3 ubiquitin-protein ligase UBR4 OS=Homo sapiens GN=UBR4 PE=1 SV=1	580547	0.01	0
Q9NVH1	DNAJC11	DJC11_HUMAN DnaJ homolog subfamily C member 11 OS=Homo sapiens GN=DNAJC11 PE=1 SV=2	63524	0.135	0.025
J3KRZ4	DCXR	J3KRZ4_HUMAN L-xylulose reductase (Fragment) OS=Homo sapiens GN=DCXR PE=1 SV=1	15111	0.365	0.135
O15294	OGT	OGT1_HUMAN UDP-N-acetylglucosamine--peptide N-acetylglucosaminyltransferase 110 kDa subunit OS=Homo sapiens GN=OGT PE=1 SV=3	118104	0.09	0.03
O75489	NDUFS3	NDUS3_HUMAN NADH dehydrogenase [ubiquinone] iron-sulfur protein 3, mitochondrial OS=Homo sapiens GN=NDUFS3 PE=1 SV=1	30337	0.455	0.225
Q14318	FKBP8	FKBP8_HUMAN Peptidyl-prolyl cis-trans isomerase FKBP8 OS=Homo sapiens GN=FKBP8 PE=1 SV=2	44990	0.335	0.095
H7C1U8	APOO	H7C1U8_HUMAN MICOS complex subunit MIC26 (Fragment) OS=Homo sapiens GN=APOO PE=1 SV=1	20181	0.265	0.095
Q9Y4W6	AFG3L2	AFG32_HUMAN AFG3-like protein 2 OS=Homo sapiens GN=AFG3L2 PE=1 SV=2	88984	0.175	0.065
P37235	HPCAL1	HPCL1_HUMAN Hippocalcin-like protein 1 OS=Homo sapiens GN=HPCAL1 PE=1 SV=3	22413	0.58	0.43
Q8IYB4	PEX5L	PEX5R_HUMAN PEX5-related protein OS=Homo sapiens GN=PEX5L PE=1 SV=2	69882	0.075	0.025
P13667	PDIA4	PDIA4_HUMAN Protein disulfide-isomerase A4 OS=Homo sapiens GN=PDIA4 PE=1 SV=2	73229	0.14	0.05
H0Y8C6	IPO5	H0Y8C6_HUMAN Importin-5 (Fragment) OS=Homo sapiens GN=IPO5 PE=1 SV=1	125319	0.17	0.03
O60939	SCN2B	SCN2B_HUMAN Sodium channel subunit beta-2 OS=Homo sapiens GN=SCN2B PE=1 SV=1	24652	0.215	0.075
A0A0A0MTP4	DLGAP1	A0A0A0MTP4_HUMAN Disks large-associated protein 1 OS=Homo sapiens GN=DLGAP1 PE=1 SV=1	78835	0.06	0.02
O43242	PSMD3	PSMD3_HUMAN 26S proteasome non-ATPase regulatory subunit 3 OS=Homo sapiens GN=PSMD3 PE=1 SV=2	61054	0.11	0
P60468	SEC61B	SC61B_HUMAN Protein transport protein Sec61 subunit beta OS=Homo sapiens GN=SEC61B PE=1 SV=2	10025	0.585	0.235
O00139	KIF2A	KIF2A_HUMAN Kinesin-like protein KIF2A OS=Homo sapiens GN=KIF2A PE=1 SV=3	80589	0.175	0.045
Q9UDT6	CLIP2	CLIP2_HUMAN CAP-Gly domain-containing linker protein 2 OS=Homo sapiens GN=CLIP2 PE=1 SV=1	116223	0.045	0.015
Q9BSJ8	ESYT1	ESYT1_HUMAN Extended synaptotagmin-1 OS=Homo sapiens GN=ESYT1 PE=1 SV=1	123293	0.04	0.01
Q53FP2	TMEM35	TMM35_HUMAN Transmembrane protein 35 OS=Homo sapiens GN=TMEM35 PE=2 SV=2	18542	0.525	0.125
Q7Z460	CLASP1	CLAP1_HUMAN CLIP-associating protein 1 OS=Homo sapiens GN=CLASP1 PE=1 SV=1	170373	0.04	0
P01742	P01742	HV101_HUMAN Ig heavy chain V-I region EU OS=Homo sapiens PE=1 SV=1	12578	0.445	0.175
Q96GD0	PDXP	PLPP_HUMAN Pyridoxal phosphate phosphatase OS=Homo sapiens GN=PDXP PE=1 SV=2	32077	0.1	0
Q9BPW8	NIPSNAP1	NIPS1_HUMAN Protein NipSnap homolog 1 OS=Homo sapiens GN=NIPSNAP1 PE=1 SV=1	33460	0.795	0.335
P01116	KRAS	RASK_HUMAN GTPase KRas OS=Homo sapiens GN=KRAS PE=1 SV=1	21927	0.53	0
J3KQ32	OLA1	J3KQ32_HUMAN Obg-like ATPase 1 OS=Homo sapiens GN=OLA1 PE=1 SV=1	47136	0.07	0
H0Y2W2	ATAD3A	H0Y2W2_HUMAN ATPase family AAA domain-containing protein 3A (Fragment) OS=Homo sapiens GN=ATAD3A PE=1 SV=1	64600	0.22	0
Q9Y2J8	PADI2	PADI2_HUMAN Protein-arginine deiminase type-2 OS=Homo sapiens GN=PADI2 PE=1 SV=2	76257	0.135	0.045
P05091	ALDH2	ALDH2_HUMAN Aldehyde dehydrogenase, mitochondrial OS=Homo sapiens GN=ALDH2 PE=1 SV=2	56859	0.12	0.06
Q5TEZ5	C6orf163	CF163_HUMAN Uncharacterized protein C6orf163 OS=Homo sapiens GN=C6orf163 PE=4 SV=2	38757	0.09	0
A0A075B730	EPPK1	A0A075B730_HUMAN Epiplakin OS=Homo sapiens GN=EPPK1 PE=1 SV=2	555243	0.015	0.005
V9GYE3	APOA2	V9GYE3_HUMAN Apolipoprotein A-II OS=Homo sapiens GN=APOA2 PE=1 SV=1	5873	3.2	0
Q12756	KIF1A	KIF1A_HUMAN Kinesin-like protein KIF1A OS=Homo sapiens GN=KIF1A PE=1 SV=2	192541	0.06	0.01
Q8NHG7	SVIP	SVIP_HUMAN Small VCP/p97-interacting protein OS=Homo sapiens GN=SVIP PE=1 SV=1	8551	0.41	0
P01112	HRAS	RASH_HUMAN GTPase HRas OS=Homo sapiens GN=HRAS PE=1 SV=1	21627	0.66	0.12
F8VP47	RPH3A	F8VP47_HUMAN Rabphilin-3A OS=Homo sapiens GN=RPH3A PE=1 SV=1	71955	0.14	0
Q14643	ITPR1	ITPR1_HUMAN Inositol 1,4,5-trisphosphate receptor type 1 OS=Homo sapiens GN=ITPR1 PE=1 SV=3	317151	0.05	0.02
K7ELX4	FECH	K7ELX4_HUMAN Ferrochelatase, mitochondrial (Fragment) OS=Homo sapiens GN=FECH PE=1 SV=1	37215	0.19	0
P05787	KRT8	K2C8_HUMAN Keratin, type II cytoskeletal 8 OS=Homo sapiens GN=KRT8 PE=1 SV=7	53671	0.275	0.075
H0YAC1	KLKB1	H0YAC1_HUMAN Plasma kallikrein (Fragment) OS=Homo sapiens GN=KLKB1 PE=1 SV=1	79001	0.08	0
O60262	GNG7	GBG7_HUMAN Guanine nucleotide-binding protein G(I)/G(S)/G(O) subunit gamma-7 OS=Homo sapiens GN=GNG7 PE=1 SV=1	7631	4.595	4.135
B2R5W2	HNRNPC	B2R5W2_HUMAN Heterogeneous nuclear ribonucleoproteins C1/C2 OS=Homo sapiens GN=HNRNPC PE=1 SV=1	31986	0.89	0.54
P04264	KRT1	K2C1_HUMAN Keratin, type II cytoskeletal 1 OS=Homo sapiens GN=KRT1 PE=1 SV=6	66170	0.16	0.11
Q15084	PDIA6	PDIA6_HUMAN Protein disulfide-isomerase A6 OS=Homo sapiens GN=PDIA6 PE=1 SV=1	48490	0.18	0.04
H7BYJ3	CIT	H7BYJ3_HUMAN Citron Rho-interacting kinase (Fragment) OS=Homo sapiens GN=CIT PE=1 SV=1	189009	0.05	0.02
P43007	SLC1A4	SATT_HUMAN Neutral amino acid transporter A OS=Homo sapiens GN=SLC1A4 PE=1 SV=1	56087	0.225	0.035
Q13618	CUL3	CUL3_HUMAN Cullin-3 OS=Homo sapiens GN=CUL3 PE=1 SV=2	89444	0.09	0.02
Q86UX6	STK32C	ST32C_HUMAN Serine/threonine-protein kinase 32C OS=Homo sapiens GN=STK32C PE=1 SV=1	55359	0.12	0
D6RG15	TWF2	D6RG15_HUMAN Twinfilin-2 OS=Homo sapiens GN=TWF2 PE=1 SV=1	28979	0.24	0
A8MVW0	FAM171A2	F1712_HUMAN Protein FAM171A2 OS=Homo sapiens GN=FAM171A2 PE=1 SV=1	87723	0.06	0.02
P23284	PPIB	PPIB_HUMAN Peptidyl-prolyl cis-trans isomerase B OS=Homo sapiens GN=PPIB PE=1 SV=2	23785	0.415	0.275
P23381	WARS	SYWC_HUMAN Tryptophan--tRNA ligase, cytoplasmic OS=Homo sapiens GN=WARS PE=1 SV=2	53474	0.165	0.035
P36915	GNL1	GNL1_HUMAN Guanine nucleotide-binding protein-like 1 OS=Homo sapiens GN=GNL1 PE=1 SV=2	69132	0.125	0.025
P80748	P80748	LV302_HUMAN Ig lambda chain V-III region LOI OS=Homo sapiens PE=1 SV=1	12042	0.475	0.185
P63215	GNG3	GBG3_HUMAN Guanine nucleotide-binding protein G(I)/G(S)/G(O) subunit gamma-3 OS=Homo sapiens GN=GNG3 PE=3 SV=1	8527	7.325	2.755
P62330	ARF6	ARF6_HUMAN ADP-ribosylation factor 6 OS=Homo sapiens GN=ARF6 PE=1 SV=2	20183	0.605	0.245
K7EKU3	FXYD7	K7EKU3_HUMAN FXYD domain-containing ion transport regulator 7 OS=Homo sapiens GN=FXYD7 PE=1 SV=1	13095	0.26	0
P23526	AHCY	SAHH_HUMAN Adenosylhomocysteinase OS=Homo sapiens GN=AHCY PE=1 SV=4	48255	0.355	0.135
Q5T0D9	TPRG1L	TPRGL_HUMAN Tumor protein p63-regulated gene 1-like protein OS=Homo sapiens GN=TPRG1L PE=1 SV=1	30364	0.3	0.07
P30049	ATP5D	ATPD_HUMAN ATP synthase subunit delta, mitochondrial OS=Homo sapiens GN=ATP5D PE=1 SV=2	17479	0.43	0
P19022	CDH2	CADH2_HUMAN Cadherin-2 OS=Homo sapiens GN=CDH2 PE=1 SV=4	100203	0.155	0.055
F8W775	NRCAM	F8W775_HUMAN Neuronal cell adhesion molecule OS=Homo sapiens GN=NRCAM PE=1 SV=2	144084	0.085	0.035
J3KQL8	APOL2	J3KQL8_HUMAN Apolipoprotein L2 OS=Homo sapiens GN=APOL2 PE=1 SV=2	49056	0.145	0.075
U3KQG5	CD200	U3KQG5_HUMAN OX-2 membrane glycoprotein (Fragment) OS=Homo sapiens GN=CD200 PE=1 SV=1	22850	0.23	0.08
Q9Y6R1	SLC4A4	S4A4_HUMAN Electrogenic sodium bicarbonate cotransporter 1 OS=Homo sapiens GN=SLC4A4 PE=1 SV=1	122295	0.22	0.19
P15121	AKR1B1	ALDR_HUMAN Aldose reductase OS=Homo sapiens GN=AKR1B1 PE=1 SV=3	36230	0.495	0.195
Q9Y3C6	PPIL1	PPIL1_HUMAN Peptidyl-prolyl cis-trans isomerase-like 1 OS=Homo sapiens GN=PPIL1 PE=1 SV=1	18339	0.18	0
H0Y8Z9	ACAD9	H0Y8Z9_HUMAN Acyl-CoA dehydrogenase family member 9, mitochondrial (Fragment) OS=Homo sapiens GN=ACAD9 PE=1 SV=1	43503	0.12	0.04
Q92558	WASF1	WASF1_HUMAN Wiskott-Aldrich syndrome protein family member 1 OS=Homo sapiens GN=WASF1 PE=1 SV=1	61899	0.11	0.06
P05546	SERPIND1	HEP2_HUMAN Heparin cofactor 2 OS=Homo sapiens GN=SERPIND1 PE=1 SV=3	57205	0.12	0.06
A0A075B6J4	IGLV3-25	A0A075B6J4_HUMAN Protein IGLV3-25 (Fragment) OS=Homo sapiens GN=IGLV3-25 PE=1 SV=2	12175	0.28	0
Q4G0F5	VPS26B	VP26B_HUMAN Vacuolar protein sorting-associated protein 26B OS=Homo sapiens GN=VPS26B PE=1 SV=2	39244	0.18	0
A0A0A0MRM8	MYO6	A0A0A0MRM8_HUMAN Unconventional myosin-VI OS=Homo sapiens GN=MYO6 PE=1 SV=1	146293	0.05	0
H0YBL1	IMPA1	H0YBL1_HUMAN Inositol monophosphatase 1 (Fragment) OS=Homo sapiens GN=IMPA1 PE=1 SV=1	29020	0.175	0.065
D6RBW1	EIF4E	D6RBW1_HUMAN Eukaryotic translation initiation factor 4E OS=Homo sapiens GN=EIF4E PE=1 SV=1	28722	0.185	0.065
A0A0U1RRM8	FERMT2	A0A0U1RRM8_HUMAN Fermitin family homolog 2 (Fragment) OS=Homo sapiens GN=FERMT2 PE=4 SV=1	62438	0.08	0.03
O60331	PIP5K1C	PI51C_HUMAN Phosphatidylinositol 4-phosphate 5-kinase type-1 gamma OS=Homo sapiens GN=PIP5K1C PE=1 SV=2	73500	0.14	0.05
Q92673	SORL1	SORL_HUMAN Sortilin-related receptor OS=Homo sapiens GN=SORL1 PE=1 SV=2	253798	0.03	0
P51665	PSMD7	PSMD7_HUMAN 26S proteasome non-ATPase regulatory subunit 7 OS=Homo sapiens GN=PSMD7 PE=1 SV=2	37060	0.19	0
S4R435	RPS10-NUDT3	S4R435_HUMAN Protein RPS10-NUDT3 (Fragment) OS=Homo sapiens GN=RPS10-NUDT3 PE=3 SV=1	32633	0.22	0.12
P07099	EPHX1	HYEP_HUMAN Epoxide hydrolase 1 OS=Homo sapiens GN=EPHX1 PE=1 SV=1	53143	0.375	0.245
P09669	COX6C	COX6C_HUMAN Cytochrome c oxidase subunit 6C OS=Homo sapiens GN=COX6C PE=1 SV=2	8776	14.055	13.655
Q709C8	VPS13C	VP13C_HUMAN Vacuolar protein sorting-associated protein 13C OS=Homo sapiens GN=VPS13C PE=1 SV=1	424462	0.015	0.005
P01717	P01717	LV403_HUMAN Ig lambda chain V-IV region Hil OS=Homo sapiens PE=1 SV=1	11624	1.055	0.755
Q5T5C7	SARS	Q5T5C7_HUMAN Serine--tRNA ligase, cytoplasmic OS=Homo sapiens GN=SARS PE=1 SV=1	61788	0.14	0.03
I3L0K7	TRAP1	I3L0K7_HUMAN Heat shock protein 75 kDa, mitochondrial OS=Homo sapiens GN=TRAP1 PE=1 SV=1	57412	0.09	0.03
Q96D05	C10orf35	CJ035_HUMAN Uncharacterized protein C10orf35 OS=Homo sapiens GN=C10orf35 PE=1 SV=1	13230	0.58	0
A0A0A0MRB5	MADD	A0A0A0MRB5_HUMAN MAP kinase-activating death domain protein OS=Homo sapiens GN=MADD PE=1 SV=1	177755	0.09	0.01
P41250	GARS	SYG_HUMAN Glycine--tRNA ligase OS=Homo sapiens GN=GARS PE=1 SV=3	83854	0.125	0.045
O43396	TXNL1	TXNL1_HUMAN Thioredoxin-like protein 1 OS=Homo sapiens GN=TXNL1 PE=1 SV=3	32630	0.275	0.065
D6R960	CPLX2	D6R960_HUMAN Complexin-2 (Fragment) OS=Homo sapiens GN=CPLX2 PE=1 SV=1	13741	0.595	0.345
H0Y7A7	CALM2	H0Y7A7_HUMAN Calmodulin (Fragment) OS=Homo sapiens GN=CALM2 PE=1 SV=1	20863	0.16	0
E9PIC3	SLC7A8	E9PIC3_HUMAN Large neutral amino acids transporter small subunit 2 (Fragment) OS=Homo sapiens GN=SLC7A8 PE=1 SV=1	7676	0.46	0
Q9H479	FN3K	FN3K_HUMAN Fructosamine-3-kinase OS=Homo sapiens GN=FN3K PE=1 SV=1	35377	0.26	0.17
P02748	C9	CO9_HUMAN Complement component C9 OS=Homo sapiens GN=C9 PE=1 SV=2	64615	0.075	0.025
B2RPK0	HMGB1P1	HGB1A_HUMAN Putative high mobility group protein B1-like 1 OS=Homo sapiens GN=HMGB1P1 PE=5 SV=1	24394	0.14	0
Q5TBH6	GNPAT	Q5TBH6_HUMAN Dihydroxyacetone phosphate acyltransferase (Fragment) OS=Homo sapiens GN=GNPAT PE=1 SV=1	25323	0.365	0.085
K4DI93	CUL4B	K4DI93_HUMAN Cullin 4B, isoform CRA_e OS=Homo sapiens GN=CUL4B PE=1 SV=1	103318	0.08	0.05
Q9Y2A7	NCKAP1	NCKP1_HUMAN Nck-associated protein 1 OS=Homo sapiens GN=NCKAP1 PE=1 SV=1	130018	0.08	0
Q9UBI6	GNG12	GBG12_HUMAN Guanine nucleotide-binding protein G(I)/G(S)/G(O) subunit gamma-12 OS=Homo sapiens GN=GNG12 PE=1 SV=3	8115	1.505	0.445
K7ESP7	SLC44A2	K7ESP7_HUMAN Choline transporter-like protein 2 (Fragment) OS=Homo sapiens GN=SLC44A2 PE=1 SV=1	17066	0.2	0
P04114	APOB	APOB_HUMAN Apolipoprotein B-100 OS=Homo sapiens GN=APOB PE=1 SV=2	516651	0.03	0.01
P30520	ADSS	PURA2_HUMAN Adenylosuccinate synthetase isozyme 2 OS=Homo sapiens GN=ADSS PE=1 SV=3	50465	0.13	0
Q9NRX5	SERINC1	SERC1_HUMAN Serine incorporator 1 OS=Homo sapiens GN=SERINC1 PE=1 SV=1	51488	0.06	0
P01762	P01762	HV301_HUMAN Ig heavy chain V-III region TRO OS=Homo sapiens PE=1 SV=1	13578	0.25	0
O14523	C2CD2L	C2C2L_HUMAN C2 domain-containing protein 2-like OS=Homo sapiens GN=C2CD2L PE=1 SV=3	76590	0.09	0
Q8WWI5	SLC44A1	CTL1_HUMAN Choline transporter-like protein 1 OS=Homo sapiens GN=SLC44A1 PE=1 SV=1	74793	0.09	0
Q9UQ03	CORO2B	COR2B_HUMAN Coronin-2B OS=Homo sapiens GN=CORO2B PE=1 SV=4	55488	0.125	0.065
A0A087X2I1	PSMC6	A0A087X2I1_HUMAN 26S protease regulatory subunit 10B OS=Homo sapiens GN=PSMC6 PE=1 SV=1	46053	0.11	0.04
A2RRE5	GRLF1	A2RRE5_HUMAN GRLF1 protein OS=Homo sapiens GN=GRLF1 PE=1 SV=1	87081	0.06	0.02
P35908	KRT2	K22E_HUMAN Keratin, type II cytoskeletal 2 epidermal OS=Homo sapiens GN=KRT2 PE=1 SV=2	65678	0.135	0.085
O95140	MFN2	MFN2_HUMAN Mitofusin-2 OS=Homo sapiens GN=MFN2 PE=1 SV=3	87088	0.12	0.04
P00846	MT-ATP6	ATP6_HUMAN ATP synthase subunit a OS=Homo sapiens GN=MT-ATP6 PE=1 SV=1	24801	0.14	0
Q6PCE3	PGM2L1	PGM2L_HUMAN Glucose 1,6-bisphosphate synthase OS=Homo sapiens GN=PGM2L1 PE=1 SV=3	71366	0.17	0.03
A0A087X232	C1S	A0A087X232_HUMAN Complement C1s subcomponent OS=Homo sapiens GN=C1S PE=1 SV=1	77396	0.065	0.025
E7EWD3	ADAM23	E7EWD3_HUMAN Disintegrin and metalloproteinase domain-containing protein 23 OS=Homo sapiens GN=ADAM23 PE=1 SV=2	94553	0.05	0.02
Q7L576	CYFIP1	CYFP1_HUMAN Cytoplasmic FMR1-interacting protein 1 OS=Homo sapiens GN=CYFIP1 PE=1 SV=1	146742	0.14	0.05
O75116	ROCK2	ROCK2_HUMAN Rho-associated protein kinase 2 OS=Homo sapiens GN=ROCK2 PE=1 SV=4	161939	0.03	0.01
Q5T5C0	STXBP5	STXB5_HUMAN Syntaxin-binding protein 5 OS=Homo sapiens GN=STXBP5 PE=1 SV=1	129088	0.05	0
Q9UL25	RAB21	RAB21_HUMAN Ras-related protein Rab-21 OS=Homo sapiens GN=RAB21 PE=1 SV=3	24731	0.375	0.085
Q99962	SH3GL2	SH3G2_HUMAN Endophilin-A1 OS=Homo sapiens GN=SH3GL2 PE=1 SV=1	40108	0.74	0.47
E5RHC5	ARFGAP1	E5RHC5_HUMAN ADP-ribosylation factor GTPase-activating protein 1 (Fragment) OS=Homo sapiens GN=ARFGAP1 PE=1 SV=2	29395	0.11	0
Q15042	RAB3GAP1	RB3GP_HUMAN Rab3 GTPase-activating protein catalytic subunit OS=Homo sapiens GN=RAB3GAP1 PE=1 SV=3	111594	0.045	0.015
A0A0C4DGZ9	TPP1	A0A0C4DGZ9_HUMAN Tripeptidyl-peptidase 1 OS=Homo sapiens GN=TPP1 PE=1 SV=1	60990	0.14	0.03
Q16143	SNCB	SYUB_HUMAN Beta-synuclein OS=Homo sapiens GN=SNCB PE=1 SV=1	14279	0.715	0.185
Q9NV96	TMEM30A	CC50A_HUMAN Cell cycle control protein 50A OS=Homo sapiens GN=TMEM30A PE=1 SV=1	41057	0.26	0
M0QYV0	M0QYV0	M0QYV0_HUMAN Uncharacterized protein (Fragment) OS=Homo sapiens PE=3 SV=1	19376	0.275	0.105
F2Z2J1	RPS6KA2	F2Z2J1_HUMAN Ribosomal protein S6 kinase OS=Homo sapiens GN=RPS6KA2 PE=1 SV=1	86093	0.08	0
A0A087WUL0	TKFC	A0A087WUL0_HUMAN Triokinase/FMN cyclase OS=Homo sapiens GN=TKFC PE=1 SV=1	59362	0.085	0.025
Q96CX2	KCTD12	KCD12_HUMAN BTB/POZ domain-containing protein KCTD12 OS=Homo sapiens GN=KCTD12 PE=1 SV=1	35964	0.09	0
O00203	AP3B1	AP3B1_HUMAN AP-3 complex subunit beta-1 OS=Homo sapiens GN=AP3B1 PE=1 SV=3	121815	0.14	0.03
I3L3B0	C1QBP	I3L3B0_HUMAN Complement component 1 Q subcomponent-binding protein, mitochondrial OS=Homo sapiens GN=C1QBP PE=1 SV=1	20179	0.265	0.095
O15085	ARHGEF11	ARHGB_HUMAN Rho guanine nucleotide exchange factor 11 OS=Homo sapiens GN=ARHGEF11 PE=1 SV=1	168456	0.05	0.03
A0A0J9YX62	DNAJB6	A0A0J9YX62_HUMAN DnaJ homolog subfamily B member 6 OS=Homo sapiens GN=DNAJB6 PE=1 SV=1	36806	0.24	0.05
Q5U5J2	CSNK2A1	Q5U5J2_HUMAN CSNK2A1 protein OS=Homo sapiens GN=CSNK2A1 PE=1 SV=1	46050	0.19	0.04
H0YI09	METTL7A	H0YI09_HUMAN Methyltransferase-like protein 7A (Fragment) OS=Homo sapiens GN=METTL7A PE=1 SV=1	28794	0.185	0.065
Q8IVT5	KSR1	KSR1_HUMAN Kinase suppressor of Ras 1 OS=Homo sapiens GN=KSR1 PE=1 SV=3	103293	0.045	0.015
Q9Y320	TMX2	TMX2_HUMAN Thioredoxin-related transmembrane protein 2 OS=Homo sapiens GN=TMX2 PE=1 SV=1	34358	0.15	0.05
P26640	VARS	SYVC_HUMAN Valine--tRNA ligase OS=Homo sapiens GN=VARS PE=1 SV=4	141642	0.035	0.015
H0YDK7	RAB30	H0YDK7_HUMAN Ras-related protein Rab-30 (Fragment) OS=Homo sapiens GN=RAB30 PE=1 SV=1	19580	0.17	0
J3QSF4	RAB15	J3QSF4_HUMAN Ras-related protein Rab-15 (Fragment) OS=Homo sapiens GN=RAB15 PE=1 SV=1	15796	0.22	0
B4DE60	REEP2	B4DE60_HUMAN Receptor expression-enhancing protein OS=Homo sapiens GN=REEP2 PE=1 SV=1	23781	0.14	0
P62701	RPS4X	RS4X_HUMAN 40S ribosomal protein S4, X isoform OS=Homo sapiens GN=RPS4X PE=1 SV=2	29807	0.24	0
A0A087WZN1	IDH3B	A0A087WZN1_HUMAN Isocitrate dehydrogenase [NAD] subunit, mitochondrial OS=Homo sapiens GN=IDH3B PE=1 SV=1	42669	0.12	0.04
A0A087X0S5	COL6A1	A0A087X0S5_HUMAN Collagen alpha-1(VI) chain OS=Homo sapiens GN=COL6A1 PE=1 SV=1	109355	0.045	0.015
Q9UKG1	APPL1	DP13A_HUMAN DCC-interacting protein 13-alpha OS=Homo sapiens GN=APPL1 PE=1 SV=1	80298	0.04	0
O75438	NDUFB1	NDUB1_HUMAN NADH dehydrogenase [ubiquinone] 1 beta subcomplex subunit 1 OS=Homo sapiens GN=NDUFB1 PE=1 SV=1	7014	2.73	1.45
H0UI06	COX7A2	H0UI06_HUMAN Cytochrome c oxidase subunit 7A2, mitochondrial OS=Homo sapiens GN=COX7A2 PE=1 SV=1	12950	0.6	0
Q9H1V8	SLC6A17	S6A17_HUMAN Sodium-dependent neutral amino acid transporter SLC6A17 OS=Homo sapiens GN=SLC6A17 PE=1 SV=3	81747	0.105	0.025
P11177	PDHB	ODPB_HUMAN Pyruvate dehydrogenase E1 component subunit beta, mitochondrial OS=Homo sapiens GN=PDHB PE=1 SV=3	39550	0.23	0.15
Q00535	CDK5	CDK5_HUMAN Cyclin-dependent-like kinase 5 OS=Homo sapiens GN=CDK5 PE=1 SV=3	33739	0.405	0.195
A0A087WZR6	CADM1	A0A087WZR6_HUMAN Cell adhesion molecule 1 OS=Homo sapiens GN=CADM1 PE=1 SV=1	47946	0.265	0.125
A0A087WUR6	CAMK1D	A0A087WUR6_HUMAN Calcium/calmodulin-dependent protein kinase type 1D OS=Homo sapiens GN=CAMK1D PE=1 SV=1	32851	0.155	0.055
P14174	MIF	MIF_HUMAN Macrophage migration inhibitory factor OS=Homo sapiens GN=MIF PE=1 SV=4	12639	1.11	0.5
Q9P265	DIP2B	DIP2B_HUMAN Disco-interacting protein 2 homolog B OS=Homo sapiens GN=DIP2B PE=1 SV=3	173606	0.02	0
A0A0G2JPK6	TTYH1	A0A0G2JPK6_HUMAN Protein tweety homolog OS=Homo sapiens GN=TTYH1 PE=1 SV=1	35937	0.19	0
A0A087X163	RAB18	A0A087X163_HUMAN Ras-related protein Rab-18 OS=Homo sapiens GN=RAB18 PE=1 SV=1	20692	0.365	0.205
E5RHW4	ERLIN2	E5RHW4_HUMAN Erlin-2 (Fragment) OS=Homo sapiens GN=ERLIN2 PE=1 SV=1	37929	0.245	0.155
Q86SK9	SCD5	SCD5_HUMAN Stearoyl-CoA desaturase 5 OS=Homo sapiens GN=SCD5 PE=1 SV=2	37814	0.09	0
H0Y4J2	MRPL37	H0Y4J2_HUMAN 39S ribosomal protein L37, mitochondrial (Fragment) OS=Homo sapiens GN=MRPL37 PE=1 SV=1	29806	0.11	0
E9PNW4	CD59	E9PNW4_HUMAN CD59 glycoprotein OS=Homo sapiens GN=CD59 PE=1 SV=1	12604	0.27	0
Q6KB66	KRT80	K2C80_HUMAN Keratin, type II cytoskeletal 80 OS=Homo sapiens GN=KRT80 PE=1 SV=2	51007	0.095	0.035
D6R9Z7	COX7C	D6R9Z7_HUMAN Cytochrome c oxidase subunit 7C, mitochondrial OS=Homo sapiens GN=COX7C PE=1 SV=1	6435	0.99	0.43
Q68D91	MBLAC2	MBLC2_HUMAN Metallo-beta-lactamase domain-containing protein 2 OS=Homo sapiens GN=MBLAC2 PE=1 SV=3	31523	0.29	0.18
P51970	NDUFA8	NDUA8_HUMAN NADH dehydrogenase [ubiquinone] 1 alpha subcomplex subunit 8 OS=Homo sapiens GN=NDUFA8 PE=1 SV=3	20548	0.255	0.095
H7BXZ6	RHOT1	H7BXZ6_HUMAN Mitochondrial Rho GTPase OS=Homo sapiens GN=RHOT1 PE=1 SV=2	69432	0.075	0.025
P51116	FXR2	FXR2_HUMAN Fragile X mental retardation syndrome-related protein 2 OS=Homo sapiens GN=FXR2 PE=1 SV=2	74520	0.065	0.025
O43505	B4GAT1	B4GA1_HUMAN Beta-1,4-glucuronyltransferase 1 OS=Homo sapiens GN=B4GAT1 PE=1 SV=1	47545	0.105	0.035
Q14571	ITPR2	ITPR2_HUMAN Inositol 1,4,5-trisphosphate receptor type 2 OS=Homo sapiens GN=ITPR2 PE=1 SV=2	311060	0.01	0
Q5JXB2	UBE2NL	UE2NL_HUMAN Putative ubiquitin-conjugating enzyme E2 N-like OS=Homo sapiens GN=UBE2NL PE=1 SV=1	17366	0.455	0.255
J3QTA6	CHCHD6	J3QTA6_HUMAN MICOS complex subunit OS=Homo sapiens GN=CHCHD6 PE=1 SV=1	29085	0.175	0.065
Q9BWD1	ACAT2	THIC_HUMAN Acetyl-CoA acetyltransferase, cytosolic OS=Homo sapiens GN=ACAT2 PE=1 SV=2	41838	0.27	0.19
O60763	USO1	USO1_HUMAN General vesicular transport factor p115 OS=Homo sapiens GN=USO1 PE=1 SV=2	108740	0.09	0
E9PHI6	DYNC1LI1	E9PHI6_HUMAN Cytoplasmic dynein 1 light intermediate chain 1 OS=Homo sapiens GN=DYNC1LI1 PE=1 SV=1	43395	0.08	0
C9JME2	FARP1	C9JME2_HUMAN FERM, RhoGEF and pleckstrin domain-containing protein 1 OS=Homo sapiens GN=FARP1 PE=1 SV=2	122817	0.03	0
Q16537	PPP2R5E	2A5E_HUMAN Serine/threonine-protein phosphatase 2A 56 kDa regulatory subunit epsilon isoform OS=Homo sapiens GN=PPP2R5E PE=1 SV=1	55064	0.06	0
Q07065	CKAP4	CKAP4_HUMAN Cytoskeleton-associated protein 4 OS=Homo sapiens GN=CKAP4 PE=1 SV=2	66097	0.075	0.025
A0A087X0M8	CHL1	A0A087X0M8_HUMAN Neural cell adhesion molecule L1-like protein OS=Homo sapiens GN=CHL1 PE=1 SV=1	131796	0.02	0
H0YD97	PDHX	H0YD97_HUMAN Pyruvate dehydrogenase protein X component, mitochondrial (Fragment) OS=Homo sapiens GN=PDHX PE=1 SV=1	20718	0.16	0
D6RAS9	RASGRF2	D6RAS9_HUMAN Ras-specific guanine nucleotide-releasing factor 2 OS=Homo sapiens GN=RASGRF2 PE=1 SV=1	132040	0.02	0
P55884	EIF3B	EIF3B_HUMAN Eukaryotic translation initiation factor 3 subunit B OS=Homo sapiens GN=EIF3B PE=1 SV=3	92823	0.04	0
Q5T848	GPR158	GP158_HUMAN Probable G-protein coupled receptor 158 OS=Homo sapiens GN=GPR158 PE=1 SV=1	136886	0.035	0.015
Q8IY17	PNPLA6	PLPL6_HUMAN Neuropathy target esterase OS=Homo sapiens GN=PNPLA6 PE=1 SV=2	151383	0.02	0
A0A087WU65	VPS45	A0A087WU65_HUMAN Vacuolar protein sorting-associated protein 45 OS=Homo sapiens GN=VPS45 PE=1 SV=1	51047	0.17	0.04
H0YBD2	COX7A2L	H0YBD2_HUMAN Cytochrome c oxidase subunit 7A-related protein, mitochondrial (Fragment) OS=Homo sapiens GN=COX7A2L PE=1 SV=1	10408	0.33	0
C9JAW5	C9JAW5	C9JAW5_HUMAN Uncharacterized protein OS=Homo sapiens PE=4 SV=1	8808	0.68	0.28
P0CW24	PNMA6A	PNM6A_HUMAN Paraneoplastic antigen-like protein 6A OS=Homo sapiens GN=PNMA6A PE=2 SV=2	44304	0.07	0
O75663	TIPRL	TIPRL_HUMAN TIP41-like protein OS=Homo sapiens GN=TIPRL PE=1 SV=2	31652	0.11	0
Q9UHG2	PCSK1N	PCSK1_HUMAN ProSAAS OS=Homo sapiens GN=PCSK1N PE=1 SV=1	27413	0.12	0
Q9P253	VPS18	VPS18_HUMAN Vacuolar protein sorting-associated protein 18 homolog OS=Homo sapiens GN=VPS18 PE=1 SV=2	111484	0.06	0
H0YK49	ETFA	H0YK49_HUMAN Electron transfer flavoprotein subunit alpha, mitochondrial OS=Homo sapiens GN=ETFA PE=1 SV=1	24259	0.215	0.075
A0A0U1RR70	DCLK2	A0A0U1RR70_HUMAN Serine/threonine-protein kinase DCLK2 OS=Homo sapiens GN=DCLK2 PE=4 SV=1	79145	0.105	0.025
B0QZ18	CPNE1	B0QZ18_HUMAN Copine-1 OS=Homo sapiens GN=CPNE1 PE=1 SV=1	60307	0.08	0.03
E9PGC8	MAP1A	E9PGC8_HUMAN Microtubule-associated protein 1A OS=Homo sapiens GN=MAP1A PE=1 SV=1	332709	0.1	0.02
H0YFA4	CRIP2	H0YFA4_HUMAN Cysteine-rich protein 2 (Fragment) OS=Homo sapiens GN=CRIP2 PE=1 SV=1	21268	0.355	0.195
Q9Y6D6	ARFGEF1	BIG1_HUMAN Brefeldin A-inhibited guanine nucleotide-exchange protein 1 OS=Homo sapiens GN=ARFGEF1 PE=1 SV=2	210858	0.025	0.005
H3BPZ1	HACD3	H3BPZ1_HUMAN Very-long-chain (3R)-3-hydroxyacyl-CoA dehydratase 3 OS=Homo sapiens GN=HACD3 PE=1 SV=1	40271	0.125	0.045
P18206	VCL	VINC_HUMAN Vinculin OS=Homo sapiens GN=VCL PE=1 SV=4	124292	0.07	0.04
Q9P0S9	TMEM14C	TM14C_HUMAN Transmembrane protein 14C OS=Homo sapiens GN=TMEM14C PE=1 SV=1	11557	0.3	0
H0YDU8	PPP5C	H0YDU8_HUMAN Serine/threonine-protein phosphatase (Fragment) OS=Homo sapiens GN=PPP5C PE=1 SV=1	55743	0.09	0.03
Q52LJ0	FAM98B	FA98B_HUMAN Protein FAM98B OS=Homo sapiens GN=FAM98B PE=1 SV=1	37566	0.09	0
Q9BW30	TPPP3	TPPP3_HUMAN Tubulin polymerization-promoting protein family member 3 OS=Homo sapiens GN=TPPP3 PE=1 SV=1	19145	0.28	0.1
P03905	MT-ND4	NU4M_HUMAN NADH-ubiquinone oxidoreductase chain 4 OS=Homo sapiens GN=MT-ND4 PE=1 SV=1	51718	0.13	0.07
Q9NX14	NDUFB11	NDUBB_HUMAN NADH dehydrogenase [ubiquinone] 1 beta subcomplex subunit 11, mitochondrial OS=Homo sapiens GN=NDUFB11 PE=1 SV=1	17363	0.455	0.255
P27544	CERS1	CERS1_HUMAN Ceramide synthase 1 OS=Homo sapiens GN=CERS1 PE=1 SV=1	39853	0.08	0
Q9H2K0	MTIF3	IF3M_HUMAN Translation initiation factor IF-3, mitochondrial OS=Homo sapiens GN=MTIF3 PE=1 SV=4	31877	0.1	0
I3L397	EIF5A	I3L397_HUMAN Eukaryotic translation initiation factor 5A (Fragment) OS=Homo sapiens GN=EIF5A PE=1 SV=7	16336	0.61	0.15
Q02952	AKAP12	AKA12_HUMAN A-kinase anchor protein 12 OS=Homo sapiens GN=AKAP12 PE=1 SV=4	191937	0.025	0.005
H0YJ71	SDR39U1	H0YJ71_HUMAN Epimerase family protein SDR39U1 (Fragment) OS=Homo sapiens GN=SDR39U1 PE=1 SV=1	19736	0.17	0
P30043	BLVRB	BLVRB_HUMAN Flavin reductase (NADPH) OS=Homo sapiens GN=BLVRB PE=1 SV=3	22219	0.15	0
E9PGM4	GBE1	E9PGM4_HUMAN 1,4-alpha-glucan-branching enzyme OS=Homo sapiens GN=GBE1 PE=1 SV=1	76368	0.11	0.07
Q9BRX8	FAM213A	F213A_HUMAN Redox-regulatory protein FAM213A OS=Homo sapiens GN=FAM213A PE=1 SV=3	25861	0.48	0.35
P01019	AGT	ANGT_HUMAN Angiotensinogen OS=Homo sapiens GN=AGT PE=1 SV=1	53406	0.2	0.07
O95847	SLC25A27	UCP4_HUMAN Mitochondrial uncoupling protein 4 OS=Homo sapiens GN=SLC25A27 PE=2 SV=1	36212	0.09	0
Q96AQ6	PBXIP1	PBIP1_HUMAN Pre-B-cell leukemia transcription factor-interacting protein 1 OS=Homo sapiens GN=PBXIP1 PE=1 SV=1	81050	0.06	0.02
Q92538	GBF1	GBF1_HUMAN Golgi-specific brefeldin A-resistance guanine nucleotide exchange factor 1 OS=Homo sapiens GN=GBF1 PE=1 SV=2	208367	0.02	0
Q8N4C8	MINK1	MINK1_HUMAN Misshapen-like kinase 1 OS=Homo sapiens GN=MINK1 PE=1 SV=2	150413	0.045	0.025
F2Z2K0	NSFL1C	F2Z2K0_HUMAN NSFL1 cofactor p47 OS=Homo sapiens GN=NSFL1C PE=1 SV=1	30259	0.11	0
P49418	AMPH	AMPH_HUMAN Amphiphysin OS=Homo sapiens GN=AMPH PE=1 SV=1	76381	0.405	0.115
P50995	ANXA11	ANX11_HUMAN Annexin A11 OS=Homo sapiens GN=ANXA11 PE=1 SV=1	54697	0.27	0.15
Q9Y3Z3	SAMHD1	SAMH1_HUMAN Deoxynucleoside triphosphate triphosphohydrolase SAMHD1 OS=Homo sapiens GN=SAMHD1 PE=1 SV=2	72896	0.05	0
Q9NZH0	GPRC5B	GPC5B_HUMAN G-protein coupled receptor family C group 5 member B OS=Homo sapiens GN=GPRC5B PE=2 SV=2	45279	0.07	0
H0YBZ2	CD74	H0YBZ2_HUMAN HLA class II histocompatibility antigen gamma chain (Fragment) OS=Homo sapiens GN=CD74 PE=1 SV=1	35524	0.09	0
A8MXH2	NAP1L4	A8MXH2_HUMAN Nucleosome assembly protein 1-like 4 (Fragment) OS=Homo sapiens GN=NAP1L4 PE=1 SV=2	18198	0.41	0
A0A087WT12	GPX4	A0A087WT12_HUMAN Glutathione peroxidase OS=Homo sapiens GN=GPX4 PE=1 SV=1	27558	0.12	0
J3QSB4	RPL13	J3QSB4_HUMAN 60S ribosomal protein L13 (Fragment) OS=Homo sapiens GN=RPL13 PE=1 SV=1	14740	0.23	0
Q9NVE7	PANK4	PANK4_HUMAN Pantothenate kinase 4 OS=Homo sapiens GN=PANK4 PE=1 SV=1	86621	0.1	0.02
P18433	PTPRA	PTPRA_HUMAN Receptor-type tyrosine-protein phosphatase alpha OS=Homo sapiens GN=PTPRA PE=1 SV=2	91455	0.11	0.04
E9PG71	EPHA4	E9PG71_HUMAN Ephrin type-A receptor 4 OS=Homo sapiens GN=EPHA4 PE=1 SV=1	107302	0.095	0.035
Q96ID5	IGSF21	IGS21_HUMAN Immunoglobulin superfamily member 21 OS=Homo sapiens GN=IGSF21 PE=2 SV=1	52202	0.095	0.035
Q8TDY2	RB1CC1	RBCC1_HUMAN RB1-inducible coiled-coil protein 1 OS=Homo sapiens GN=RB1CC1 PE=1 SV=3	185085	0.02	0
E9PK45	FTH1	E9PK45_HUMAN Ferritin heavy chain OS=Homo sapiens GN=FTH1 PE=1 SV=1	11824	0.29	0
Q8N608	DPP10	DPP10_HUMAN Inactive dipeptidyl peptidase 10 OS=Homo sapiens GN=DPP10 PE=1 SV=2	91401	0.04	0
B0YIW2	APOC3	B0YIW2_HUMAN Apolipoprotein C-III OS=Homo sapiens GN=APOC3 PE=1 SV=1	12864	0.27	0
B4DYP1	DDAH1	B4DYP1_HUMAN N(G),N(G)-dimethylarginine dimethylaminohydrolase 1 OS=Homo sapiens GN=DDAH1 PE=1 SV=1	20749	0.695	0.125
H0Y465	NF1	H0Y465_HUMAN Neurofibromin (Fragment) OS=Homo sapiens GN=NF1 PE=1 SV=1	284001	0.01	0
H7BXE5	UNC13A	H7BXE5_HUMAN Protein unc-13 homolog A OS=Homo sapiens GN=UNC13A PE=1 SV=2	194914	0.02	0
A0A0A0MS47	OPALIN	A0A0A0MS47_HUMAN Opalin OS=Homo sapiens GN=OPALIN PE=1 SV=1	14494	0.7	0.18
Q9NVT9	ARMC1	ARMC1_HUMAN Armadillo repeat-containing protein 1 OS=Homo sapiens GN=ARMC1 PE=1 SV=1	31489	0.11	0
A0A0B4J1R2	ACSS3	A0A0B4J1R2_HUMAN Acyl-CoA synthetase short-chain family member 3, mitochondrial OS=Homo sapiens GN=ACSS3 PE=1 SV=1	75172	0.065	0.025
F8W7Q4	FAM162A	F8W7Q4_HUMAN Protein FAM162A OS=Homo sapiens GN=FAM162A PE=1 SV=1	16733	0.44	0
Q9UIW2	PLXNA1	PLXA1_HUMAN Plexin-A1 OS=Homo sapiens GN=PLXNA1 PE=1 SV=3	214126	0.045	0.015
Q9NZJ7	MTCH1	MTCH1_HUMAN Mitochondrial carrier homolog 1 OS=Homo sapiens GN=MTCH1 PE=1 SV=1	41859	0.21	0.05
Q86WG3	ATCAY	ATCAY_HUMAN Caytaxin OS=Homo sapiens GN=ATCAY PE=1 SV=2	42265	0.12	0.04
A0A087WX80	LAMA2	A0A087WX80_HUMAN Laminin subunit alpha-2 OS=Homo sapiens GN=LAMA2 PE=1 SV=1	352824	0.015	0.005
H0YHK3	PPFIA2	H0YHK3_HUMAN Liprin-alpha-2 OS=Homo sapiens GN=PPFIA2 PE=1 SV=2	126170	0.04	0.01
Q7L775	EPM2AIP1	EPMIP_HUMAN EPM2A-interacting protein 1 OS=Homo sapiens GN=EPM2AIP1 PE=1 SV=1	70952	0.05	0
O95373	IPO7	IPO7_HUMAN Importin-7 OS=Homo sapiens GN=IPO7 PE=1 SV=1	120751	0.04	0.01
P07384	CAPN1	CAN1_HUMAN Calpain-1 catalytic subunit OS=Homo sapiens GN=CAPN1 PE=1 SV=1	82465	0.125	0.045
P31689	DNAJA1	DNJA1_HUMAN DnaJ homolog subfamily A member 1 OS=Homo sapiens GN=DNAJA1 PE=1 SV=2	45581	0.19	0.04
Q3SXZ0	C9orf126	Q3SXZ0_HUMAN C9orf126 protein OS=Homo sapiens GN=C9orf126 PE=1 SV=1	56613	0.06	0
P54577	YARS	SYYC_HUMAN Tyrosine--tRNA ligase, cytoplasmic OS=Homo sapiens GN=YARS PE=1 SV=4	59448	0.085	0.025
H9KV62	TDRD1	H9KV62_HUMAN Tudor domain-containing protein 1 OS=Homo sapiens GN=TDRD1 PE=1 SV=1	126008	0.03	0
H7C560	BRAF	H7C560_HUMAN Serine/threonine-protein kinase B-raf (Fragment) OS=Homo sapiens GN=BRAF PE=1 SV=1	42151	0.08	0
O95202	LETM1	LETM1_HUMAN LETM1 and EF-hand domain-containing protein 1, mitochondrial OS=Homo sapiens GN=LETM1 PE=1 SV=1	83986	0.19	0.07
A0A0D9SEY1	MAP4K4	A0A0D9SEY1_HUMAN Mitogen-activated protein kinase kinase kinase kinase 4 OS=Homo sapiens GN=MAP4K4 PE=1 SV=1	151789	0.03	0.01
Q9NV70	EXOC1	EXOC1_HUMAN Exocyst complex component 1 OS=Homo sapiens GN=EXOC1 PE=1 SV=4	102772	0.06	0
A6NF51	BPNT1	A6NF51_HUMAN 3~(2~),5~-bisphosphate nucleotidase 1 OS=Homo sapiens GN=BPNT1 PE=1 SV=2	32029	0.1	0
Q9H2M9	RAB3GAP2	RBGPR_HUMAN Rab3 GTPase-activating protein non-catalytic subunit OS=Homo sapiens GN=RAB3GAP2 PE=1 SV=1	157482	0.055	0.035
P50151	GNG10	GBG10_HUMAN Guanine nucleotide-binding protein G(I)/G(S)/G(O) subunit gamma-10 OS=Homo sapiens GN=GNG10 PE=1 SV=1	7372	0.84	0.36
A0A087WXL6	VPS11	A0A087WXL6_HUMAN Uncharacterized protein OS=Homo sapiens GN=VPS11 PE=1 SV=1	109052	0.03	0
H0Y3P2	EIF4G2	H0Y3P2_HUMAN Eukaryotic translation initiation factor 4 gamma 2 OS=Homo sapiens GN=EIF4G2 PE=1 SV=1	98569	0.05	0.02
A0A087WXS7	ASNA1	A0A087WXS7_HUMAN ATPase ASNA1 OS=Homo sapiens GN=ASNA1 PE=1 SV=1	37551	0.135	0.045
Q9BR01	SULT4A1	ST4A1_HUMAN Sulfotransferase 4A1 OS=Homo sapiens GN=SULT4A1 PE=1 SV=2	33462	0.1	0
B4DPQ0	C1R	B4DPQ0_HUMAN Complement C1r subcomponent OS=Homo sapiens GN=C1R PE=1 SV=1	83376	0.04	0
P28288	ABCD3	ABCD3_HUMAN ATP-binding cassette sub-family D member 3 OS=Homo sapiens GN=ABCD3 PE=1 SV=1	75941	0.065	0.025
Q5JNZ5	RPS26P11	RS26L_HUMAN Putative 40S ribosomal protein S26-like 1 OS=Homo sapiens GN=RPS26P11 PE=5 SV=1	13336	0.42	0.16
Q6NUM9	RETSAT	RETST_HUMAN All-trans-retinol 13,14-reductase OS=Homo sapiens GN=RETSAT PE=1 SV=2	67461	0.05	0
Q06124	PTPN11	PTN11_HUMAN Tyrosine-protein phosphatase non-receptor type 11 OS=Homo sapiens GN=PTPN11 PE=1 SV=2	68964	0.1	0.05
A0A087X0I6	MARK1	A0A087X0I6_HUMAN Serine/threonine-protein kinase MARK1 OS=Homo sapiens GN=MARK1 PE=1 SV=1	89547	0.055	0.015
Q9P2R3	ANKFY1	ANFY1_HUMAN Rabankyrin-5 OS=Homo sapiens GN=ANKFY1 PE=1 SV=2	129915	0.065	0.035
H3BN98	H3BN98	H3BN98_HUMAN Uncharacterized protein (Fragment) OS=Homo sapiens PE=4 SV=2	27378	0.19	0.07
Q9C0I1	MTMR12	MTMRC_HUMAN Myotubularin-related protein 12 OS=Homo sapiens GN=MTMR12 PE=1 SV=2	87176	0.04	0
Q27J81	INF2	INF2_HUMAN Inverted formin-2 OS=Homo sapiens GN=INF2 PE=1 SV=2	136851	0.035	0.015
P20851	C4BPB	C4BPB_HUMAN C4b-binding protein beta chain OS=Homo sapiens GN=C4BPB PE=1 SV=1	29308	0.175	0.065
P53621	COPA	COPA_HUMAN Coatomer subunit alpha OS=Homo sapiens GN=COPA PE=1 SV=2	139797	0.02	0
P40939	HADHA	ECHA_HUMAN Trifunctional enzyme subunit alpha, mitochondrial OS=Homo sapiens GN=HADHA PE=1 SV=2	83688	0.125	0.085
D6RBR6	EPN3	D6RBR6_HUMAN Epsin-3 (Fragment) OS=Homo sapiens GN=EPN3 PE=1 SV=1	12522	0.445	0.175
Q9UJ14	GGT7	GGT7_HUMAN Gamma-glutamyltransferase 7 OS=Homo sapiens GN=GGT7 PE=1 SV=2	70822	0.09	0
C9J9W2	LASP1	C9J9W2_HUMAN LIM and SH3 domain protein 1 (Fragment) OS=Homo sapiens GN=LASP1 PE=1 SV=1	19025	0.285	0.105
A0A075B6I0	IGLV8-61	A0A075B6I0_HUMAN Protein IGLV8-61 (Fragment) OS=Homo sapiens GN=IGLV8-61 PE=1 SV=6	13007	0.26	0
J3QRU1	YES1	J3QRU1_HUMAN Tyrosine-protein kinase OS=Homo sapiens GN=YES1 PE=1 SV=1	61861	0.175	0.125
V9PBN7	AQP4	V9PBN7_HUMAN Aquaporin 4 isoform delta4 OS=Homo sapiens GN=AQP4 PE=1 SV=1	32262	0.45	0.35
Q15477	SKIV2L	SKIV2_HUMAN Helicase SKI2W OS=Homo sapiens GN=SKIV2L PE=1 SV=3	138637	0.02	0
Q16620	NTRK2	NTRK2_HUMAN BDNF/NT-3 growth factors receptor OS=Homo sapiens GN=NTRK2 PE=1 SV=1	93194	0.04	0
Q9Y3D6	FIS1	FIS1_HUMAN Mitochondrial fission 1 protein OS=Homo sapiens GN=FIS1 PE=1 SV=2	16984	0.32	0.12
O14807	MRAS	RASM_HUMAN Ras-related protein M-Ras OS=Homo sapiens GN=MRAS PE=1 SV=2	23888	0.22	0.08
A0A087WW66	PSMD1	A0A087WW66_HUMAN 26S proteasome non-ATPase regulatory subunit 1 OS=Homo sapiens GN=PSMD1 PE=1 SV=1	106810	0.115	0.085
H0Y2S9	MPRIP	H0Y2S9_HUMAN Myosin phosphatase Rho-interacting protein (Fragment) OS=Homo sapiens GN=MPRIP PE=1 SV=3	204672	0.02	0
M0QZJ5	SLC25A23	M0QZJ5_HUMAN Calcium-binding mitochondrial carrier protein SCaMC-3 (Fragment) OS=Homo sapiens GN=SLC25A23 PE=1 SV=1	25892	0.2	0.07
Q9UQ90	SPG7	SPG7_HUMAN Paraplegin OS=Homo sapiens GN=SPG7 PE=1 SV=2	88407	0.04	0
Q96HS1	PGAM5	PGAM5_HUMAN Serine/threonine-protein phosphatase PGAM5, mitochondrial OS=Homo sapiens GN=PGAM5 PE=1 SV=2	32213	0.16	0.06
P05165	PCCA	PCCA_HUMAN Propionyl-CoA carboxylase alpha chain, mitochondrial OS=Homo sapiens GN=PCCA PE=1 SV=4	80635	0.06	0.02
Q8N766	EMC1	EMC1_HUMAN ER membrane protein complex subunit 1 OS=Homo sapiens GN=EMC1 PE=1 SV=1	112145	0.045	0.015
O95292	VAPB	VAPB_HUMAN Vesicle-associated membrane protein-associated protein B/C OS=Homo sapiens GN=VAPB PE=1 SV=3	27439	0.35	0.23
O75323	GBAS	NIPS2_HUMAN Protein NipSnap homolog 2 OS=Homo sapiens GN=GBAS PE=1 SV=1	33949	0.345	0.245
E9PH64	NDUFB9	E9PH64_HUMAN NADH dehydrogenase [ubiquinone] 1 beta subcomplex subunit 9 OS=Homo sapiens GN=NDUFB9 PE=1 SV=1	20541	0.255	0.095
F8VXU5	VPS29	F8VXU5_HUMAN Vacuolar protein sorting-associated protein 29 OS=Homo sapiens GN=VPS29 PE=1 SV=1	24193	0.22	0.08
O94919	ENDOD1	ENDD1_HUMAN Endonuclease domain-containing 1 protein OS=Homo sapiens GN=ENDOD1 PE=1 SV=2	55723	0.09	0.03
P07305	H1F0	H10_HUMAN Histone H1.0 OS=Homo sapiens GN=H1F0 PE=1 SV=3	20850	0.255	0.095
Q9BVC6	TMEM109	TM109_HUMAN Transmembrane protein 109 OS=Homo sapiens GN=TMEM109 PE=1 SV=1	26194	0.13	0
A0A087WWA3	KIF1B	A0A087WWA3_HUMAN Kinesin-like protein OS=Homo sapiens GN=KIF1B PE=1 SV=1	203309	0.02	0
H0YI92	LIN7A	H0YI92_HUMAN Protein lin-7 homolog A (Fragment) OS=Homo sapiens GN=LIN7A PE=1 SV=1	14301	0.24	0
A5YKK6	CNOT1	CNOT1_HUMAN CCR4-NOT transcription complex subunit 1 OS=Homo sapiens GN=CNOT1 PE=1 SV=2	269106	0.01	0
P21980	TGM2	TGM2_HUMAN Protein-glutamine gamma-glutamyltransferase 2 OS=Homo sapiens GN=TGM2 PE=1 SV=2	78420	0.04	0
H0YB09	C14orf159	H0YB09_HUMAN UPF0317 protein C14orf159, mitochondrial (Fragment) OS=Homo sapiens GN=C14orf159 PE=1 SV=1	61565	0.275	0.165
A0A0A0MRU0	MPP2	A0A0A0MRU0_HUMAN MAGUK p55 subfamily member 2 OS=Homo sapiens GN=MPP2 PE=1 SV=1	63623	0.135	0.025
E7EQI7	KIAA0196	E7EQI7_HUMAN WASH complex subunit strumpellin OS=Homo sapiens GN=KIAA0196 PE=1 SV=1	117732	0.03	0
A0A075B7B8	IGHV3OR16-12	A0A075B7B8_HUMAN Protein IGHV3OR16-12 (Fragment) OS=Homo sapiens GN=IGHV3OR16-12 PE=1 SV=1	13037	0.26	0
O00442	RTCA	RTCA_HUMAN RNA 3~-terminal phosphate cyclase OS=Homo sapiens GN=RTCA PE=1 SV=1	39825	0.08	0
P15169	CPN1	CBPN_HUMAN Carboxypeptidase N catalytic chain OS=Homo sapiens GN=CPN1 PE=1 SV=1	52538	0.06	0
A0A087X2A7	FAM184A	A0A087X2A7_HUMAN Protein FAM184A OS=Homo sapiens GN=FAM184A PE=1 SV=1	128643	0.03	0
A0A087X207	BCAS3	A0A087X207_HUMAN Breast carcinoma-amplified sequence 3 OS=Homo sapiens GN=BCAS3 PE=1 SV=2	71857	0.095	0.045
A0A096LP07	GPS1	A0A096LP07_HUMAN COP9 signalosome complex subunit 1 OS=Homo sapiens GN=GPS1 PE=1 SV=1	55500	0.06	0
F5H579	CARS2	F5H579_HUMAN Probable cysteine--tRNA ligase, mitochondrial (Fragment) OS=Homo sapiens GN=CARS2 PE=1 SV=1	20774	0.16	0
Q5TCQ9	MAGI3	MAGI3_HUMAN Membrane-associated guanylate kinase, WW and PDZ domain-containing protein 3 OS=Homo sapiens GN=MAGI3 PE=1 SV=2	166418	0.04	0.02
A0A087WTN6	ADAP1	A0A087WTN6_HUMAN Arf-GAP with dual PH domain-containing protein 1 OS=Homo sapiens GN=ADAP1 PE=1 SV=1	32762	0.1	0
Q9UDW1	UQCR10	QCR9_HUMAN Cytochrome b-c1 complex subunit 9 OS=Homo sapiens GN=UQCR10 PE=1 SV=3	7304	0.48	0
A0A088AWP5	PRUNE2	A0A088AWP5_HUMAN Protein prune homolog 2 OS=Homo sapiens GN=PRUNE2 PE=1 SV=1	339450	0.01	0
Q16762	TST	THTR_HUMAN Thiosulfate sulfurtransferase OS=Homo sapiens GN=TST PE=1 SV=4	33636	0.1	0
D6R9P4	GNPDA1	D6R9P4_HUMAN Glucosamine-6-phosphate isomerase OS=Homo sapiens GN=GNPDA1 PE=1 SV=1	31052	0.305	0.195
O75844	ZMPSTE24	FACE1_HUMAN CAAX prenyl protease 1 homolog OS=Homo sapiens GN=ZMPSTE24 PE=1 SV=2	55063	0.06	0
K7EN45	PIN1	K7EN45_HUMAN Peptidyl-prolyl cis-trans isomerase NIMA-interacting 1 (Fragment) OS=Homo sapiens GN=PIN1 PE=1 SV=1	9995	0.585	0.235
A0A087WV22	RPL10	A0A087WV22_HUMAN 60S ribosomal protein L10 OS=Homo sapiens GN=RPL10 PE=1 SV=1	20825	0.35	0
Q8N3P4	VPS8	VPS8_HUMAN Vacuolar protein sorting-associated protein 8 homolog OS=Homo sapiens GN=VPS8 PE=1 SV=3	163703	0.02	0
F5H6L7	SLC8A2	F5H6L7_HUMAN Sodium/calcium exchanger 2 OS=Homo sapiens GN=SLC8A2 PE=1 SV=1	75094	0.225	0.185
P21399	ACO1	ACOC_HUMAN Cytoplasmic aconitate hydratase OS=Homo sapiens GN=ACO1 PE=1 SV=3	98850	0.065	0.035
P01034	CST3	CYTC_HUMAN Cystatin-C OS=Homo sapiens GN=CST3 PE=1 SV=1	16017	0.34	0.13
Q9NSE4	IARS2	SYIM_HUMAN Isoleucine--tRNA ligase, mitochondrial OS=Homo sapiens GN=IARS2 PE=1 SV=2	114688	0.075	0.045
O15144	ARPC2	ARPC2_HUMAN Actin-related protein 2/3 complex subunit 2 OS=Homo sapiens GN=ARPC2 PE=1 SV=1	34426	0.53	0.21
Q13151	HNRNPA0	ROA0_HUMAN Heterogeneous nuclear ribonucleoprotein A0 OS=Homo sapiens GN=HNRNPA0 PE=1 SV=1	30993	0.15	0.04
O94993	SOX30	SOX30_HUMAN Transcription factor SOX-30 OS=Homo sapiens GN=SOX30 PE=1 SV=1	82203	0.04	0
E9PCG9	BDH1	E9PCG9_HUMAN D-beta-hydroxybutyrate dehydrogenase, mitochondrial OS=Homo sapiens GN=BDH1 PE=1 SV=1	29222	0.175	0.065
J3QLI9	SNRPD1	J3QLI9_HUMAN Small nuclear ribonucleoprotein Sm D1 OS=Homo sapiens GN=SNRPD1 PE=1 SV=1	8388	0.42	0
Q8TBB6	SLC7A14	S7A14_HUMAN Probable cationic amino acid transporter OS=Homo sapiens GN=SLC7A14 PE=2 SV=3	84738	0.04	0
A0A087WWM6	PRODH	A0A087WWM6_HUMAN Proline dehydrogenase 1, mitochondrial OS=Homo sapiens GN=PRODH PE=1 SV=1	68556	0.1	0.05
C9JLV4	APAF1	C9JLV4_HUMAN Apoptotic protease-activating factor 1 OS=Homo sapiens GN=APAF1 PE=1 SV=1	134489	0.1	0.08
A0A087X106	KRT81	A0A087X106_HUMAN Keratin, type II cuticular Hb1 OS=Homo sapiens GN=KRT81 PE=1 SV=1	54850	0.12	0
Q9HCM2	PLXNA4	PLXA4_HUMAN Plexin-A4 OS=Homo sapiens GN=PLXNA4 PE=1 SV=4	215682	0.04	0.02
A0A087WWT8	GDAP1L1	A0A087WWT8_HUMAN Ganglioside-induced differentiation-associated protein 1-like 1 OS=Homo sapiens GN=GDAP1L1 PE=1 SV=1	34108	0.15	0.05
D6RC99	GUCY1B3	D6RC99_HUMAN Guanylate cyclase soluble subunit beta-1 OS=Homo sapiens GN=GUCY1B3 PE=1 SV=1	68388	0.075	0.025
Q9NVH0	EXD2	EXD2_HUMAN Exonuclease 3~-5~ domain-containing protein 2 OS=Homo sapiens GN=EXD2 PE=1 SV=2	71221	0.05	0
K7EJ57	TOMM40	K7EJ57_HUMAN Mitochondrial import receptor subunit TOM40 homolog (Fragment) OS=Homo sapiens GN=TOMM40 PE=1 SV=7	22186	0.335	0.185
Q9P0J7	KCMF1	KCMF1_HUMAN E3 ubiquitin-protein ligase KCMF1 OS=Homo sapiens GN=KCMF1 PE=1 SV=2	42603	0.08	0
A0A0C4DGX4	CUL1	A0A0C4DGX4_HUMAN Cullin-1 OS=Homo sapiens GN=CUL1 PE=1 SV=1	88017	0.1	0.02
P05204	HMGN2	HMGN2_HUMAN Non-histone chromosomal protein HMG-17 OS=Homo sapiens GN=HMGN2 PE=1 SV=3	9387	1.44	1.07
Q96JG8	MAGED4	MAGD4_HUMAN Melanoma-associated antigen D4 OS=Homo sapiens GN=MAGED4 PE=1 SV=3	81555	0.04	0
J3QRY5	CABLES1	J3QRY5_HUMAN CDK5 and ABL1 enzyme substrate 1 OS=Homo sapiens GN=CABLES1 PE=1 SV=1	4464	0.48	0.36
O60883	GPR37L1	ETBR2_HUMAN Prosaposin receptor GPR37L1 OS=Homo sapiens GN=GPR37L1 PE=1 SV=2	54104	0.06	0
M0QXH4	HAS1	M0QXH4_HUMAN Hyaluronan synthase 1 OS=Homo sapiens GN=HAS1 PE=1 SV=1	24016	0.215	0.075
H7C5W5	PRPH	H7C5W5_HUMAN Peripherin (Fragment) OS=Homo sapiens GN=PRPH PE=1 SV=1	22980	0.405	0.095
O00505	KPNA3	IMA4_HUMAN Importin subunit alpha-4 OS=Homo sapiens GN=KPNA3 PE=1 SV=2	58288	0.06	0
C9JEX3	MTMR2	C9JEX3_HUMAN Myotubularin-related protein 2 (Fragment) OS=Homo sapiens GN=MTMR2 PE=1 SV=7	64977	0.075	0.025
Q9NQW6	ANLN	ANLN_HUMAN Actin-binding protein anillin OS=Homo sapiens GN=ANLN PE=1 SV=2	125490	0.03	0
P10599	TXN	THIO_HUMAN Thioredoxin OS=Homo sapiens GN=TXN PE=1 SV=3	12015	0.29	0
P35573	AGL	GDE_HUMAN Glycogen debranching enzyme OS=Homo sapiens GN=AGL PE=1 SV=3	176819	0.04	0.02
C9JXI5	TMEM198	C9JXI5_HUMAN Transmembrane protein 198 (Fragment) OS=Homo sapiens GN=TMEM198 PE=1 SV=1	24883	0.13	0
H7C469	H7C469	H7C469_HUMAN Uncharacterized protein (Fragment) OS=Homo sapiens PE=1 SV=6	28155	0.26	0.14
P54886	ALDH18A1	P5CS_HUMAN Delta-1-pyrroline-5-carboxylate synthase OS=Homo sapiens GN=ALDH18A1 PE=1 SV=2	87989	0.04	0
D6RB81	AMACR	D6RB81_HUMAN Alpha-methylacyl-CoA racemase OS=Homo sapiens GN=AMACR PE=1 SV=1	40991	0.08	0
J3QKY4	PRR11	J3QKY4_HUMAN Proline-rich protein 11 (Fragment) OS=Homo sapiens GN=PRR11 PE=1 SV=1	17130	0.105	0.095
C9IZL7	NONO	C9IZL7_HUMAN Non-POU domain-containing octamer-binding protein (Fragment) OS=Homo sapiens GN=NONO PE=1 SV=1	23715	0.14	0
E5RFV2	DECR1	E5RFV2_HUMAN 2,4-dienoyl-CoA reductase, mitochondrial (Fragment) OS=Homo sapiens GN=DECR1 PE=1 SV=1	21937	0.15	0
A0A087WXU0	RMND1	A0A087WXU0_HUMAN Required for meiotic nuclear division protein 1 homolog OS=Homo sapiens GN=RMND1 PE=1 SV=1	32468	0.1	0
O95741	CPNE6	CPNE6_HUMAN Copine-6 OS=Homo sapiens GN=CPNE6 PE=1 SV=3	62864	0.17	0.12
Q8TD22	SFXN5	SFXN5_HUMAN Sideroflexin-5 OS=Homo sapiens GN=SFXN5 PE=1 SV=1	37272	0.14	0.05
H3BMJ8	TCF25	H3BMJ8_HUMAN Transcription factor 25 (Fragment) OS=Homo sapiens GN=TCF25 PE=1 SV=1	23584	0.14	0
Q6YFQ2	COX6B2	CX6B2_HUMAN Cytochrome c oxidase subunit 6B2 OS=Homo sapiens GN=COX6B2 PE=1 SV=1	10750	0.14	0.07
A0A0B4J1W3	NAA15	A0A0B4J1W3_HUMAN N-alpha-acetyltransferase 15, NatA auxiliary subunit OS=Homo sapiens GN=NAA15 PE=1 SV=1	102391	0.045	0.015
Q9H6K4	OPA3	OPA3_HUMAN Optic atrophy 3 protein OS=Homo sapiens GN=OPA3 PE=1 SV=1	20155	0.2	0.16
O60884	DNAJA2	DNJA2_HUMAN DnaJ homolog subfamily A member 2 OS=Homo sapiens GN=DNAJA2 PE=1 SV=1	46344	0.19	0.04
Q96FE5	LINGO1	LIGO1_HUMAN Leucine-rich repeat and immunoglobulin-like domain-containing nogo receptor-interacting protein 1 OS=Homo sapiens GN=LINGO1 PE=1 SV=2	70687	0.1	0
A6NMB1	SIGLEC16	SIG16_HUMAN Sialic acid-binding Ig-like lectin 16 OS=Homo sapiens GN=SIGLEC16 PE=2 SV=3	53757	0.04	0.02
Q8NG06	TRIM58	TRI58_HUMAN E3 ubiquitin-protein ligase TRIM58 OS=Homo sapiens GN=TRIM58 PE=2 SV=2	55815	0.06	0
Q16204	CCDC6	CCDC6_HUMAN Coiled-coil domain-containing protein 6 OS=Homo sapiens GN=CCDC6 PE=1 SV=2	53429	0.06	0
Q9P270	SLAIN2	SLAI2_HUMAN SLAIN motif-containing protein 2 OS=Homo sapiens GN=SLAIN2 PE=1 SV=2	62733	0.05	0
H3BSM5	GABARAPL2	H3BSM5_HUMAN Gamma-aminobutyric acid receptor-associated protein-like 2 OS=Homo sapiens GN=GABARAPL2 PE=1 SV=1	10452	0.33	0
I3L0S1	PRPSAP2	I3L0S1_HUMAN Phosphoribosyl pyrophosphate synthase-associated protein 2 (Fragment) OS=Homo sapiens GN=PRPSAP2 PE=1 SV=1	28846	0.12	0
P03928	MT-ATP8	ATP8_HUMAN ATP synthase protein 8 OS=Homo sapiens GN=MT-ATP8 PE=1 SV=1	8043	1.08	0
A0A087WYT3	PTGES3	A0A087WYT3_HUMAN Prostaglandin E synthase 3 OS=Homo sapiens GN=PTGES3 PE=1 SV=1	19428	0.625	0.455
A0A087WT80	PLCB1	A0A087WT80_HUMAN Phosphoinositide phospholipase C OS=Homo sapiens GN=PLCB1 PE=1 SV=1	130300	0.055	0.025
A0A0D9SF53	DDX3X	A0A0D9SF53_HUMAN ATP-dependent RNA helicase DDX3X OS=Homo sapiens GN=DDX3X PE=1 SV=1	82110	0.04	0
Q6P587	FAHD1	FAHD1_HUMAN Acylpyruvase FAHD1, mitochondrial OS=Homo sapiens GN=FAHD1 PE=1 SV=2	25112	0.13	0
K7ER98	CACNA2D4	K7ER98_HUMAN Voltage-dependent calcium channel subunit alpha-2/delta-4 (Fragment) OS=Homo sapiens GN=CACNA2D4 PE=4 SV=1	32664	0.155	0.055
J9JID7	LMNB2	J9JID7_HUMAN Lamin B2, isoform CRA_a OS=Homo sapiens GN=LMNB2 PE=1 SV=1	70020	0.15	0.05
E9PGN7	SERPING1	E9PGN7_HUMAN Plasma protease C1 inhibitor OS=Homo sapiens GN=SERPING1 PE=1 SV=1	59683	0.06	0
A0A0J9YWQ3	SERPINF2	A0A0J9YWQ3_HUMAN Alpha-2-antiplasmin (Fragment) OS=Homo sapiens GN=SERPINF2 PE=1 SV=1	29782	0.11	0
P50150	GNG4	GBG4_HUMAN Guanine nucleotide-binding protein G(I)/G(S)/G(O) subunit gamma-4 OS=Homo sapiens GN=GNG4 PE=1 SV=1	8554	0.41	0
Q15052	ARHGEF6	ARHG6_HUMAN Rho guanine nucleotide exchange factor 6 OS=Homo sapiens GN=ARHGEF6 PE=1 SV=2	88698	0.06	0.02
G5EA31	SEC24C	G5EA31_HUMAN Protein transport protein Sec24C OS=Homo sapiens GN=SEC24C PE=1 SV=1	113510	0.03	0
D6RGV2	IL7R	D6RGV2_HUMAN Interleukin-7 receptor subunit alpha OS=Homo sapiens GN=IL7R PE=1 SV=1	30259	0.02	0.01
B1ALK7	ARHGEF7	B1ALK7_HUMAN Rho guanine nucleotide exchange factor 7 OS=Homo sapiens GN=ARHGEF7 PE=1 SV=1	80352	0.105	0.025
Q9GZY8	MFF	MFF_HUMAN Mitochondrial fission factor OS=Homo sapiens GN=MFF PE=1 SV=1	38498	0.09	0
A0A0C4DG95	PXK	A0A0C4DG95_HUMAN PX domain-containing protein kinase-like protein OS=Homo sapiens GN=PXK PE=1 SV=1	64510	0.05	0
P17568	NDUFB7	NDUB7_HUMAN NADH dehydrogenase [ubiquinone] 1 beta subcomplex subunit 7 OS=Homo sapiens GN=NDUFB7 PE=1 SV=4	16619	0.595	0.145
P12883	MYH7	MYH7_HUMAN Myosin-7 OS=Homo sapiens GN=MYH7 PE=1 SV=5	223757	0.02	0.01
Q9UKX2	MYH2	MYH2_HUMAN Myosin-2 OS=Homo sapiens GN=MYH2 PE=1 SV=1	223932	0.02	0.01
A0A087WUZ8	MRPS34	A0A087WUZ8_HUMAN 28S ribosomal protein S34, mitochondrial OS=Homo sapiens GN=MRPS34 PE=1 SV=1	20764	0.095	0.065
F5GXJ9	ALCAM	F5GXJ9_HUMAN CD166 antigen OS=Homo sapiens GN=ALCAM PE=1 SV=1	60004	0.11	0
H0YBK2	FAT2	H0YBK2_HUMAN Protocadherin Fat 2 (Fragment) OS=Homo sapiens GN=FAT2 PE=1 SV=1	124034	0.03	0
Q5GH76	XKR4	XKR4_HUMAN XK-related protein 4 OS=Homo sapiens GN=XKR4 PE=2 SV=1	72880	0.05	0
J3KS10	RPL26	J3KS10_HUMAN 60S ribosomal protein L26 (Fragment) OS=Homo sapiens GN=RPL26 PE=4 SV=1	7375	0.84	0.36
P0CG29	GSTT2	GST2_HUMAN Glutathione S-transferase theta-2 OS=Homo sapiens GN=GSTT2 PE=1 SV=1	27660	0.19	0.07
H0Y630	STK24	H0Y630_HUMAN Serine/threonine-protein kinase 24 (Fragment) OS=Homo sapiens GN=STK24 PE=1 SV=1	41209	0.08	0
P18850	ATF6	ATF6A_HUMAN Cyclic AMP-dependent transcription factor ATF-6 alpha OS=Homo sapiens GN=ATF6 PE=1 SV=3	74823	0.04	0
H0YIE9	FBXO21	H0YIE9_HUMAN F-box only protein 21 (Fragment) OS=Homo sapiens GN=FBXO21 PE=1 SV=1	59863	0.05	0
P55201	BRPF1	BRPF1_HUMAN Peregrin OS=Homo sapiens GN=BRPF1 PE=1 SV=2	139066	0.02	0
H0Y2P0	CD44	H0Y2P0_HUMAN CD44 antigen (Fragment) OS=Homo sapiens GN=CD44 PE=1 SV=1	31332	0.11	0
Q86UF4	CCDC190	CC190_HUMAN Coiled-coil domain-containing protein 190 OS=Homo sapiens GN=CCDC190 PE=2 SV=2	34481	0.1	0
H0YES2	DEPDC1	H0YES2_HUMAN DEP domain-containing protein 1A (Fragment) OS=Homo sapiens GN=DEPDC1 PE=1 SV=1	36209	0.09	0
Q8NDA8	MROH1	MROH1_HUMAN Maestro heat-like repeat-containing protein family member 1 OS=Homo sapiens GN=MROH1 PE=2 SV=3	183700	0.02	0
B5MCF9	PES1	B5MCF9_HUMAN Pescadillo homolog OS=Homo sapiens GN=PES1 PE=1 SV=1	66435	0.05	0
Q2KHM9	KIAA0753	MOONR_HUMAN Protein moonraker OS=Homo sapiens GN=KIAA0753 PE=1 SV=3	110251	0.03	0
Q8TCU5	GRIN3A	NMD3A_HUMAN Glutamate receptor ionotropic, NMDA 3A OS=Homo sapiens GN=GRIN3A PE=1 SV=2	126525	0.03	0
A0A0D9SF28	NBEA	A0A0D9SF28_HUMAN Neurobeachin OS=Homo sapiens GN=NBEA PE=1 SV=1	330108	0.02	0.01
Q9H3U1	UNC45A	UN45A_HUMAN Protein unc-45 homolog A OS=Homo sapiens GN=UNC45A PE=1 SV=1	104266	0.03	0
A0A087WXM8	BCAM	A0A087WXM8_HUMAN Basal cell adhesion molecule OS=Homo sapiens GN=BCAM PE=1 SV=1	64395	0.05	0
Q14108	SCARB2	SCRB2_HUMAN Lysosome membrane protein 2 OS=Homo sapiens GN=SCARB2 PE=1 SV=2	54712	0.06	0
Q8NCM8	DYNC2H1	DYHC2_HUMAN Cytoplasmic dynein 2 heavy chain 1 OS=Homo sapiens GN=DYNC2H1 PE=1 SV=4	495790	0.01	0
A0A0G2JH68	DIAPH1	A0A0G2JH68_HUMAN Protein diaphanous homolog 1 OS=Homo sapiens GN=DIAPH1 PE=1 SV=1	141953	0.02	0
H0Y9F8	CCSER1	H0Y9F8_HUMAN Serine-rich coiled-coil domain-containing protein 1 (Fragment) OS=Homo sapiens GN=CCSER1 PE=1 SV=1	19191	0.18	0
I3L2B2	EPN2	I3L2B2_HUMAN Epsin-2 OS=Homo sapiens GN=EPN2 PE=1 SV=1	61571	0.05	0
Q6Q759	SPAG17	SPG17_HUMAN Sperm-associated antigen 17 OS=Homo sapiens GN=SPAG17 PE=2 SV=1	252781	0.01	0
Q96PY5	FMNL2	FMNL2_HUMAN Formin-like protein 2 OS=Homo sapiens GN=FMNL2 PE=1 SV=3	123699	0.085	0.055
A0A0C4DGS0	NDUFA6	A0A0C4DGS0_HUMAN NADH dehydrogenase [ubiquinone] 1 alpha subcomplex subunit 6 OS=Homo sapiens GN=NDUFA6 PE=1 SV=1	15127	0.535	0.305
A0A087WSW9	TXNRD1	A0A087WSW9_HUMAN Thioredoxin reductase 1, cytoplasmic OS=Homo sapiens GN=TXNRD1 PE=1 SV=1	60782	0.05	0
Q5VZ46	KIAA1614	K1614_HUMAN Uncharacterized protein KIAA1614 OS=Homo sapiens GN=KIAA1614 PE=2 SV=3	127610	0.03	0
Q99943	AGPAT1	PLCA_HUMAN 1-acyl-sn-glycerol-3-phosphate acyltransferase alpha OS=Homo sapiens GN=AGPAT1 PE=1 SV=2	32038	0.22	0.12
Q6PI78	TMEM65	TMM65_HUMAN Transmembrane protein 65 OS=Homo sapiens GN=TMEM65 PE=1 SV=2	25767	0.205	0.075
O95487	SEC24B	SC24B_HUMAN Protein transport protein Sec24B OS=Homo sapiens GN=SEC24B PE=1 SV=2	138529	0.02	0
A0A087WZH9	IGKV1D-33	A0A087WZH9_HUMAN Protein IGKV1-33 OS=Homo sapiens GN=IGKV1D-33 PE=4 SV=1	11949	0.29	0
P01593	P01593	KV101_HUMAN Ig kappa chain V-I region AG OS=Homo sapiens PE=1 SV=1	12099	0.28	0
P18505	GABRB1	GBRB1_HUMAN Gamma-aminobutyric acid receptor subunit beta-1 OS=Homo sapiens GN=GABRB1 PE=2 SV=2	54485	0.06	0
O60269	GPRIN2	GRIN2_HUMAN G protein-regulated inducer of neurite outgrowth 2 OS=Homo sapiens GN=GPRIN2 PE=1 SV=2	48162	0.07	0
F5GXQ0	BROX	F5GXQ0_HUMAN BRO1 domain-containing protein BROX OS=Homo sapiens GN=BROX PE=1 SV=1	38645	0.09	0
A0A087WU38	GRIP2	A0A087WU38_HUMAN Glutamate receptor-interacting protein 2 OS=Homo sapiens GN=GRIP2 PE=1 SV=1	113416	0.03	0
I3L134	TSC2	I3L134_HUMAN Tuberin (Fragment) OS=Homo sapiens GN=TSC2 PE=4 SV=1	3208	1.2	0
Q96M42	LINC00479	CU129_HUMAN Putative uncharacterized protein encoded by LINC00479 OS=Homo sapiens GN=LINC00479 PE=5 SV=2	15541	0.47	0.44
A0A0J9YVX1	SORT1	A0A0J9YVX1_HUMAN Sortilin (Fragment) OS=Homo sapiens GN=SORT1 PE=1 SV=1	6558	0.55	0
A0A0A0MRK6	MTX1	A0A0A0MRK6_HUMAN Metaxin 1, isoform CRA_b OS=Homo sapiens GN=MTX1 PE=1 SV=1	51659	0.06	0
Q9NZI8	IGF2BP1	IF2B1_HUMAN Insulin-like growth factor 2 mRNA-binding protein 1 OS=Homo sapiens GN=IGF2BP1 PE=1 SV=2	63783	0.05	0
M0QXK4	RPS19	M0QXK4_HUMAN 40S ribosomal protein S19 (Fragment) OS=Homo sapiens GN=RPS19 PE=1 SV=1	8474	0.42	0
P13521	SCG2	SCG2_HUMAN Secretogranin-2 OS=Homo sapiens GN=SCG2 PE=1 SV=2	70897	0.05	0
A0A087WWB6	TAGLN3	A0A087WWB6_HUMAN Transgelin OS=Homo sapiens GN=TAGLN3 PE=1 SV=1	25223	0.29	0.16
Q14677	CLINT1	EPN4_HUMAN Clathrin interactor 1 OS=Homo sapiens GN=CLINT1 PE=1 SV=1	68273	0.05	0
P00540	MOS	MOS_HUMAN Proto-oncogene serine/threonine-protein kinase mos OS=Homo sapiens GN=MOS PE=1 SV=1	38366	0.105	0.015
O60502	MGEA5	OGA_HUMAN Protein O-GlcNAcase OS=Homo sapiens GN=MGEA5 PE=1 SV=2	103932	0.065	0.035
A0A087X0K9	TJP1	A0A087X0K9_HUMAN Tight junction protein ZO-1 OS=Homo sapiens GN=TJP1 PE=1 SV=1	188076	0.045	0.025
Q10713	PMPCA	MPPA_HUMAN Mitochondrial-processing peptidase subunit alpha OS=Homo sapiens GN=PMPCA PE=1 SV=2	58729	0.06	0
Q5VUB5	FAM171A1	F1711_HUMAN Protein FAM171A1 OS=Homo sapiens GN=FAM171A1 PE=1 SV=1	98477	0.03	0
E9PR32	RGS4	E9PR32_HUMAN Regulator of G-protein-signaling 4 OS=Homo sapiens GN=RGS4 PE=4 SV=1	13203	0.26	0
P43490	NAMPT	NAMPT_HUMAN Nicotinamide phosphoribosyltransferase OS=Homo sapiens GN=NAMPT PE=1 SV=1	55772	0.09	0.03
P26196	DDX6	DDX6_HUMAN Probable ATP-dependent RNA helicase DDX6 OS=Homo sapiens GN=DDX6 PE=1 SV=2	54781	0.06	0
A0A087WVV1	PSMB2	A0A087WVV1_HUMAN Proteasome subunit beta type-2 OS=Homo sapiens GN=PSMB2 PE=1 SV=1	9608	0.36	0
Q9C0B6	BRINP2	BRNP2_HUMAN BMP/retinoic acid-inducible neural-specific protein 2 OS=Homo sapiens GN=BRINP2 PE=2 SV=2	90374	0.04	0
P62906	RPL10A	RL10A_HUMAN 60S ribosomal protein L10a OS=Homo sapiens GN=RPL10A PE=1 SV=2	24987	0.21	0.08
O43299	AP5Z1	AP5Z1_HUMAN AP-5 complex subunit zeta-1 OS=Homo sapiens GN=AP5Z1 PE=1 SV=2	89690	0.04	0
A0A0A0MSY2	GTF2IRD2	A0A0A0MSY2_HUMAN General transcription factor II-I repeat domain-containing protein 2A OS=Homo sapiens GN=GTF2IRD2 PE=1 SV=1	108467	0.03	0
A0A0A0MRI7	ARV1	A0A0A0MRI7_HUMAN Protein ARV1 OS=Homo sapiens GN=ARV1 PE=1 SV=1	26831	0.12	0
Q14515	SPARCL1	SPRL1_HUMAN SPARC-like protein 1 OS=Homo sapiens GN=SPARCL1 PE=1 SV=2	76017	0.09	0.05
P22033	MUT	MUTA_HUMAN Methylmalonyl-CoA mutase, mitochondrial OS=Homo sapiens GN=MUT PE=1 SV=4	83538	0.06	0.02
D6RB49	DTHD1	D6RB49_HUMAN Death domain-containing protein 1 OS=Homo sapiens GN=DTHD1 PE=4 SV=1	93879	0.03	0
H0Y9R4	RPL9	H0Y9R4_HUMAN 60S ribosomal protein L9 (Fragment) OS=Homo sapiens GN=RPL9 PE=1 SV=1	10264	0.34	0
Q66K74	MAP1S	MAP1S_HUMAN Microtubule-associated protein 1S OS=Homo sapiens GN=MAP1S PE=1 SV=2	113111	0.06	0.03
Q96CS3	FAF2	FAF2_HUMAN FAS-associated factor 2 OS=Homo sapiens GN=FAF2 PE=1 SV=2	52933	0.06	0
Q6ZMI0	PPP1R21	PPR21_HUMAN Protein phosphatase 1 regulatory subunit 21 OS=Homo sapiens GN=PPP1R21 PE=1 SV=1	88773	0.04	0
Q9H993	ARMT1	ARMT1_HUMAN Protein-glutamate O-methyltransferase OS=Homo sapiens GN=ARMT1 PE=1 SV=1	51539	0.06	0
Q5JX83	HSPA12B	Q5JX83_HUMAN Heat shock 70 kDa protein 12B OS=Homo sapiens GN=HSPA12B PE=1 SV=2	67388	0.075	0.025
P55263	ADK	ADK_HUMAN Adenosine kinase OS=Homo sapiens GN=ADK PE=1 SV=2	40919	0.17	0.09
A0A0A0MRE9	AKAP9	A0A0A0MRE9_HUMAN A-kinase anchor protein 9 OS=Homo sapiens GN=AKAP9 PE=1 SV=1	364236	0.01	0
Q15111	PLCL1	PLCL1_HUMAN Inactive phospholipase C-like protein 1 OS=Homo sapiens GN=PLCL1 PE=1 SV=3	124360	0.03	0
O75110	ATP9A	ATP9A_HUMAN Probable phospholipid-transporting ATPase IIA OS=Homo sapiens GN=ATP9A PE=1 SV=3	119989	0.055	0.025
P35612	ADD2	ADDB_HUMAN Beta-adducin OS=Homo sapiens GN=ADD2 PE=1 SV=3	81260	0.205	0.165
F6V2D4	LGALS8	F6V2D4_HUMAN Galectin OS=Homo sapiens GN=LGALS8 PE=1 SV=1	34192	0.15	0.05
P05556	ITGB1	ITB1_HUMAN Integrin beta-1 OS=Homo sapiens GN=ITGB1 PE=1 SV=2	91664	0.095	0.055
P22792	CPN2	CPN2_HUMAN Carboxypeptidase N subunit 2 OS=Homo sapiens GN=CPN2 PE=1 SV=3	61373	0.05	0
P62993	GRB2	GRB2_HUMAN Growth factor receptor-bound protein 2 OS=Homo sapiens GN=GRB2 PE=1 SV=1	25304	0.205	0.075
Q96FJ2	DYNLL2	DYL2_HUMAN Dynein light chain 2, cytoplasmic OS=Homo sapiens GN=DYNLL2 PE=1 SV=1	10457	1.065	0.295
A0A087WZQ5	MERTK	A0A087WZQ5_HUMAN Tyrosine-protein kinase Mer OS=Homo sapiens GN=MERTK PE=1 SV=1	67500	0.05	0
F6W5V1	FAM47E-STBD1	F6W5V1_HUMAN Protein FAM47E-STBD1 OS=Homo sapiens GN=FAM47E-STBD1 PE=4 SV=2	6293	0.075	0.015
O14949	UQCRQ	QCR8_HUMAN Cytochrome b-c1 complex subunit 8 OS=Homo sapiens GN=UQCRQ PE=1 SV=4	9900	0.91	0.56
A0A087WZX2	NDUFB6	A0A087WZX2_HUMAN NADH dehydrogenase [ubiquinone] 1 beta subcomplex subunit 6 OS=Homo sapiens GN=NDUFB6 PE=1 SV=1	11708	0.735	0.435
P03915	MT-ND5	NU5M_HUMAN NADH-ubiquinone oxidoreductase chain 5 OS=Homo sapiens GN=MT-ND5 PE=1 SV=2	67325	0.075	0.025
K7EIX1	PLIN5	K7EIX1_HUMAN Perilipin-5 OS=Homo sapiens GN=PLIN5 PE=1 SV=1	6288	0.57	0
M0QYZ2	AP2S1	M0QYZ2_HUMAN AP-2 complex subunit sigma OS=Homo sapiens GN=AP2S1 PE=1 SV=1	19145	0.405	0.225
O43295	SRGAP3	SRGP3_HUMAN SLIT-ROBO Rho GTPase-activating protein 3 OS=Homo sapiens GN=SRGAP3 PE=1 SV=3	125395	0.04	0.01
Q13637	RAB32	RAB32_HUMAN Ras-related protein Rab-32 OS=Homo sapiens GN=RAB32 PE=1 SV=3	25210	0.13	0
H7BZJ7	FANCD2	H7BZJ7_HUMAN Fanconi anemia group D2 protein (Fragment) OS=Homo sapiens GN=FANCD2 PE=1 SV=1	85193	0.04	0
Q8N0X7	SPG20	SPG20_HUMAN Spartin OS=Homo sapiens GN=SPG20 PE=1 SV=1	73358	0.065	0.025
Q9NZB2	FAM120A	F120A_HUMAN Constitutive coactivator of PPAR-gamma-like protein 1 OS=Homo sapiens GN=FAM120A PE=1 SV=2	123008	0.03	0
H7C114	PCLO	H7C114_HUMAN Protein piccolo (Fragment) OS=Homo sapiens GN=PCLO PE=1 SV=1	6182	0.58	0
Q9NRM7	LATS2	LATS2_HUMAN Serine/threonine-protein kinase LATS2 OS=Homo sapiens GN=LATS2 PE=1 SV=2	120973	0.03	0
Q99575	POP1	POP1_HUMAN Ribonucleases P/MRP protein subunit POP1 OS=Homo sapiens GN=POP1 PE=1 SV=2	116346	0.03	0
H3BS74	ARMC5	H3BS74_HUMAN Armadillo repeat-containing protein 5 (Fragment) OS=Homo sapiens GN=ARMC5 PE=1 SV=1	64133	0.05	0
Q29RF7	PDS5A	PDS5A_HUMAN Sister chromatid cohesion protein PDS5 homolog A OS=Homo sapiens GN=PDS5A PE=1 SV=1	152274	0.02	0
Q5TEC6	HIST2H3PS2	Q5TEC6_HUMAN Histone H3 OS=Homo sapiens GN=HIST2H3PS2 PE=1 SV=1	15478	1.26	0.44
A0A0G2JLL6	A0A0G2JLL6	A0A0G2JLL6_HUMAN Uncharacterized protein OS=Homo sapiens PE=4 SV=1	37152	0.14	0.05
E7EPT4	NDUFV2	E7EPT4_HUMAN NADH dehydrogenase [ubiquinone] flavoprotein 2, mitochondrial OS=Homo sapiens GN=NDUFV2 PE=1 SV=1	28231	0.34	0.22
P98160	HSPG2	PGBM_HUMAN Basement membrane-specific heparan sulfate proteoglycan core protein OS=Homo sapiens GN=HSPG2 PE=1 SV=4	479253	0.035	0.025
A0A0G2JPF8	HNRNPCL4	A0A0G2JPF8_HUMAN Heterogeneous nuclear ribonucleoprotein C-like 4 OS=Homo sapiens GN=HNRNPCL4 PE=4 SV=1	32209	0.425	0.205
B1AKR6	DYNLRB1	B1AKR6_HUMAN Dynein light chain roadblock-type 1 OS=Homo sapiens GN=DYNLRB1 PE=1 SV=1	16527	0.2	0
A0A087X1X7	EEF1D	A0A087X1X7_HUMAN Elongation factor 1-delta OS=Homo sapiens GN=EEF1D PE=1 SV=1	69696	0.075	0.025
Q9H008	LHPP	LHPP_HUMAN Phospholysine phosphohistidine inorganic pyrophosphate phosphatase OS=Homo sapiens GN=LHPP PE=1 SV=2	29432	0.245	0.135
P02689	PMP2	MYP2_HUMAN Myelin P2 protein OS=Homo sapiens GN=PMP2 PE=1 SV=3	15014	1.06	0.21
J3QRS3	MYL12A	J3QRS3_HUMAN Myosin regulatory light chain 12A OS=Homo sapiens GN=MYL12A PE=1 SV=1	20501	0.255	0.095
O43390	HNRNPR	HNRPR_HUMAN Heterogeneous nuclear ribonucleoprotein R OS=Homo sapiens GN=HNRNPR PE=1 SV=1	71184	0.17	0.03
H3BLU7	AKR7A2	H3BLU7_HUMAN Aflatoxin B1 aldehyde reductase member 2 (Fragment) OS=Homo sapiens GN=AKR7A2 PE=1 SV=1	35004	0.09	0
O43678	NDUFA2	NDUA2_HUMAN NADH dehydrogenase [ubiquinone] 1 alpha subcomplex subunit 2 OS=Homo sapiens GN=NDUFA2 PE=1 SV=3	11029	0.52	0.21
H0YIN7	H0YIN7	H0YIN7_HUMAN Uncharacterized protein (Fragment) OS=Homo sapiens PE=4 SV=2	17553	0.19	0
H0Y6E7	RBMX	H0Y6E7_HUMAN RNA-binding motif protein, X chromosome (Fragment) OS=Homo sapiens GN=RBMX PE=1 SV=2	31837	0.16	0.06
O75874	IDH1	IDHC_HUMAN Isocitrate dehydrogenase [NADP] cytoplasmic OS=Homo sapiens GN=IDH1 PE=1 SV=2	46915	0.15	0
A0A024R571	EHD1	A0A024R571_HUMAN EH domain-containing protein 1 OS=Homo sapiens GN=EHD1 PE=1 SV=1	61945	0.265	0.095
A0A0A0MT20	EMILIN1	A0A0A0MT20_HUMAN EMILIN-1 (Fragment) OS=Homo sapiens GN=EMILIN1 PE=1 SV=1	36057	0.09	0
A0A087WZV1	HNRNPAB	A0A087WZV1_HUMAN Heterogeneous nuclear ribonucleoprotein A/B OS=Homo sapiens GN=HNRNPAB PE=1 SV=1	36650	0.435	0.245
P51991	HNRNPA3	ROA3_HUMAN Heterogeneous nuclear ribonucleoprotein A3 OS=Homo sapiens GN=HNRNPA3 PE=1 SV=2	39799	0.635	0.255
P28066	PSMA5	PSA5_HUMAN Proteasome subunit alpha type-5 OS=Homo sapiens GN=PSMA5 PE=1 SV=3	26565	0.13	0
Q04760	GLO1	LGUL_HUMAN Lactoylglutathione lyase OS=Homo sapiens GN=GLO1 PE=1 SV=4	20992	0.455	0.105
P31942	HNRNPH3	HNRH3_HUMAN Heterogeneous nuclear ribonucleoprotein H3 OS=Homo sapiens GN=HNRNPH3 PE=1 SV=2	36960	0.14	0.05
Q8NBS9	TXNDC5	TXND5_HUMAN Thioredoxin domain-containing protein 5 OS=Homo sapiens GN=TXNDC5 PE=1 SV=2	48283	0.07	0
Q9H6X2	ANTXR1	ANTR1_HUMAN Anthrax toxin receptor 1 OS=Homo sapiens GN=ANTXR1 PE=1 SV=2	63433	0.275	0.205
Q5H8X8	UTS2	Q5H8X8_HUMAN Urotensin-2 OS=Homo sapiens GN=UTS2 PE=1 SV=1	16380	0.21	0
H3BT58	COTL1	H3BT58_HUMAN Coactosin-like protein OS=Homo sapiens GN=COTL1 PE=1 SV=1	8219	0.735	0.305
P02743	APCS	SAMP_HUMAN Serum amyloid P-component OS=Homo sapiens GN=APCS PE=1 SV=2	25485	0.205	0.075
P19338	NCL	NUCL_HUMAN Nucleolin OS=Homo sapiens GN=NCL PE=1 SV=3	76625	0.085	0.045
Q9NWB6	ARGLU1	ARGL1_HUMAN Arginine and glutamate-rich protein 1 OS=Homo sapiens GN=ARGLU1 PE=1 SV=1	33197	0.1	0
Q9HD20	ATP13A1	AT131_HUMAN Manganese-transporting ATPase 13A1 OS=Homo sapiens GN=ATP13A1 PE=1 SV=2	134523	0.02	0
A0A087WUK2	HNRNPDL	A0A087WUK2_HUMAN Heterogeneous nuclear ribonucleoprotein D-like OS=Homo sapiens GN=HNRNPDL PE=1 SV=1	40187	0.125	0.045
H7BXK9	ABCB6	H7BXK9_HUMAN ATP-binding cassette sub-family B member 6, mitochondrial (Fragment) OS=Homo sapiens GN=ABCB6 PE=1 SV=1	77897	0.04	0
O75348	ATP6V1G1	VATG1_HUMAN V-type proton ATPase subunit G 1 OS=Homo sapiens GN=ATP6V1G1 PE=1 SV=3	13863	0.25	0
A0A0C4DG17	RPSA	A0A0C4DG17_HUMAN 40S ribosomal protein SA OS=Homo sapiens GN=RPSA PE=1 SV=1	33464	0.1	0
A0A087WTT1	PABPC1	A0A087WTT1_HUMAN Polyadenylate-binding protein OS=Homo sapiens GN=PABPC1 PE=1 SV=1	58727	0.09	0.03
M0QXS5	HNRNPL	M0QXS5_HUMAN Heterogeneous nuclear ribonucleoprotein L (Fragment) OS=Homo sapiens GN=HNRNPL PE=1 SV=1	59292	0.15	0.09
A0A0A0MSG0	WIPF3	A0A0A0MSG0_HUMAN WAS/WASL-interacting protein family member 3 OS=Homo sapiens GN=WIPF3 PE=1 SV=1	49603	0.05	0.02
Q7KZ85	SUPT6H	SPT6H_HUMAN Transcription elongation factor SPT6 OS=Homo sapiens GN=SUPT6H PE=1 SV=2	200203	0.02	0
A0A096LNH6	DOCK1	A0A096LNH6_HUMAN Dedicator of cytokinesis protein 1 OS=Homo sapiens GN=DOCK1 PE=1 SV=1	218584	0.01	0
G5E9W1	TIPARP	G5E9W1_HUMAN TCDD-inducible poly [ADP-ribose] polymerase (Fragment) OS=Homo sapiens GN=TIPARP PE=4 SV=1	76734	0.04	0
K7ELL7	PRKCSH	K7ELL7_HUMAN Glucosidase 2 subunit beta OS=Homo sapiens GN=PRKCSH PE=1 SV=1	61124	0.035	0.015
Q6ZW33	MICALCL	MICLK_HUMAN MICAL C-terminal-like protein OS=Homo sapiens GN=MICALCL PE=2 SV=3	77515	0.16	0.12
Q9P2Y5	UVRAG	UVRAG_HUMAN UV radiation resistance-associated gene protein OS=Homo sapiens GN=UVRAG PE=1 SV=1	78901	0.04	0
Q9H9D4	ZNF408	ZN408_HUMAN Zinc finger protein 408 OS=Homo sapiens GN=ZNF408 PE=1 SV=1	80157	0.04	0
Q15847	ADIRF	ADIRF_HUMAN Adipogenesis regulatory factor OS=Homo sapiens GN=ADIRF PE=1 SV=1	7850	0.45	0
E9PDF6	MYO1B	E9PDF6_HUMAN Unconventional myosin-Ib OS=Homo sapiens GN=MYO1B PE=1 SV=1	129426	0.04	0.01
H7C0R7	CYB5R1	H7C0R7_HUMAN NADH-cytochrome b5 reductase 1 (Fragment) OS=Homo sapiens GN=CYB5R1 PE=1 SV=1	25060	0.13	0
O60882	MMP20	MMP20_HUMAN Matrix metalloproteinase-20 OS=Homo sapiens GN=MMP20 PE=1 SV=3	54523	0.06	0
P53007	SLC25A1	TXTP_HUMAN Tricarboxylate transport protein, mitochondrial OS=Homo sapiens GN=SLC25A1 PE=1 SV=2	34333	0.15	0.05
A0A087WYL5	SEZ6L2	A0A087WYL5_HUMAN Seizure 6-like protein 2 OS=Homo sapiens GN=SEZ6L2 PE=1 SV=1	100611	0.03	0
O95168	NDUFB4	NDUB4_HUMAN NADH dehydrogenase [ubiquinone] 1 beta subcomplex subunit 4 OS=Homo sapiens GN=NDUFB4 PE=1 SV=3	15256	0.73	0.51
Q5TBG5	PSMB7	Q5TBG5_HUMAN Proteasome subunit beta type (Fragment) OS=Homo sapiens GN=PSMB7 PE=1 SV=1	23050	0.15	0
C9JKI3	CAV1	C9JKI3_HUMAN Caveolin (Fragment) OS=Homo sapiens GN=CAV1 PE=1 SV=1	16089	0.34	0.13
Q53TN4	CYBRD1	CYBR1_HUMAN Cytochrome b reductase 1 OS=Homo sapiens GN=CYBRD1 PE=1 SV=1	31735	0.1	0
A0A0R4J2E8	MATR3	A0A0R4J2E8_HUMAN Matrin-3 OS=Homo sapiens GN=MATR3 PE=4 SV=1	95078	0.03	0
P13796	LCP1	PLSL_HUMAN Plastin-2 OS=Homo sapiens GN=LCP1 PE=1 SV=6	70814	0.05	0
Q5VWQ8	DAB2IP	DAB2P_HUMAN Disabled homolog 2-interacting protein OS=Homo sapiens GN=DAB2IP PE=1 SV=2	132513	0.02	0
P23368	ME2	MAOM_HUMAN NAD-dependent malic enzyme, mitochondrial OS=Homo sapiens GN=ME2 PE=1 SV=1	66029	0.075	0.025
Q9HB71	CACYBP	CYBP_HUMAN Calcyclin-binding protein OS=Homo sapiens GN=CACYBP PE=1 SV=2	26308	0.09	0.04
P15924	DSP	DESP_HUMAN Desmoplakin OS=Homo sapiens GN=DSP PE=1 SV=3	334021	0.015	0.005
Q8TF61	FBXO41	FBX41_HUMAN F-box only protein 41 OS=Homo sapiens GN=FBXO41 PE=2 SV=5	95920	0.03	0
Q9HAU5	UPF2	RENT2_HUMAN Regulator of nonsense transcripts 2 OS=Homo sapiens GN=UPF2 PE=1 SV=1	148972	0.02	0
A0A0A0MTM9	ADCY2	A0A0A0MTM9_HUMAN Adenylate cyclase type 2 OS=Homo sapiens GN=ADCY2 PE=1 SV=1	124998	0.03	0
H7C592	PPEF1	H7C592_HUMAN Serine/threonine-protein phosphatase with EF-hands 1 (Fragment) OS=Homo sapiens GN=PPEF1 PE=1 SV=1	13381	0.25	0
Q14106	TOB2	TOB2_HUMAN Protein Tob2 OS=Homo sapiens GN=TOB2 PE=1 SV=2	36780	0.09	0
P00491	PNP	PNPH_HUMAN Purine nucleoside phosphorylase OS=Homo sapiens GN=PNP PE=1 SV=2	32325	0.1	0
P55058	PLTP	PLTP_HUMAN Phospholipid transfer protein OS=Homo sapiens GN=PLTP PE=1 SV=1	54933	0.06	0
