# Supplementary material for: Enrichment of extracellular vesicles from tissues of the central nervous system by PROSPR
Source: Mol Neurodegener. 2016 May 23;11:41. doi: 10.1186/s13024-016-0108-1 (PMC4877958; doi:10.1186/s13024-016-0108-1)
Supplement: Additional file 6: — Dataset 5. List of 72 novel identified EV proteins from CNS tissue present in whole brain proteome. List of 54 novel identified EV proteins from CNS tissue only present in EV-enriched fractions. (XLS 322 kb) [file 13024_2016_108_MOESM6_ESM.xls]

## Sheet: S5 Dataset Sheet 1
Enrichment of extracellular vesicles from tissues of the central nervous system by PROSPR
Xavier Gallart-Palau, Aida Serra and Siu Kwan Sze
Supplementary Dataset 5. List of 72 novel identified EV proteins from CNS tissue present in whole brain proteome.
Accession	GS	Name	Protein Mass (Da)
P17600	SYN1	SYN1_HUMAN Synapsin-1 OS=Homo sapiens GN=SYN1 PE=1 SV=3	74237
Q8N111	CEND1	CEND_HUMAN Cell cycle exit and neuronal differentiation protein 1 OS=Homo sapiens GN=CEND1 PE=2 SV=1	15002
Q9UQM7	CAMK2A	KCC2A_HUMAN Calcium/calmodulin-dependent protein kinase type II subunit alpha OS=Homo sapiens GN=CAMK2A PE=1 SV=2	54624
P01620	P01620	KV302_HUMAN Ig kappa chain V-III region SIE OS=Homo sapiens PE=1 SV=1	11882
P04271	S100B	S100B_HUMAN Protein S100-B OS=Homo sapiens GN=S100B PE=1 SV=2	10820
P43004	SLC1A2	EAA2_HUMAN Excitatory amino acid transporter 2 OS=Homo sapiens GN=SLC1A2 PE=1 SV=2	62577
C9JTE0	MOG	C9JTE0_HUMAN Myelin-oligodendrocyte glycoprotein OS=Homo sapiens GN=MOG PE=1 SV=1	24196
Q13554	CAMK2B	KCC2B_HUMAN Calcium/calmodulin-dependent protein kinase type II subunit beta OS=Homo sapiens GN=CAMK2B PE=1 SV=3	73544
Q92752	TNR	TENR_HUMAN Tenascin-R OS=Homo sapiens GN=TNR PE=1 SV=3	151805
A0A087WWB6	TAGLN3	A0A087WWB6_HUMAN Transgelin OS=Homo sapiens GN=TAGLN3 PE=1 SV=1	25223
P00403	MT-CO2	COX2_HUMAN Cytochrome c oxidase subunit 2 OS=Homo sapiens GN=MT-CO2 PE=1 SV=1	25719
Q5T7Y6	S100A1	Q5T7Y6_HUMAN Protein S100 OS=Homo sapiens GN=S100A1 PE=1 SV=1	16056
Q58FF6	HSP90AB4P	H90B4_HUMAN Putative heat shock protein HSP 90-beta 4 OS=Homo sapiens GN=HSP90AB4P PE=5 SV=1	58855
V9PBN7	AQP4	V9PBN7_HUMAN Aquaporin 4 isoform delta4 OS=Homo sapiens GN=AQP4 PE=1 SV=1	32262
Q7L0J3	SV2A	SV2A_HUMAN Synaptic vesicle glycoprotein 2A OS=Homo sapiens GN=SV2A PE=1 SV=1	83440
P14415	ATP1B2	AT1B2_HUMAN Sodium/potassium-transporting ATPase subunit beta-2 OS=Homo sapiens GN=ATP1B2 PE=1 SV=3	33745
Q9BY11	PACSIN1	PACN1_HUMAN Protein kinase C and casein kinase substrate in neurons protein 1 OS=Homo sapiens GN=PACSIN1 PE=1 SV=1	51276
P01616	P01616	KV203_HUMAN Ig kappa chain V-II region MIL OS=Homo sapiens PE=1 SV=1	12162
Q14CZ8	HEPACAM	HECAM_HUMAN Hepatocyte cell adhesion molecule OS=Homo sapiens GN=HEPACAM PE=1 SV=1	46226
P49418	AMPH	AMPH_HUMAN Amphiphysin OS=Homo sapiens GN=AMPH PE=1 SV=1	76381
Q5T3J1	HAPLN2	Q5T3J1_HUMAN Hyaluronan and proteoglycan link protein 2 (Fragment) OS=Homo sapiens GN=HAPLN2 PE=1 SV=1	21043
D3YTA9	PPP3R1	D3YTA9_HUMAN Calcineurin subunit B type 1 OS=Homo sapiens GN=PPP3R1 PE=1 SV=1	21717
A0A087WZQ7	NAPB	A0A087WZQ7_HUMAN Beta-soluble NSF attachment protein OS=Homo sapiens GN=NAPB PE=1 SV=1	34238
P01765	P01765	HV304_HUMAN Ig heavy chain V-III region TIL OS=Homo sapiens PE=1 SV=1	12462
A0A087X2B3	NRCAM	A0A087X2B3_HUMAN Neuronal cell adhesion molecule OS=Homo sapiens GN=NRCAM PE=1 SV=1	86036
Q6PUV4	CPLX2	CPLX2_HUMAN Complexin-2 OS=Homo sapiens GN=CPLX2 PE=2 SV=2	15499
P20916	MAG	MAG_HUMAN Myelin-associated glycoprotein OS=Homo sapiens GN=MAG PE=1 SV=1	69880
Q9P2U7	SLC17A7	VGLU1_HUMAN Vesicular glutamate transporter 1 OS=Homo sapiens GN=SLC17A7 PE=2 SV=1	62258
A0A087WYM3	SIRT2	A0A087WYM3_HUMAN NAD-dependent protein deacetylase sirtuin-2 OS=Homo sapiens GN=SIRT2 PE=1 SV=1	43958
Q9BPU6	DPYSL5	DPYL5_HUMAN Dihydropyrimidinase-related protein 5 OS=Homo sapiens GN=DPYSL5 PE=1 SV=1	61952
P02689	PMP2	MYP2_HUMAN Myelin P2 protein OS=Homo sapiens GN=PMP2 PE=1 SV=3	15014
O43761	SYNGR3	SNG3_HUMAN Synaptogyrin-3 OS=Homo sapiens GN=SYNGR3 PE=1 SV=2	24768
O43678	NDUFA2	NDUA2_HUMAN NADH dehydrogenase [ubiquinone] 1 alpha subcomplex subunit 2 OS=Homo sapiens GN=NDUFA2 PE=1 SV=3	11029
P23515	OMG	OMGP_HUMAN Oligodendrocyte-myelin glycoprotein OS=Homo sapiens GN=OMG PE=1 SV=2	50032
Q7L099	RUFY3	RUFY3_HUMAN Protein RUFY3 OS=Homo sapiens GN=RUFY3 PE=1 SV=1	53216
P78352	DLG4	DLG4_HUMAN Disks large homolog 4 OS=Homo sapiens GN=DLG4 PE=1 SV=3	80788
Q9H0Q3	FXYD6	FXYD6_HUMAN FXYD domain-containing ion transport regulator 6 OS=Homo sapiens GN=FXYD6 PE=1 SV=1	10706
P01762	P01762	HV301_HUMAN Ig heavy chain V-III region TRO OS=Homo sapiens PE=1 SV=1	13578
Q9UM19	HPCAL4	HPCL4_HUMAN Hippocalcin-like protein 4 OS=Homo sapiens GN=HPCAL4 PE=1 SV=3	22359
H0Y4J2	MRPL37	H0Y4J2_HUMAN 39S ribosomal protein L37, mitochondrial (Fragment) OS=Homo sapiens GN=MRPL37 PE=1 SV=1	29806
P00846	MT-ATP6	ATP6_HUMAN ATP synthase subunit a OS=Homo sapiens GN=MT-ATP6 PE=1 SV=1	24801
P30531	SLC6A1	SC6A1_HUMAN Sodium- and chloride-dependent GABA transporter 1 OS=Homo sapiens GN=SLC6A1 PE=1 SV=2	67827
A0A0C4DG09	CADM3	A0A0C4DG09_HUMAN Cell adhesion molecule 3 (Fragment) OS=Homo sapiens GN=CADM3 PE=1 SV=1	25981
A0A0A0MTP9	FAIM2	A0A0A0MTP9_HUMAN Protein lifeguard 2 (Fragment) OS=Homo sapiens GN=FAIM2 PE=1 SV=1	27606
P01621	P01621	KV303_HUMAN Ig kappa chain V-III region NG9 (Fragment) OS=Homo sapiens PE=2 SV=1	10836
P23471	PTPRZ1	PTPRZ_HUMAN Receptor-type tyrosine-protein phosphatase zeta OS=Homo sapiens GN=PTPRZ1 PE=1 SV=4	255683
Q8TB36	GDAP1	GDAP1_HUMAN Ganglioside-induced differentiation-associated protein 1 OS=Homo sapiens GN=GDAP1 PE=1 SV=3	41548
P0C7P4	UQCRFS1P1	UCRIL_HUMAN Putative cytochrome b-c1 complex subunit Rieske-like protein 1 OS=Homo sapiens GN=UQCRFS1P1 PE=5 SV=1	31081
P01742	P01742	HV101_HUMAN Ig heavy chain V-I region EU OS=Homo sapiens PE=1 SV=1	12578
S4R435	RPS10-NUDT3	S4R435_HUMAN Protein RPS10-NUDT3 (Fragment) OS=Homo sapiens GN=RPS10-NUDT3 PE=3 SV=1	32633
P78357	CNTNAP1	CNTP1_HUMAN Contactin-associated protein 1 OS=Homo sapiens GN=CNTNAP1 PE=1 SV=1	158220
H7C4W3	SYP	H7C4W3_HUMAN Synaptophysin (Fragment) OS=Homo sapiens GN=SYP PE=1 SV=1	21639
A0A0C4DGS0	NDUFA6	A0A0C4DGS0_HUMAN NADH dehydrogenase [ubiquinone] 1 alpha subcomplex subunit 6 OS=Homo sapiens GN=NDUFA6 PE=1 SV=1	15127
Q8N3J6	CADM2	CADM2_HUMAN Cell adhesion molecule 2 OS=Homo sapiens GN=CADM2 PE=2 SV=1	47980
A0A0A0MSG0	WIPF3	A0A0A0MSG0_HUMAN WAS/WASL-interacting protein family member 3 OS=Homo sapiens GN=WIPF3 PE=1 SV=1	49603
E5RHC5	ARFGAP1	E5RHC5_HUMAN ADP-ribosylation factor GTPase-activating protein 1 (Fragment) OS=Homo sapiens GN=ARFGAP1 PE=1 SV=2	29395
F6X2W2	NEGR1	F6X2W2_HUMAN Neuronal growth regulator 1 OS=Homo sapiens GN=NEGR1 PE=1 SV=1	33286
RRRQ9UQ90	SPG7	SPG7_HUMAN Paraplegin OS=Homo sapiens GN=SPG7 PE=1 SV=2	88407
P01717	P01717	LV403_HUMAN Ig lambda chain V-IV region Hil OS=Homo sapiens PE=1 SV=1	11624
Q6P587	FAHD1	FAHD1_HUMAN Acylpyruvase FAHD1, mitochondrial OS=Homo sapiens GN=FAHD1 PE=1 SV=2	25112
A0A087WYL5	SEZ6L2	A0A087WYL5_HUMAN Seizure 6-like protein 2 OS=Homo sapiens GN=SEZ6L2 PE=1 SV=1	100611
M0QZ28	DTNA	M0QZ28_HUMAN Dystrobrevin alpha OS=Homo sapiens GN=DTNA PE=1 SV=1	40918
H9KV31	NCAM2	H9KV31_HUMAN Neural cell adhesion molecule 2 OS=Homo sapiens GN=NCAM2 PE=1 SV=2	91864
H0YD97	PDHX	H0YD97_HUMAN Pyruvate dehydrogenase protein X component, mitochondrial (Fragment) OS=Homo sapiens GN=PDHX PE=1 SV=1	20718
Q99250	SCN2A	SCN2A_HUMAN Sodium channel protein type 2 subunit alpha OS=Homo sapiens GN=SCN2A PE=1 SV=3	229994
A0A0J9YWW6	APOO	A0A0J9YWW6_HUMAN MICOS complex subunit MIC26 (Fragment) OS=Homo sapiens GN=APOO PE=1 SV=1	9981
A0A0J9YX34	TRIM2	A0A0J9YX34_HUMAN Tripartite motif-containing protein 2 OS=Homo sapiens GN=TRIM2 PE=1 SV=1	59330
Q9UPA5	BSN	BSN_HUMAN Protein bassoon OS=Homo sapiens GN=BSN PE=2 SV=4	418324
Q5TF21	SOGA3	SOGA3_HUMAN Protein SOGA3 OS=Homo sapiens GN=SOGA3 PE=3 SV=1	103478
F8VP47	RPH3A	F8VP47_HUMAN Rabphilin-3A OS=Homo sapiens GN=RPH3A PE=1 SV=1	71955
A6NMB1	SIGLEC16	SIG16_HUMAN Sialic acid-binding Ig-like lectin 16 OS=Homo sapiens GN=SIGLEC16 PE=2 SV=3	53757
C9JXI5	TMEM198	C9JXI5_HUMAN Transmembrane protein 198 (Fragment) OS=Homo sapiens GN=TMEM198 PE=1 SV=1	24883

## Sheet: S5 Dataset Sheet 2
Enrichment of extracellular vesicles from tissues of the central nervous system by PROSPR
Xavier Gallart-Palau, Aida Serra and Siu Kwan Sze
Supplementary Dataset 5. List of 54 novel identified EV proteins from CNS tissue only present in EV-enriched fractions.
Accession	GS	Name	Protein Mass (Da)
Q9ULD0	OGDHL	OGDHL_HUMAN 2-oxoglutarate dehydrogenase-like, mitochondrial OS=Homo sapiens GN=OGDHL PE=1 SV=3	115264
P21397	MAOA	AOFA_HUMAN Amine oxidase [flavin-containing] A OS=Homo sapiens GN=MAOA PE=1 SV=1	60157
Q5F2F8	PPP3CB	Q5F2F8_HUMAN Serine/threonine-protein phosphatase OS=Homo sapiens GN=PPP3CB PE=1 SV=1	56720
Q8N9I0	SYT2	SYT2_HUMAN Synaptotagmin-2 OS=Homo sapiens GN=SYT2 PE=1 SV=2	47355
Q9UHC6	CNTNAP2	CNTP2_HUMAN Contactin-associated protein-like 2 OS=Homo sapiens GN=CNTNAP2 PE=1 SV=1	150183
Q13367	AP3B2	AP3B2_HUMAN AP-3 complex subunit beta-2 OS=Homo sapiens GN=AP3B2 PE=1 SV=2	119612
O75061	DNAJC6	AUXI_HUMAN Putative tyrosine-protein phosphatase auxilin OS=Homo sapiens GN=DNAJC6 PE=1 SV=3	100675
Q2TB90	HKDC1	HKDC1_HUMAN Putative hexokinase HKDC1 OS=Homo sapiens GN=HKDC1 PE=1 SV=3	103790
P43155	CRAT	CACP_HUMAN Carnitine O-acetyltransferase OS=Homo sapiens GN=CRAT PE=1 SV=5	71268
Q05329	GAD2	DCE2_HUMAN Glutamate decarboxylase 2 OS=Homo sapiens GN=GAD2 PE=1 SV=1	66224
E5RJ52	AP3M2	E5RJ52_HUMAN AP-3 complex subunit mu-2 (Fragment) OS=Homo sapiens GN=AP3M2 PE=1 SV=1	31866
A0A087X165	SRCIN1	A0A087X165_HUMAN SRC kinase-signaling inhibitor 1 OS=Homo sapiens GN=SRCIN1 PE=1 SV=1	130668
P33402	GUCY1A2	GCYA2_HUMAN Guanylate cyclase soluble subunit alpha-2 OS=Homo sapiens GN=GUCY1A2 PE=2 SV=1	82895
Q9BQ69	MACROD1	MACD1_HUMAN O-acetyl-ADP-ribose deacetylase MACROD1 OS=Homo sapiens GN=MACROD1 PE=1 SV=2	35996
Q5TH69	ARFGEF3	BIG3_HUMAN Brefeldin A-inhibited guanine nucleotide-exchange protein 3 OS=Homo sapiens GN=ARFGEF3 PE=1 SV=3	243862
Q96FC7	PHYHIPL	PHIPL_HUMAN Phytanoyl-CoA hydroxylase-interacting protein-like OS=Homo sapiens GN=PHYHIPL PE=1 SV=3	43029
Q9P121	NTM	NTRI_HUMAN Neurotrimin OS=Homo sapiens GN=NTM PE=1 SV=1	38518
Q9H1Z4	WDR13	WDR13_HUMAN WD repeat-containing protein 13 OS=Homo sapiens GN=WDR13 PE=1 SV=2	54289
E9PEF1	PDE2A	E9PEF1_HUMAN cGMP-dependent 3~,5~-cyclic phosphodiesterase OS=Homo sapiens GN=PDE2A PE=1 SV=2	95160
O75899	GABBR2	GABR2_HUMAN Gamma-aminobutyric acid type B receptor subunit 2 OS=Homo sapiens GN=GABBR2 PE=1 SV=1	106780
A0A0R4J2G7	NRXN1	A0A0R4J2G7_HUMAN Neurexin-1-beta OS=Homo sapiens GN=NRXN1 PE=1 SV=1	166431
C9JB30	MAPRE3	C9JB30_HUMAN Microtubule-associated protein RP/EB family member 3 (Fragment) OS=Homo sapiens GN=MAPRE3 PE=1 SV=1	24795
O14531	DPYSL4	DPYL4_HUMAN Dihydropyrimidinase-related protein 4 OS=Homo sapiens GN=DPYSL4 PE=1 SV=2	62466
D6RAG3	CPLX1	D6RAG3_HUMAN Complexin-1 (Fragment) OS=Homo sapiens GN=CPLX1 PE=1 SV=1	12460
Q12756	KIF1A	KIF1A_HUMAN Kinesin-like protein KIF1A OS=Homo sapiens GN=KIF1A PE=1 SV=2	192541
K7ELX4	FECH	K7ELX4_HUMAN Ferrochelatase, mitochondrial (Fragment) OS=Homo sapiens GN=FECH PE=1 SV=1	37215
P63215	GNG3	GBG3_HUMAN Guanine nucleotide-binding protein G(I)/G(S)/G(O) subunit gamma-3 OS=Homo sapiens GN=GNG3 PE=3 SV=1	8527
K7EKU3	FXYD7	K7EKU3_HUMAN FXYD domain-containing ion transport regulator 7 OS=Homo sapiens GN=FXYD7 PE=1 SV=1	13095
O14523	C2CD2L	C2C2L_HUMAN C2 domain-containing protein 2-like OS=Homo sapiens GN=C2CD2L PE=1 SV=3	76590
Q9UQ03	CORO2B	COR2B_HUMAN Coronin-2B OS=Homo sapiens GN=CORO2B PE=1 SV=4	55488
E7EWD3	ADAM23	E7EWD3_HUMAN Disintegrin and metalloproteinase domain-containing protein 23 OS=Homo sapiens GN=ADAM23 PE=1 SV=2	94553
O75438	NDUFB1	NDUB1_HUMAN NADH dehydrogenase [ubiquinone] 1 beta subcomplex subunit 1 OS=Homo sapiens GN=NDUFB1 PE=1 SV=1	7014
Q86SK9	SCD5	SCD5_HUMAN Stearoyl-CoA desaturase 5 OS=Homo sapiens GN=SCD5 PE=1 SV=2	37814
D6R9Z7	COX7C	D6R9Z7_HUMAN Cytochrome c oxidase subunit 7C, mitochondrial OS=Homo sapiens GN=COX7C PE=1 SV=1	6435
H7BXZ6	RHOT1	H7BXZ6_HUMAN Mitochondrial Rho GTPase OS=Homo sapiens GN=RHOT1 PE=1 SV=2	69432
J3QTA6	CHCHD6	J3QTA6_HUMAN MICOS complex subunit OS=Homo sapiens GN=CHCHD6 PE=1 SV=1	29085
H0YBD2	COX7A2L	H0YBD2_HUMAN Cytochrome c oxidase subunit 7A-related protein, mitochondrial (Fragment) OS=Homo sapiens GN=COX7A2L PE=1 SV=1	10408
O95847	SLC25A27	UCP4_HUMAN Mitochondrial uncoupling protein 4 OS=Homo sapiens GN=SLC25A27 PE=2 SV=1	36212
Q9NZJ7	MTCH1	MTCH1_HUMAN Mitochondrial carrier homolog 1 OS=Homo sapiens GN=MTCH1 PE=1 SV=1	41859
Q3SXZ0	C9orf126	Q3SXZ0_HUMAN C9orf126 protein OS=Homo sapiens GN=C9orf126 PE=1 SV=1	56613
Q9BR01	SULT4A1	ST4A1_HUMAN Sulfotransferase 4A1 OS=Homo sapiens GN=SULT4A1 PE=1 SV=2	33462
P28288	ABCD3	ABCD3_HUMAN ATP-binding cassette sub-family D member 3 OS=Homo sapiens GN=ABCD3 PE=1 SV=1	75941
P05165	PCCA	PCCA_HUMAN Propionyl-CoA carboxylase alpha chain, mitochondrial OS=Homo sapiens GN=PCCA PE=1 SV=4	80635
H0YB09	C14orf159	H0YB09_HUMAN UPF0317 protein C14orf159, mitochondrial (Fragment) OS=Homo sapiens GN=C14orf159 PE=1 SV=1	61565
A0A0A0MRU0	MPP2	A0A0A0MRU0_HUMAN MAGUK p55 subfamily member 2 OS=Homo sapiens GN=MPP2 PE=1 SV=1	63623
F5H6L7	SLC8A2	F5H6L7_HUMAN Sodium/calcium exchanger 2 OS=Homo sapiens GN=SLC8A2 PE=1 SV=1	75094
Q8TBB6	SLC7A14	S7A14_HUMAN Probable cationic amino acid transporter OS=Homo sapiens GN=SLC7A14 PE=2 SV=3	84738
A0A087WWM6	PRODH	A0A087WWM6_HUMAN Proline dehydrogenase 1, mitochondrial OS=Homo sapiens GN=PRODH PE=1 SV=1	68556
Q9NVH0	EXD2	EXD2_HUMAN Exonuclease 3~-5~ domain-containing protein 2 OS=Homo sapiens GN=EXD2 PE=1 SV=2	71221
Q8TD22	SFXN5	SFXN5_HUMAN Sideroflexin-5 OS=Homo sapiens GN=SFXN5 PE=1 SV=1	37272
P03928	MT-ATP8	ATP8_HUMAN ATP synthase protein 8 OS=Homo sapiens GN=MT-ATP8 PE=1 SV=1	8043
A0A0D9SF28	NBEA	A0A0D9SF28_HUMAN Neurobeachin OS=Homo sapiens GN=NBEA PE=1 SV=1	330108
P13521	SCG2	SCG2_HUMAN Secretogranin-2 OS=Homo sapiens GN=SCG2 PE=1 SV=2	70897
A0A087WZX2	NDUFB6	A0A087WZX2_HUMAN NADH dehydrogenase [ubiquinone] 1 beta subcomplex subunit 6 OS=Homo sapiens GN=NDUFB6 PE=1 SV=1	11708
