# Supplementary material for: Enrichment of extracellular vesicles from tissues of the central nervous system by PROSPR
Source: Mol Neurodegener. 2016 May 23;11:41. doi: 10.1186/s13024-016-0108-1 (PMC4877958; doi:10.1186/s13024-016-0108-1)
Supplement: Additional file 7: — Dataset 6. List of proteins identified in PROSPR-CNS-EVs that were not previously reported in EV databases. (XLS 146 kb) [file 13024_2016_108_MOESM7_ESM.xls]

## Sheet: S6 Dataset
Enrichment of extracellular vesicles from tissues of the central nervous system by PROSPR
Xavier Gallart-Palau, Aida Serra and Siu Kwan Sze
Supplementary Dataset 6. List of proteins identified in PROSPR-CNS-EVs that were not previously reported in EV databases.
Accession	GS	Name	Mass	emPAI	SEM
P15954	COX7C	COX7C_HUMAN Cytochrome c oxidase subunit 7C, mitochondrial	7298	411.38	204.13
P63215	GNG3	GBG3_HUMAN Guanine nucleotide-binding protein G(I)/G(S)/G(O) subunit gamma-3	8527	28.29	7.26
P03928	MT-ATP8	ATP8_HUMAN ATP synthase protein 8	8043	14.34	3.2
Q9P2W3	GNG13	GBG13_HUMAN Guanine nucleotide-binding protein G(I)/G(S)/G(O) subunit gamma-13	8001	5.48	1.34
H0Y474	ATP6V1G2	H0Y474_HUMAN V-type proton ATPase subunit G 2 (Fragment)	16999	4.59	0.92
D6R941	MRPS36	D6R941_HUMAN 28S ribosomal protein S36, mitochondrial	4462	4.24	3.13
P01303	NPY	NPY_HUMAN Pro-neuropeptide Y	10902	4.23	0
P17600	SYN1	SYN1_HUMAN Synapsin-1	74237	4.02	0.07
H0Y8A0	MOG	H0Y8A0_HUMAN Myelin-oligodendrocyte glycoprotein (Fragment)	16409	3.79	0.31
Q9UI15	TAGLN3	TAGL3_HUMAN Transgelin-3	22629	3.59	0.37
P80297	MT1X	MT1X_HUMAN Metallothionein-1X	7204	2.86	0.54
P02795	MT2A	MT2_HUMAN Metallothionein-2	7178	2.86	0.54
P04732	MT1E	MT1E_HUMAN Metallothionein-1E	7150	2.56	0.82
Q8N111	CEND1	CEND_HUMAN Cell cycle exit and neuronal differentiation protein 1	15002	2.54	0.64
Q9H115	NAPB	SNAB_HUMAN Beta-soluble NSF attachment protein	33878	2.31	1.15
O14548	COX7A2L	COX7R_HUMAN Cytochrome c oxidase subunit 7A-related protein, mitochondrial	12664	2.08	0.23
C9JR33	SIRT2	C9JR33_HUMAN NAD-dependent protein deacetylase sirtuin-2 (Fragment)	8327	2.06	1.03
O75438	NDUFB1	NDUB1_HUMAN NADH dehydrogenase [ubiquinone] 1 beta subcomplex subunit 1	7014	2.05	0.38
Q15714-2	TSC22D1	T22D1_HUMAN Isoform 2 of TSC22 domain family protein 1	15727	2.03	0.19
H3BRY8	MT1F	H3BRY8_HUMAN Metallothionein	5128	2	1.17
H3BTL1	MAP1LC3B	H3BTL1_HUMAN Microtubule-associated protein 1 light chain 3 beta, isoform CRA_f	9006	1.68	0
D3YTA9	PPP3R1	D3YTA9_HUMAN Calcineurin subunit B type 1	21717	1.52	0.33
Q9GZV7	HAPLN2	HPLN2_HUMAN Hyaluronan and proteoglycan link protein 2	38378	1.36	0.18
O15212	PFDN6	PFD6_HUMAN Prefoldin subunit 6	14574	1.35	0.28
Q5T7Y6	S100A1	Q5T7Y6_HUMAN Protein S100-A1	16056	1.32	0.28
O75324	SNN	SNN_HUMAN Stannin	9662	1.3	0.22
O43678	NDUFA2	NDUA2_HUMAN NADH dehydrogenase [ubiquinone] 1 alpha subcomplex subunit 2	11029	1.27	0
O43677	NDUFC1	NDUC1_HUMAN NADH dehydrogenase [ubiquinone] 1 subunit C1, mitochondrial	8729	1.22	0.26
E5RJC0	DMTN	E5RJC0_HUMAN Dematin	16995	1.21	0.14
Q5U5X0	LYRM7	LYRM7_HUMAN Complex III assembly factor LYRM7	12004	1.13	0
F5HFY4	NAP1L4b	F5HFY4_HUMAN Nucleosome assembly protein 1-like 4	44280	1.12	0.18
J3KSJ8	PPP1R1B	J3KSJ8_HUMAN Protein phosphatase 1 regulatory subunit 1B (Fragment)	16753	1.11	0.22
C9JKQ2	NDUFB3	C9JKQ2_HUMAN NADH dehydrogenase [ubiquinone] 1 beta subcomplex subunit 3 (Fragment)	7581	1.11	0.63
Q5T5H1	ENSA	Q5T5H1_HUMAN Alpha-endosulfine	21152	1.1	0.18
Q6PUV4	CPLX2	CPLX2_HUMAN Complexin-2	15499	1.1	0.29
M0R2V8	AKT1S1	M0R2V8_HUMAN Proline-rich AKT1 substrate 1 (Fragment)	3586	1.07	0
P04271	S100B	S100B_HUMAN Protein S100-B	10820	1.03	0.52
D6RG39	OCIAD1	D6RG39_HUMAN OCIA domain-containing protein 1 (Fragment)	19182	1.03	0.21
O14810	CPLX1	CPLX1_HUMAN Complexin-1	15078	1	0.52
P55087	AQP4	AQP4_HUMAN Aquaporin-4	35263	0.99	0.06
Q9UPY8	MAPRE3	MARE3_HUMAN Microtubule-associated protein RP/EB family member 3	32247	0.99	0.11
Q08AG7	MZT1	MZT1_HUMAN Mitotic-spindle organizing protein 1	8587	0.99	0
H0YIV9	H0YIV9	H0YIV9_HUMAN Uncharacterized protein (Fragment)	18819	0.98	0.29
Q96A00	PPP1R14A	PP14A_HUMAN Protein phosphatase 1 regulatory subunit 14A	16740	0.97	0.12
H7C1U8	APOO	H7C1U8_HUMAN Apolipoprotein O (Fragment)	20181	0.97	0.19
H7C4W3	SYP	H7C4W3_HUMAN Synaptophysin (Fragment)	21639	0.97	0.09
P0C7P4	UQCRFS1P1	UCRIL_HUMAN Putative cytochrome b-c1 complex subunit Rieske-like protein 1	31081	0.93	0.22
Q9Y5J7	TIMM9	TIM9_HUMAN Mitochondrial import inner membrane translocase subunit Tim9	10599	0.89	0.45
K7EK78	K7EK78	K7EK78_HUMAN Uncharacterized protein	12934	0.88	0.14
Q16568	CARTPT	CART_HUMAN Cocaine- and amphetamine-regulated transcript protein	13163	0.85	0.14
Q96B45	C10orf32	CJ032_HUMAN UPF0693 protein C10orf32	11614	0.84	0.16
F5GZ38	PLEKHB1	F5GZ38_HUMAN Pleckstrin homology domain-containing family B member 1 (Fragment)	20633	0.84	0.16
Q9UM19	HPCAL4	HPCL4_HUMAN Hippocalcin-like protein 4	22359	0.84	0.09
O14957	UQCR11	QCR10_HUMAN Cytochrome b-c1 complex subunit 10	6565	0.83	0.28
I3L2L5	FAM195B	I3L2L5_HUMAN Protein FAM195B	10456	0.82	0.3
H7C0C1	H7C0C1	H7C0C1_HUMAN Uncharacterized protein (Fragment)	21499	0.81	0.42
O14639-4	ABLIM1	ABLM1_HUMAN Isoform 4 of Actin-binding LIM protein 1	46115	0.81	0.41
B5MC59	RPA3	B5MC59_HUMAN Replication protein A 14 kDa subunit	9222	0.79	0.41
Q9H492	MAP1LC3A	MLP3A_HUMAN Microtubule-associated proteins 1A/1B light chain 3A	14320	0.78	0.12
Q6FGY5	CKAP1	Q6FGY5_HUMAN CKAP1 protein	21959	0.77	0.14
H7C0E1	CRAT	H7C0E1_HUMAN Carnitine O-acetyltransferase (Fragment)	3487	0.74	0.37
Q9NSA3	CTNNBIP1	CNBP1_HUMAN Beta-catenin-interacting protein 1	9165	0.73	0.17
P14415	ATP1B2	AT1B2_HUMAN Sodium/potassium-transporting ATPase subunit beta-2	33745	0.72	0.14
E9PNR8	HIF1AN	E9PNR8_HUMAN Hypoxia-inducible factor 1-alpha inhibitor	3562	0.71	0.36
O60220	TIMM8A	TIM8A_HUMAN Mitochondrial import inner membrane translocase subunit Tim8 A	11219	0.71	0
Q9BY11	PACSIN1	PACN1_HUMAN Protein kinase C and casein kinase substrate in neurons protein 1	51276	0.7	0.35
E9PQ36	SLC25A22	E9PQ36_HUMAN Mitochondrial glutamate carrier 1 (Fragment)	13069	0.67	0.34
Q9BRP8	WIBG	WIBG_HUMAN Partner of Y14 and mago	22642	0.66	0.08
Q9Y6H1	CHCHD2	CHCH2_HUMAN Coiled-coil-helix-coiled-coil-helix domain-containing protein 2, mitochondrial	15731	0.66	0.35
B4E241	SFRS3	B4E241_HUMAN Serine/arginine-rich-splicing factor 3	14422	0.65	0.12
Q96FC7	PHYHIPL	PHIPL_HUMAN Phytanoyl-CoA hydroxylase-interacting protein-like	43029	0.64	0.08
P01616	P01616	KV203_HUMAN Ig kappa chain V-II region MIL	12162	0.64	0
R4GMQ8	PPP1R1A	R4GMQ8_HUMAN Protein phosphatase 1 regulatory subunit 1A	17426	0.64	0.24
P56277	CMC4	CMC4_HUMAN Cx9C motif-containing protein 4	8141	0.64	0.21
H3BNK3	NDUFAB1	H3BNK3_HUMAN Acyl carrier protein (Fragment)	12316	0.63	0
C9J5P8	SLC6A1	C9J5P8_HUMAN Sodium- and chloride-dependent GABA transporter 1 (Fragment)	4009	0.63	0.31
H7C4X7	SCG5	H7C4X7_HUMAN N-terminal peptide (Fragment)	24324	0.61	0.14
P01614	P01614	KV201_HUMAN Ig kappa chain V-II region Cum	12782	0.61	0
Q9H3Q1	CDC42EP4	BORG4_HUMAN Cdc42 effector protein 4	38014	0.61	0.04
P16298	PPP3CB	PP2BB_HUMAN Serine/threonine-protein phosphatase 2B catalytic subunit beta isoform	59671	0.59	0.03
P01762	P01762	HV301_HUMAN Ig heavy chain V-III region TRO	13578	0.59	0.21
P43004	SLC1A2	EAA2_HUMAN Excitatory amino acid transporter 2	62577	0.59	0.05
Q99946	PRRT1	PRRT1_HUMAN Proline-rich transmembrane protein 1	31695	0.59	0.05
K7EKU3	FXYD7	K7EKU3_HUMAN FXYD domain-containing ion transport regulator 7	13095	0.59	0
Q9C040	TRIM2	TRIM2_HUMAN Tripartite motif-containing protein 2	82506	0.58	0.02
P03897	MT-ND3	NU3M_HUMAN NADH-ubiquinone oxidoreductase chain 3	13234	0.58	0
P01766	P01766	HV305_HUMAN Ig heavy chain V-III region BRO	13332	0.58	0
Q5JRJ0	TSC22D3	Q5JRJ0_HUMAN TSC22 domain family protein 3	12303	0.57	0.32
Q9UQM7	CAMK2A	KCC2A_HUMAN Calcium/calmodulin-dependent protein kinase type II subunit alpha	54624	0.57	0.03
H3BPR6	BLOC1S6	H3BPR6_HUMAN Biogenesis of lysosome-related organelles complex 1 subunit 6 (Fragment)	6325	0.57	0
G3V556	C14orf2	G3V556_HUMAN 6.8 kDa mitochondrial proteolipid	11331	0.57	0.13
E5RJ24	TBC1D3	E5RJ24_HUMAN TBC1 domain family member 3 (Fragment)	53738	0.56	0.16
J3KRP6	SS18	J3KRP6_HUMAN Protein SSXT	6447	0.56	0
Q6UWS5	PET117	PT117_HUMAN Protein PET117 homolog, mitochondrial	9217	0.55	0.17
K7ERS5	K7ERS5	K7ERS5_HUMAN Uncharacterized protein	6691	0.54	0
P13521	SCG2	SCG2_HUMAN Secretogranin-2	70897	0.53	0.06
Q8N6N7	ACBD7	ACBD7_HUMAN Acyl-CoA-binding domain-containing protein 7	9841	0.51	0.16
F8VZI9	FAIM2	F8VZI9_HUMAN Protein lifeguard 2	22950	0.5	0
O95182	NDUFA7	NDUA7_HUMAN NADH dehydrogenase [ubiquinone] 1 alpha subcomplex subunit 7	12601	0.5	0.11
O43920	NDUFS5	NDUS5_HUMAN NADH dehydrogenase [ubiquinone] iron-sulfur protein 5	12737	0.5	0.11
Q8TB36	GDAP1	GDAP1_HUMAN Ganglioside-induced differentiation-associated protein 1	41548	0.48	0.13
P60602	ROMO1	ROMO1_HUMAN Reactive oxygen species modulator 1	8405	0.47	0.29
Q7Z2K8	GPRIN1	GRIN1_HUMAN G protein-regulated inducer of neurite outgrowth 1	103134	0.47	0.03
F8VV13	MUCL1	F8VV13_HUMAN Mucin-like protein 1	8519	0.47	0.29
H0Y763	VIP	H0Y763_HUMAN Vasoactive intestinal peptide (Fragment)	13488	0.46	0.11
J3QT29	MYEOV2	J3QT29_HUMAN Myeloma-overexpressed gene 2 protein (Fragment)	5284	0.45	0.23
D6RAV8	CBR4	D6RAV8_HUMAN Carbonyl reductase family member 4	5279	0.45	0.23
Q92686	NRGN	NEUG_HUMAN Neurogranin	7785	0.45	0
Q9BPU6	DPYSL5	DPYL5_HUMAN Dihydropyrimidinase-related protein 5	61952	0.44	0
P01620	P01620	KV302_HUMAN Ig kappa chain V-III region SIE	11882	0.44	0.22
Q96B49	TOMM6	TOM6_HUMAN Mitochondrial import receptor subunit TOM6 homolog	7997	0.44	0
Q8TCA0	LRRC20	LRC20_HUMAN Leucine-rich repeat-containing protein 20	20553	0.43	0.08
R4GMU8	LAMTOR5	R4GMU8_HUMAN Ragulator complex protein LAMTOR5	8381	0.42	0
H7BZS7	MCEE	H7BZS7_HUMAN Methylmalonyl-CoA epimerase, mitochondrial (Fragment)	8467	0.42	0
E9PRJ5	NDUFC2	E9PRJ5_HUMAN NADH dehydrogenase [ubiquinone] 1 subunit C2	8318	0.42	0
Q9Y5J6	TIMM10B	T10B_HUMAN Mitochondrial import inner membrane translocase subunit Tim10 B	11807	0.42	0.13
Q8N461	FBXL16	FXL16_HUMAN F-box/LRR-repeat protein 16	52765	0.41	0.06
Q7Z5K3	stx1c	Q7Z5K3_HUMAN Syntaxin 1A (Brain), isoform CRA_b	29669	0.41	0.21
E5RGX5	STMN2	E5RGX5_HUMAN Stathmin	19676	0.41	0.2
E9PLE4	PTDSS2	E9PLE4_HUMAN Phosphatidylserine synthase 2	8787	0.4	0
Q6EEV4	POLR2M	GL1AD_HUMAN DNA-directed RNA polymerase II subunit GRINL1A, isoforms 4/5	15293	0.4	0.09
Q9BUW7	C9orf16	CI016_HUMAN UPF0184 protein C9orf16	9105	0.38	0
O43236	2015-09-04	SEPT4_HUMAN Septin-4	55520	0.38	0.26
Q13825	AUH	AUHM_HUMAN Methylglutaconyl-CoA hydratase, mitochondrial	35871	0.38	0.04
J3KRS1	DHRS7B	J3KRS1_HUMAN Dehydrogenase/reductase SDR family member 7B (Fragment)	13712	0.37	0.19
E7ES52	CDKN1B	E7ES52_HUMAN Cyclin-dependent kinase inhibitor 1B	23454	0.37	0.12
Q7Z6U0	TBPL1	Q7Z6U0_HUMAN TATA box-binding protein-like protein 1 (Fragment)	10324	0.37	0.23
H7BXT7	BET1L	H7BXT7_HUMAN BET1-like protein	6461	0.37	0.19
E7EST3	TTC9C	E7EST3_HUMAN Tetratricopeptide repeat protein 9C	9471	0.37	0
P62072	TIMM10	TIM10_HUMAN Mitochondrial import inner membrane translocase subunit Tim10	10554	0.36	0.22
Q9UH03	2015-09-03	SEPT3_HUMAN Neuronal-specific septin-3	40963	0.36	0
G3V5B9	THTPA	G3V5B9_HUMAN Thiamine triphosphatase (Fragment)	13579	0.36	0.11
F5H533	AMPH	F5H533_HUMAN Amphiphysin	72058	0.35	0.05
H0YGG7	H0YGG7	H0YGG7_HUMAN Uncharacterized protein (Fragment)	6897	0.35	0.17
A6NKX1	FAM223B	F223B_HUMAN Protein FAM223B	13997	0.34	0.1
S4R435	RPS10-NUDT3	S4R435_HUMAN Protein RPS10-NUDT3 (Fragment)	32633	0.34	0.08
J3QKN1	FXYD6	J3QKN1_HUMAN FXYD domain containing ion transport regulator 6, isoform CRA_b	10323	0.34	0
Q8TD22	SFXN5	SFXN5_HUMAN Sideroflexin-5	37272	0.34	0.07
H0YLX0	PKNOX2	H0YLX0_HUMAN Homeobox protein PKNOX2 (Fragment)	10452	0.33	0
Q8N5G0	SMIM20	SMI20_HUMAN Small integral membrane protein 20	18391	0.33	0.07
P02689	PMP2	MYP2_HUMAN Myelin P2 protein	15014	0.32	0.09
F2Z2Y6	NAA38	F2Z2Y6_HUMAN N-alpha-acetyltransferase 38, NatC auxiliary subunit	7367	0.32	0.16
Q8N183	NDUFAF2	MIMIT_HUMAN Mimitin, mitochondrial	19844	0.31	0.14
Q9BZU3	CKS1B	Q9BZU3_HUMAN CDC28 protein kinase regulatory subunit 1B, isoform CRA_c	7571	0.31	0.16
Q8N9I0	SYT2	SYT2_HUMAN Synaptotagmin-2	47355	0.31	0
Q53GG5-2	PDLIM3	PDLI3_HUMAN Isoform 2 of PDZ and LIM domain protein 3	34714	0.31	0
M0R0J3	HDGFRP2	M0R0J3_HUMAN Hepatoma-derived growth factor-related protein 2	11083	0.31	0
O95139	NDUFB6	NDUB6_HUMAN NADH dehydrogenase [ubiquinone] 1 beta subcomplex subunit 6	15479	0.31	0.09
H0YJN8	GSTZ1	H0YJN8_HUMAN Maleylacetoacetate isomerase (Fragment)	7655	0.31	0.15
Q9NPD7	NRN1	NRN1_HUMAN Neuritin	15665	0.31	0.09
Q9BQI9	NRIP2	NRIP2_HUMAN Nuclear receptor-interacting protein 2	31824	0.31	0.04
Q8NC96	NECAP1	NECP1_HUMAN Adaptin ear-binding coat-associated protein 1	29833	0.3	0.16
G3V2R9	G3V2R9	G3V2R9_HUMAN Uncharacterized protein	23764	0.3	0
E5RHN5	PHYHIP	E5RHN5_HUMAN Phytanoyl-CoA hydroxylase-interacting protein (Fragment)	28671	0.3	0.05
Q8IVP1	SH3GL3	Q8IVP1_HUMAN Endophilin-A3	32636	0.3	0.04
Q7Z3D6	C14orf159	CN159_HUMAN UPF0317 protein C14orf159, mitochondrial	67363	0.29	0.06
Q5TG92-2	C1orf195	CA195_HUMAN Isoform 2 of Putative uncharacterized protein C1orf195	8025	0.29	0.15
Q14CZ8	HEPACAM	HECAM_HUMAN Hepatocyte cell adhesion molecule	46226	0.29	0.03
Q9H3Y8	PPDPF	PPDPF_HUMAN Pancreatic progenitor cell differentiation and proliferation factor	11941	0.29	0
Q5R3B4	MPC2	Q5R3B4_HUMAN Mitochondrial pyruvate carrier 2 (Fragment)	11730	0.29	0
P01700	P01700	LV102_HUMAN Ig lambda chain V-I region HA	12003	0.29	0
H3BTV7	HDGFRP3	H3BTV7_HUMAN Hepatoma-derived growth factor-related protein 3 (Fragment)	16608	0.28	0.08
J3KRM1	SRCIN1	J3KRM1_HUMAN SRC kinase-signaling inhibitor 1	130668	0.28	0.03
P00403	MT-CO2	COX2_HUMAN Cytochrome c oxidase subunit 2	25719	0.28	0
P01765	P01765	HV304_HUMAN Ig heavy chain V-III region TIL	12462	0.28	0
C9J3Q3	FAM107B	C9J3Q3_HUMAN Protein FAM107B (Fragment)	12168	0.28	0
R4GMZ8	FBXO44	R4GMZ8_HUMAN F-box only protein 44 (Fragment)	16729	0.28	0.08
O75896	TUSC2	TUSC2_HUMAN Tumor suppressor candidate 2	12066	0.28	0
Q8TBQ9	TMEM167A	KISHA_HUMAN Protein kish-A	8339	0.28	0.14
Q5QP64	DUSP15	Q5QP64_HUMAN Dual-specificity protein phosphatase 15 (Fragment)	8275	0.28	0.14
Q53FT3	C11orf73	HIKES_HUMAN Protein Hikeshi	21671	0.27	0.06
E7EWR4	CSTF2	E7EWR4_HUMAN Cleavage stimulation factor subunit 2	63017	0.27	0.04
E5RGQ3	RWDD1	E5RGQ3_HUMAN RWD domain-containing protein 1 (Fragment)	8557	0.27	0.14
R4GN43	NDUFA6	R4GN43_HUMAN NADH dehydrogenase [ubiquinone] 1 alpha subcomplex subunit 6	8504	0.27	0.14
Q9BWW4	SSBP3	SSBP3_HUMAN Single-stranded DNA-binding protein 3	40566	0.27	0
P04433	P04433	KV309_HUMAN Ig kappa chain V-III region VG (Fragment)	12681	0.27	0
P01742	P01742	HV101_HUMAN Ig heavy chain V-I region EU	12578	0.27	0
Q96HJ9	C7orf55	CG055_HUMAN UPF0562 protein C7orf55	12855	0.27	0
Q5T3H5	RGS7	Q5T3H5_HUMAN Regulator of G-protein-signaling 7 (Fragment)	38270	0.26	0.15
H0YAR3	TOP1MT	H0YAR3_HUMAN DNA topoisomerase I, mitochondrial (Fragment)	12936	0.26	0
Q8TCD1	C18orf32	CR032_HUMAN UPF0729 protein C18orf32	8835	0.26	0.13
A6NIV2	TOMM7	A6NIV2_HUMAN Mitochondrial import receptor subunit TOM7 homolog	14379	0.26	0.15
C9J052	TREX1	C9J052_HUMAN Three prime repair exonuclease 1	18508	0.25	0.07
P53365	ARFIP2	ARFP2_HUMAN Arfaptin-2	37946	0.25	0.04
C9JCW7	TMUB1	C9JCW7_HUMAN Transmembrane and ubiquitin-like domain-containing protein 1 (Fragment)	18331	0.25	0.07
P16389	KCNA2	KCNA2_HUMAN Potassium voltage-gated channel subfamily A member 2	57137	0.25	0
Q9UHF0	TAC3	TKNK_HUMAN Tachykinin-3	13487	0.25	0
Q9H047	DKFZp547J2313	Q9H047_HUMAN Fatty acid binding protein 7, brain, isoform CRA_b	18931	0.25	0.07
Q5RI15	COX20	COX20_HUMAN Cytochrome c oxidase protein 20 homolog	13511	0.25	0
B4E2N0	LZIC	B4E2N0_HUMAN Protein LZIC	23967	0.25	0.05
Q8IV50	LYSMD2	LYSM2_HUMAN LysM and putative peptidoglycan-binding domain-containing protein 2	23506	0.25	0.05
F5GWL8	LZTFL1	F5GWL8_HUMAN Leucine zipper transcription factor-like protein 1	29315	0.24	0.08
J3QTA6	CHCHD6	J3QTA6_HUMAN Coiled-coil-helix-coiled-coil-helix domain-containing protein 6, mitochondrial	29085	0.24	0.08
B4DG46	SLC17A7	B4DG46_HUMAN Vesicular glutamate transporter 1	60533	0.24	0
Q9Y3Q8	TSC22D4	T22D4_HUMAN TSC22 domain family protein 4	41058	0.24	0.12
P21397	MAOA	AOFA_HUMAN Amine oxidase [flavin-containing] A	60157	0.24	0
Q8N1A0	KRT222	KT222_HUMAN Keratin-like protein KRT222	34308	0.24	0.04
Q9BSN4	SCD5	Q9BSN4_HUMAN SCD5 protein	14374	0.24	0
C9JPU8	AIFM3	C9JPU8_HUMAN Apoptosis-inducing factor 3 (Fragment)	14441	0.24	0
O75899	GABBR2	GABR2_HUMAN Gamma-aminobutyric acid type B receptor subunit 2	106780	0.24	0.02
Q7Z6L0	PRRT2	PRRT2_HUMAN Proline-rich transmembrane protein 2	35208	0.24	0.04
B5MC22	MTFP1	B5MC22_HUMAN Mitochondrial fission process protein 1	15603	0.23	0.14
Q3KQU3	MAP7D1	MA7D1_HUMAN MAP7 domain-containing protein 1	93106	0.23	0.02
Q8N976	Q8N976	YG039_HUMAN Putative uncharacterized protein FLJ38264	15043	0.23	0
P48066	SLC6A11	S6A11_HUMAN Sodium- and chloride-dependent GABA transporter 3	72098	0.23	0.04
B8ZZW9	C7orf41	B8ZZW9_HUMAN UPF0452 protein C7orf41	10311	0.23	0.11
E9PLD2	MTFR1L	E9PLD2_HUMAN Mitochondrial fission regulator 1-like	21520	0.23	0.11
H7C0K8	FUNDC2	H7C0K8_HUMAN FUN14 domain-containing protein 2 (Fragment)	10283	0.23	0.11
Q8N3V7	SYNPO	SYNPO_HUMAN Synaptopodin	99915	0.23	0.12
Q13442	PDAP1	HAP28_HUMAN 28 kDa heat- and acid-stable phosphoprotein	20618	0.22	0.06
Q9Y4J8-10	DTNA	DTNA_HUMAN Isoform 10 of Dystrobrevin alpha	44199	0.22	0.12
O14994	SYN3	SYN3_HUMAN Synapsin-3	63491	0.22	0
H3BQ06	H3BQ06	H3BQ06_HUMAN Uncharacterized protein	43416	0.22	0.03
B0S8I7	LAGE3	B0S8I7_HUMAN L antigen family member 3	10471	0.22	0.11
Q9UPA5	BSN	BSN_HUMAN Protein bassoon	418324	0.21	0.02
Q9H3H3	C11orf68	CK068_HUMAN UPF0696 protein C11orf68	27509	0.21	0.05
Q96EM0	L3HYPDH	T3HPD_HUMAN Trans-L-3-hydroxyproline dehydratase	38570	0.21	0.03
A4D1W8	UCC1	A4D1W8_HUMAN Ependymin related protein 1 (Zebrafish), isoform CRA_b	38582	0.21	0.03
P01621	P01621	KV303_HUMAN Ig kappa chain V-III region NG9 (Fragment)	10836	0.21	0.11
Q49B96	COX19	COX19_HUMAN Cytochrome c oxidase assembly protein COX19	10615	0.21	0.11
Q9HD34	LYRM4	LYRM4_HUMAN LYR motif-containing protein 4	10752	0.21	0.11
Q969E4	TCEAL3	TCAL3_HUMAN Transcription elongation factor A protein-like 3	22603	0.21	0.11
O75061	DNAJC6	AUXI_HUMAN Putative tyrosine-protein phosphatase auxilin	100675	0.21	0
P23515	OMG	OMGP_HUMAN Oligodendrocyte-myelin glycoprotein	50032	0.21	0
Q15388	TOMM20	TOM20_HUMAN Mitochondrial import receptor subunit TOM20 homolog	16459	0.21	0
F8W038	C17orf49	F8W038_HUMAN Chromatin complexes subunit BAP18	16394	0.21	0
Q0D2K0	NIPAL4	NIPA4_HUMAN Magnesium transporter NIPA4	50538	0.2	0.16
P47928	ID4	ID4_HUMAN DNA-binding protein inhibitor ID-4	17068	0.2	0
Q86U28	ISCA2	ISCA2_HUMAN Iron-sulfur cluster assembly 2 homolog, mitochondrial	16694	0.2	0
M0QY46	USF2	M0QY46_HUMAN Upstream stimulatory factor 2 (Fragment)	16771	0.2	0
Q6UUV9	CRTC1	CRTC1_HUMAN CREB-regulated transcription coactivator 1	67372	0.2	0.1
Q13554	CAMK2B	KCC2B_HUMAN Calcium/calmodulin-dependent protein kinase type II subunit beta	73544	0.2	0.11
P01717	P01717	LV403_HUMAN Ig lambda chain V-IV region Hil	11624	0.2	0.1
A5PLP2	LGI3	A5PLP2_HUMAN LGI3 protein	59575	0.2	0.06
H3BTR8	SPG7	H3BTR8_HUMAN Paraplegin (Fragment)	12043	0.19	0.1
F5H2Q7	KIAA1715	F5H2Q7_HUMAN Protein lunapark	31073	0.19	0.08
Q8N3J6	CADM2	CADM2_HUMAN Cell adhesion molecule 2	47980	0.19	0.03
P68106	FKBP1B	FKB1B_HUMAN Peptidyl-prolyl cis-trans isomerase FKBP1B	11889	0.19	0.1
Q92823	NRCAM	NRCAM_HUMAN Neuronal cell adhesion molecule	144655	0.19	0.01
J3KQI0	LY6H	J3KQI0_HUMAN Lymphocyte antigen 6H	17585	0.19	0
Q86SZ2	TRAPPC6B	TPC6B_HUMAN Trafficking protein particle complex subunit 6B	18199	0.19	0
P09234	SNRPC	RU1C_HUMAN U1 small nuclear ribonucleoprotein C	17552	0.19	0
Q765P7	MTSS1L	MTSSL_HUMAN MTSS1-like protein	80450	0.19	0.03
J3QLP7	UBBP4	J3QLP7_HUMAN Protein UBBP4	25309	0.19	0.09
Q96E16	SMIM19	SMI19_HUMAN Small integral membrane protein 19	12431	0.19	0.09
D6RBT3	NDUFS6	D6RBT3_HUMAN NADH dehydrogenase [ubiquinone] iron-sulfur protein 6, mitochondrial	19082	0.19	0.11
Q4G0N4	NADK2	NAKD2_HUMAN NAD kinase 2, mitochondrial	49972	0.19	0.02
P52594	AGFG1	AGFG1_HUMAN Arf-GAP domain and FG repeat-containing protein 1	58509	0.18	0.03
O95970	LGI1	LGI1_HUMAN Leucine-rich glioma-inactivated protein 1	64519	0.18	0.04
C9J473	MPV17	C9J473_HUMAN Protein Mpv17 (Fragment)	12821	0.18	0.09
P23434	GCSH	GCSH_HUMAN Glycine cleavage system H protein, mitochondrial	19101	0.18	0
Q9UPV7	KIAA1045	K1045_HUMAN Protein KIAA1045	45905	0.18	0.03
Q8WU79	SMAP2	SMAP2_HUMAN Stromal membrane-associated protein 2	47097	0.18	0.03
P35219	CA8	CAH8_HUMAN Carbonic anhydrase-related protein	33238	0.17	0.04
H7C1X1	H7C1X1	H7C1X1_HUMAN Uncharacterized protein (Fragment)	13351	0.17	0.09
P78352	DLG4	DLG4_HUMAN Disks large homolog 4	80788	0.17	0
Q14576	ELAVL3	ELAV3_HUMAN ELAV-like protein 3	39693	0.17	0
Q5QP56	BCL2L1	Q5QP56_HUMAN Bcl-2-like protein 1 (Fragment)	20289	0.17	0
F5H7Z9	REEP1	F5H7Z9_HUMAN Receptor expression-enhancing protein 1	19904	0.17	0
J3KSB8	MIF4GD	J3KSB8_HUMAN MIF4G domain-containing protein	19446	0.17	0
B7Z2E1	SULT4A1	B7Z2E1_HUMAN Sulfotransferase 4A1	20265	0.17	0
Q96NT1	NAP1L5	NP1L5_HUMAN Nucleosome assembly protein 1-like 5	19809	0.17	0
Q7Z3B1	NEGR1	NEGR1_HUMAN Neuronal growth regulator 1	39379	0.17	0
G3V1P3	LOH12CR1	G3V1P3_HUMAN Loss of heterozygosity 12 chromosomal region 1 protein	20349	0.17	0
M0QZC7	SMG9	M0QZC7_HUMAN Protein SMG9 (Fragment)	19571	0.17	0
Q96E39	RBMXL1	RMXL1_HUMAN RNA binding motif protein, X-linked-like-1	42173	0.17	0.08
F5H5N5	GAS7	F5H5N5_HUMAN Growth arrest-specific protein 7	48657	0.17	0.03
Q5H9R2	DKFZp781K1356	Q5H9R2_HUMAN NADH dehydrogenase [ubiquinone] 1 alpha subcomplex subunit 5	13611	0.17	0.08
B5MCU2	LARP4B	B5MCU2_HUMAN La-related protein 4B (Fragment)	13458	0.17	0.08
O15394	NCAM2	NCAM2_HUMAN Neural cell adhesion molecule 2	93786	0.16	0.04
A8MPT4	GSTT4	GSTT4_HUMAN Glutathione S-transferase theta-4	28113	0.16	0.04
J3KR03	RPH3A	J3KR03_HUMAN Rabphilin-3A	71981	0.16	0.02
Q02246	CNTN2	CNTN2_HUMAN Contactin-2	114007	0.16	0.02
P22001	KCNA3	KCNA3_HUMAN Potassium voltage-gated channel subfamily A member 3	64485	0.16	0
Q8N126	CADM3	CADM3_HUMAN Cell adhesion molecule 3	43729	0.16	0
H7C537	NFU1	H7C537_HUMAN NFU1 iron-sulfur cluster scaffold homolog, mitochondrial (Fragment)	14164	0.16	0.08
H0YKS1	MYEF2	H0YKS1_HUMAN Myelin expression factor 2 (Fragment)	14164	0.16	0.08
C9J5S8	ZNF3	C9J5S8_HUMAN Zinc finger protein 3 (Fragment)	21143	0.16	0
M0R0C5	M0R0C5	M0R0C5_HUMAN Uncharacterized protein	14155	0.16	0.08
M0R0L4	M0R0L4	M0R0L4_HUMAN Uncharacterized protein (Fragment)	14458	0.16	0.08
Q63HM9	PLCXD3	PLCX3_HUMAN PI-PLC X domain-containing protein 3	36346	0.16	0.03
H7C1W2	IDH3G	H7C1W2_HUMAN Isocitrate dehydrogenase [NAD] subunit gamma, mitochondrial (Fragment)	22599	0.16	0.09
M0R063	SLC1A6	M0R063_HUMAN Excitatory amino acid transporter 4	53312	0.15	0.02
Q9BZG9	LYNX1	LYNX1_HUMAN Ly-6/neurotoxin-like protein 1	14872	0.15	0.08
B1Q2N1	DDX39	B1Q2N1_HUMAN ATP-dependent RNA helicase DDX39A	30925	0.15	0.08
H0YBA0	AP3M2	H0YBA0_HUMAN AP-3 complex subunit mu-2 (Fragment)	14891	0.15	0.08
P42772	CDKN2B	CDN2B_HUMAN Cyclin-dependent kinase 4 inhibitor B	14770	0.15	0.08
Q7L0J3	SV2A	SV2A_HUMAN Synaptic vesicle glycoprotein 2A	83440	0.15	0.06
P78357	CNTNAP1	CNTP1_HUMAN Contactin-associated protein 1	158220	0.15	0.03
Q7L099-3	RUFY3	RUFY3_HUMAN Isoform 3 of Protein RUFY3	71306	0.15	0.08
H7BZ31	RFTN2	H7BZ31_HUMAN Raftlin-2 (Fragment)	21859	0.15	0
O75525	KHDRBS3	KHDR3_HUMAN KH domain-containing, RNA-binding, signal transduction-associated protein 3	38776	0.15	0.03
H0YAE9	H0YAE9	H0YAE9_HUMAN Uncharacterized protein (Fragment)	22098	0.15	0
F2Z3L7	NIPSNAP3B	F2Z3L7_HUMAN Protein NipSnap homolog 3B	22908	0.15	0
O14613	CDC42EP2	BORG1_HUMAN Cdc42 effector protein 2	22526	0.15	0
D6RB24	NECAP2	D6RB24_HUMAN Adaptin ear-binding coat-associated protein 2	21796	0.15	0
Q5SY68	S100A7L2	S1A7B_HUMAN Protein S100-A7-like 2	11408	0.15	0.09
Q92752	TNR	TENR_HUMAN Tenascin-R	151805	0.15	0.01
H7BZN1	PCYT1A	H7BZN1_HUMAN Choline-phosphate cytidylyltransferase A (Fragment)	15817	0.15	0.07
B1ANG9	GUK1	B1ANG9_HUMAN Guanylate kinase	23654	0.14	0
Q92623	TTC9	TTC9A_HUMAN Tetratricopeptide repeat protein 9A	24706	0.14	0
H0Y4B0	ERI3	H0Y4B0_HUMAN ERI1 exoribonuclease 3 (Fragment)	23218	0.14	0
O43761	SYNGR3	SNG3_HUMAN Synaptogyrin-3	24768	0.14	0
Q96KN2	CNDP1	CNDP1_HUMAN Beta-Ala-His dipeptidase	56784	0.14	0.04
E5RHH7	ARFGAP1	E5RHH7_HUMAN ADP-ribosylation factor GTPase-activating protein 1 (Fragment)	16483	0.14	0.07
Q6P587	FAHD1	FAHD1_HUMAN Acylpyruvase FAHD1, mitochondrial	25112	0.14	0.08
Q02641	CACNB1	CACB1_HUMAN Voltage-dependent L-type calcium channel subunit beta-1	65958	0.14	0.04
Q96BR5	SELRC1	SELR1_HUMAN Sel1 repeat-containing protein 1	26433	0.13	0.08
Q9Y2B5	VPS9D1	VP9D1_HUMAN VPS9 domain-containing protein 1	69882	0.13	0.02
E7EP72	C19orf25	E7EP72_HUMAN UPF0449 protein C19orf25	17102	0.13	0.07
H0YKT9	HDDC3	H0YKT9_HUMAN Guanosine-3~,5~-bis(diphosphate) 3~-pyrophosphohydrolase MESH1 (Fragment)	16825	0.13	0.07
Q7Z422	SZRD1	SZRD1_HUMAN SUZ domain-containing protein 1	16987	0.13	0.07
E9PIC2	STX17	E9PIC2_HUMAN Syntaxin-17	16768	0.13	0.07
Q9NRF9	POLE3	DPOE3_HUMAN DNA polymerase epsilon subunit 3	16906	0.13	0.07
H3BTC4	MT1H	H3BTC4_HUMAN Metallothionein	9391	0.13	0.12
Q5SSQ6	SAPCD1	SAPC1_HUMAN Suppressor APC domain-containing protein 1	16754	0.13	0.07
A6NGJ0	DYNLT3	A6NGJ0_HUMAN Dynein light chain Tctex-type 3	17367	0.13	0.07
Q9ULD0	OGDHL	OGDHL_HUMAN 2-oxoglutarate dehydrogenase-like, mitochondrial	115264	0.13	0.01
Q9BTV7	CABLES2	CABL2_HUMAN CDK5 and ABL1 enzyme substrate 2	52659	0.13	0
J3QQX3	FDXR	J3QQX3_HUMAN NADPH:adrenodoxin oxidoreductase, mitochondrial	51072	0.13	0
P05165	PCCA	PCCA_HUMAN Propionyl-CoA carboxylase alpha chain, mitochondrial	80635	0.13	0.03
Q96ME1-4	FBXL18	FXL18_HUMAN Isoform 4 of F-box/LRR-repeat protein 18	80294	0.13	0.04
O15079	SNPH	SNPH_HUMAN Syntaphilin	54302	0.13	0.04
Q8IV01	SYT12	SYT12_HUMAN Synaptotagmin-12	46622	0.13	0.07
Q5HYI8	RABL3	RABL3_HUMAN Rab-like protein 3	26578	0.13	0.07
H0YJE5	ITPK1	H0YJE5_HUMAN Inositol-tetrakisphosphate 1-kinase (Fragment)	26855	0.13	0.08
H3BQB0	PPCDC	H3BQB0_HUMAN Phosphopantothenoylcysteine decarboxylase	17917	0.13	0.06
P53816	PLA2G16	HRSL3_HUMAN HRAS-like suppressor 3	18039	0.13	0.06
Q9UQ03	CORO2B	COR2B_HUMAN Coronin-2B	55488	0.12	0.04
O15069	NACAD	NACAD_HUMAN NAC-alpha domain-containing protein 1	161971	0.12	0.01
Q96PU8	QKI	QKI_HUMAN Protein quaking	37761	0.12	0.06
Q6NV74	KIAA1211L	K121L_HUMAN Uncharacterized protein KIAA1211-like	102665	0.12	0.01
Q9NX20	MRPL16	RM16_HUMAN 39S ribosomal protein L16, mitochondrial	28488	0.12	0
B4DTA3	SLC25A46	B4DTA3_HUMAN Solute carrier family 25 member 46	37408	0.12	0.06
F5GXZ7	CCDC53	F5GXZ7_HUMAN WASH complex subunit CCDC53	19134	0.12	0.06
H0Y861	TMEM222	H0Y861_HUMAN Transmembrane protein 222 (Fragment)	18462	0.12	0.06
Q969M3	YIPF5	YIPF5_HUMAN Protein YIPF5	28370	0.12	0
D6RHZ3	ELMOD3	D6RHZ3_HUMAN ELMO domain-containing protein 3	18500	0.12	0.06
Q9NVG8	TBC1D13	TBC13_HUMAN TBC1 domain family member 13	47151	0.12	0.06
E9PEZ5	KIAA1107	E9PEZ5_HUMAN Uncharacterized protein KIAA1107	150950	0.12	0.06
P20916	MAG	MAG_HUMAN Myelin-associated glycoprotein	69880	0.12	0.02
O95886	DLGAP3	DLGP3_HUMAN Disks large-associated protein 3	106944	0.12	0.01
O14523	C2CD2L	C2C2L_HUMAN C2 domain-containing protein 2-like	76590	0.12	0.01
Q96PV0	SYNGAP1	SYGP1_HUMAN Ras/Rap GTPase-activating protein SynGAP	149160	0.11	0.01
A8MT92	GRIA2	A8MT92_HUMAN Glutamate receptor 2	94343	0.11	0.06
Q58FF6	HSP90AB4P	H90B4_HUMAN Putative heat shock protein HSP 90-beta 4	58855	0.11	0
Q9BQI5	SGIP1	SGIP1_HUMAN SH3-containing GRB2-like protein 3-interacting protein 1	89453	0.11	0.02
Q5VTI5	PLEKHA6	Q5VTI5_HUMAN Pleckstrin homology domain-containing family A member 6	119674	0.11	0.02
Q8TC26	TMEM163	TM163_HUMAN Transmembrane protein 163	31620	0.11	0
Q9NQ88	TIGAR	TIGAR_HUMAN Fructose-2,6-bisphosphatase TIGAR	30442	0.11	0
H0Y5X7	CNOT3	H0Y5X7_HUMAN CCR4-NOT transcription complex subunit 3 (Fragment)	31370	0.11	0.06
P53701	HCCS	CCHL_HUMAN Cytochrome c-type heme lyase	30981	0.11	0
Q9BV79	MECR	MECR_HUMAN Trans-2-enoyl-CoA reductase, mitochondrial	40778	0.11	0.03
E9PB14	PDHX	E9PB14_HUMAN Pyruvate dehydrogenase protein X component, mitochondrial	51599	0.11	0.06
H3BTU7	KATNB1	H3BTU7_HUMAN Katanin p80 WD40 repeat-containing subunit B1 (Fragment)	30558	0.11	0
Q9P0G3	KLK14	KLK14_HUMAN Kallikrein-14	29787	0.11	0
Q4VCS5	AMOT	AMOT_HUMAN Angiomotin	118469	0.11	0.01
B4DK85	GCDH	B4DK85_HUMAN Glutaryl-CoA dehydrogenase, mitochondrial	43042	0.11	0.03
G5E951	ADAM22	G5E951_HUMAN ADAM metallopeptidase domain 22, isoform CRA_l	102758	0.11	0.02
B1APY8	ELAVL4	B1APY8_HUMAN ELAV-like protein 4	42657	0.11	0.05
O60285	NUAK1	NUAK1_HUMAN NUAK family SNF1-like kinase 1	74772	0.11	0.02
Q9BU61	NDUFAF3	NDUF3_HUMAN NADH dehydrogenase [ubiquinone] 1 alpha subcomplex assembly factor 3	20566	0.11	0.05
Q96HR3	MED30	MED30_HUMAN Mediator of RNA polymerase II transcription subunit 30	20435	0.11	0.05
Q8IYR6	TMEFF1	TEFF1_HUMAN Tomoregulin-1	42732	0.11	0.03
F5GX85	TRIM3	F5GX85_HUMAN Tripartite motif-containing protein 3	73124	0.11	0.02
P49918	CDKN1C	CDN1C_HUMAN Cyclin-dependent kinase inhibitor 1C	32329	0.11	0.06
Q9Y6K8	AK5	KAD5_HUMAN Adenylate kinase isoenzyme 5	63863	0.11	0.06
H7C5N4	SPICE1	H7C5N4_HUMAN Spindle and centriole-associated protein 1 (Fragment)	20526	0.11	0.05
H0YDT8	EMC7	H0YDT8_HUMAN ER membrane protein complex subunit 7 (Fragment)	20983	0.11	0.05
Q02086	SP2	SP2_HUMAN Transcription factor Sp2	65487	0.1	0.03
Q6IPU0	CENPP	CENPP_HUMAN Centromere protein P	33429	0.1	0
O43272	PRODH	PROD_HUMAN Proline dehydrogenase 1, mitochondrial	68529	0.1	0
Q9UL51	HCN2	HCN2_HUMAN Potassium/sodium hyperpolarization-activated cyclic nucleotide-gated channel 2	97687	0.1	0
Q96A73	KIAA1191	P33MX_HUMAN Putative monooxygenase p33MONOX	33226	0.1	0
Q9BU89	DOHH	DOHH_HUMAN Deoxyhypusine hydroxylase	33283	0.1	0
B1AN89	EIF4G3	B1AN89_HUMAN Eukaryotic translation initiation factor 4 gamma 3	67974	0.1	0
Q8N6D5	ANKRD29	ANR29_HUMAN Ankyrin repeat domain-containing protein 29	32593	0.1	0
P49069	CAMLG	CAMLG_HUMAN Calcium signal-modulating cyclophilin ligand	33217	0.1	0
Q9H598	SLC32A1	VIAAT_HUMAN Vesicular inhibitory amino acid transporter	58347	0.1	0.02
D6RFW1	SGTB	D6RFW1_HUMAN Small glutamine-rich tetratricopeptide repeat-containing protein beta (Fragment)	22102	0.1	0.05
C9JXA0	CEP41	C9JXA0_HUMAN Centrosomal protein of 41 kDa (Fragment)	21724	0.1	0.05
C9JFM0	PTPRZ1	C9JFM0_HUMAN Receptor-type tyrosine-protein phosphatase zeta	163701	0.1	0.02
Q8NFZ4	NLGN2	NLGN2_HUMAN Neuroligin-2	91333	0.1	0.01
Q96P47	AGAP3	AGAP3_HUMAN Arf-GAP with GTPase, ANK repeat and PH domain-containing protein 3	95898	0.1	0.01
B4DX29	ARFGAP2	B4DX29_HUMAN ADP-ribosylation factor GTPase-activating protein 2	44572	0.1	0.03
H0YHG0	H0YHG0	H0YHG0_HUMAN Uncharacterized protein (Fragment)	59605	0.1	0.04
O43597	SPRY2	SPY2_HUMAN Protein sprouty homolog 2	36148	0.09	0.05
A6NGB9	WIPF3	WIPF3_HUMAN WAS/WASL-interacting protein family member 3	49655	0.09	0.02
Q8IXS8	FAM126B	F126B_HUMAN Protein FAM126B	59066	0.09	0.02
B7Z3A7	PDE1A	B7Z3A7_HUMAN Calcium/calmodulin-dependent 3~,5~-cyclic nucleotide phosphodiesterase 1A	50406	0.09	0.02
Q5JVL2	NCOA7	Q5JVL2_HUMAN Nuclear receptor coactivator 7 (Fragment)	48732	0.09	0.02
P24588	AKAP5	AKAP5_HUMAN A-kinase anchor protein 5	47345	0.09	0.02
Q15818	NPTX1	NPTX1_HUMAN Neuronal pentraxin-1	47606	0.09	0.02
Q15768	EFNB3	EFNB3_HUMAN Ephrin-B3	36154	0.09	0.05
H0YDP1	IGSF9B	H0YDP1_HUMAN Protein turtle homolog B (Fragment)	23157	0.09	0.05
K7ELX4	FECH	K7ELX4_HUMAN Ferrochelatase, mitochondrial (Fragment)	37215	0.09	0.05
H0YEN6	TM7SF2	H0YEN6_HUMAN Delta(14)-sterol reductase (Fragment)	23618	0.09	0.05
K7ESP4	DCAKD	K7ESP4_HUMAN Dephospho-CoA kinase domain-containing protein (Fragment)	24276	0.09	0.05
P00846	MT-ATP6	ATP6_HUMAN ATP synthase subunit a	24801	0.09	0.05
Q7Z417	NUFIP2	NUFP2_HUMAN Nuclear fragile X mental retardation-interacting protein 2	76132	0.09	0
Q96JA1	LRIG1	LRIG1_HUMAN Leucine-rich repeats and immunoglobulin-like domains protein 1	120692	0.09	0.01
Q8TEH3	DENND1A	DEN1A_HUMAN DENN domain-containing protein 1A	111135	0.09	0.02
O14576	DYNC1I1	DC1I1_HUMAN Cytoplasmic dynein 1 intermediate chain 1	73423	0.09	0
C9J069	C9orf172	CI172_HUMAN Uncharacterized protein C9orf172	107895	0.09	0
B7Z770	NOVA1	B7Z770_HUMAN RNA-binding protein Nova-1	38744	0.09	0.05
Q96GS4	C17orf59	CQ059_HUMAN Uncharacterized protein C17orf59	37603	0.09	0
E9PM75	SIRT3	E9PM75_HUMAN NAD-dependent protein deacetylase sirtuin-3, mitochondrial	37901	0.09	0
Q9BQ69	MACROD1	MACD1_HUMAN O-acetyl-ADP-ribose deacetylase MACROD1	35996	0.09	0
O95847	SLC25A27	UCP4_HUMAN Mitochondrial uncoupling protein 4	36212	0.09	0
Q6ZSR9	Q6ZSR9	YJ005_HUMAN Uncharacterized protein FLJ45252	38181	0.09	0.05
Q5VVL7	DBT	Q5VVL7_HUMAN Lipoamide acyltransferase component of branched-chain alpha-keto acid dehydrogenase complex, mitochondrial	36500	0.09	0
A6NHX0	GATSL2	GATL2_HUMAN GATS-like protein 2	36262	0.09	0
B7Z1I4	NTM	B7Z1I4_HUMAN Neurotrimin	38682	0.09	0
O14594	NCAN	NCAN_HUMAN Neurocan core protein	144942	0.09	0.03
F2Z2T0	RABL6	F2Z2T0_HUMAN Rab-like protein 6	54224	0.09	0.04
C9JXI5	TMEM198	C9JXI5_HUMAN Transmembrane protein 198 (Fragment)	24883	0.09	0.04
Q86WV7	CCDC43	Q86WV7_HUMAN CCDC43 protein	25605	0.09	0.04
Q9P2U8	SLC17A6	VGLU2_HUMAN Vesicular glutamate transporter 2	65035	0.09	0.05
F5GYR0	ABLIM2	F5GYR0_HUMAN Actin-binding LIM protein 2	65081	0.08	0.02
E7EWD3	ADAM23	E7EWD3_HUMAN Disintegrin and metalloproteinase domain-containing protein 28	94553	0.08	0.01
F5H470	GRIA3	F5H470_HUMAN Glutamate receptor 3	93982	0.08	0.01
E7EV80	MPP2	E7EV80_HUMAN MAGUK p55 subfamily member 2	67102	0.08	0.02
Q8WXD2	SCG3	SCG3_HUMAN Secretogranin-3	52973	0.08	0.02
H7C1D7	OGG1	H7C1D7_HUMAN 8-oxoguanine DNA glycosylase (Fragment)	14589	0.08	0.06
Q5VT52	RPRD2	RPRD2_HUMAN Regulation of nuclear pre-mRNA domain-containing protein 2	156380	0.08	0.02
Q86UL8	MAGI2	MAGI2_HUMAN Membrane-associated guanylate kinase, WW and PDZ domain-containing protein 2	159454	0.08	0.04
H0Y8C3	MTCH1	H0Y8C3_HUMAN Mitochondrial carrier homolog 1 (Fragment)	43663	0.08	0
Q86UW8	HAPLN4	HPLN4_HUMAN Hyaluronan and proteoglycan link protein 4	43402	0.08	0
Q3SXZ0	C9orf126	Q3SXZ0_HUMAN C9orf126 protein	56613	0.08	0.02
B0AZU2	KIAA0930	B0AZU2_HUMAN Uncharacterized protein KIAA0930	43985	0.08	0
Q14320	FAM50A	FA50A_HUMAN Protein FAM50A	40216	0.08	0
Q15814	TBCC	TBCC_HUMAN Tubulin-specific chaperone C	39737	0.08	0
A6NL88	SHISA7	SHSA7_HUMAN Protein shisa-7	56749	0.08	0.02
F5H6Z9	GRAMD3	F5H6Z9_HUMAN GRAM domain-containing protein 3	41588	0.08	0
B4DNL7	NFS1	B4DNL7_HUMAN Cysteine desulfurase, mitochondrial	28479	0.08	0.04
B1AQP5	DEDD	B1AQP5_HUMAN Death effector domain containing, isoform CRA_b	40835	0.08	0
O60299	LZTS3	LZTS3_HUMAN Leucine zipper putative tumor suppressor 3	72260	0.08	0.03
H0YLQ6	CERS2	H0YLQ6_HUMAN Ceramide synthase 2 (Fragment)	26822	0.08	0.04
M0R0E9	SPHK2	M0R0E9_HUMAN Sphingosine kinase 2	27956	0.08	0.04
Q5TF21	SOGA3	SOGA3_HUMAN Protein SOGA3	103478	0.08	0.04
H0Y4J2	MRPL37	H0Y4J2_HUMAN 39S ribosomal protein L37, mitochondrial (Fragment)	29806	0.08	0.02
Q2TB90	HKDC1	HKDC1_HUMAN Putative hexokinase HKDC1	103790	0.07	0.01
Q5JU85	IQSEC2	IQEC2_HUMAN IQ motif and SEC7 domain-containing protein 2	162549	0.07	0.01
F5H7N0	GABRB3	F5H7N0_HUMAN Gamma-aminobutyric acid receptor subunit beta-3	61461	0.07	0.04
B3KR75	FAM134C	B3KR75_HUMAN Protein FAM134C	29677	0.07	0.04
B7Z4U0	TOMM40L	B7Z4U0_HUMAN Mitochondrial import receptor subunit TOM40B	30440	0.07	0.04
Q92871	PMM1	PMM1_HUMAN Phosphomannomutase 1	30070	0.07	0.04
J3QRM1	CDK5RAP3	J3QRM1_HUMAN CDK5 regulatory subunit-associated protein 3 (Fragment)	30299	0.07	0.04
H0YLG5	RMDN3	H0YLG5_HUMAN Regulator of microtubule dynamics protein 3 (Fragment)	31473	0.07	0.04
B4DMX0	KDSR	B4DMX0_HUMAN 3-ketodihydrosphingosine reductase	29539	0.07	0.04
G3V179	FAM118B	G3V179_HUMAN Protein FAM118B	31022	0.07	0.04
J3KTE8	CABYR	J3KTE8_HUMAN Calcium-binding tyrosine phosphorylation-regulated protein (Fragment)	31142	0.07	0.04
Q5T8D3	ACBD5	ACBD5_HUMAN Acyl-CoA-binding domain-containing protein 5	60510	0.07	0.04
Q7Z7H8	MRPL10	RM10_HUMAN 39S ribosomal protein L10, mitochondrial	29492	0.07	0.04
Q6ZU15	2015-09-14	SEP14_HUMAN Septin-14	50449	0.07	0
Q92529	SHC3	SHC3_HUMAN SHC-transforming protein 3	64530	0.07	0.05
G3V207	TMCC3	G3V207_HUMAN Transmembrane and coiled-coil domain family 3, isoform CRA_c	50599	0.07	0
C9JVN9	L2HGDH	C9JVN9_HUMAN L-2-hydroxyglutarate dehydrogenase, mitochondrial	49356	0.07	0.04
Q9H0L4	CSTF2T	CSTFT_HUMAN Cleavage stimulation factor subunit 2 tau variant	64624	0.07	0.05
Q7Z5L9	IRF2BP2	I2BP2_HUMAN Interferon regulatory factor 2-binding protein 2	61728	0.07	0.02
Q86SQ6	GPR123	GP123_HUMAN Probable G-protein coupled receptor 123	62214	0.07	0.02
E7EM83	PTPRN2	E7EM83_HUMAN Receptor-type tyrosine-protein phosphatase N2	107664	0.07	0.01
Q5JRX3	PITRM1	PREP_HUMAN Presequence protease, mitochondrial	118364	0.07	0.04
Q05469	LIPE	LIPS_HUMAN Hormone-sensitive lipase	117323	0.07	0.01
Q6ZVF9	GPRIN3	GRIN3_HUMAN G protein-regulated inducer of neurite outgrowth 3	83357	0.07	0.01
Q9NT22	EMILIN3	EMIL3_HUMAN EMILIN-3	83622	0.07	0.01
Q9H9A6	LRRC40	LRC40_HUMAN Leucine-rich repeat-containing protein 40	68720	0.07	0.02
G3V0J0	FMR1	G3V0J0_HUMAN Fragile X mental retardation 1, isoform CRA_e	67030	0.07	0.02
F5H4J2	PEX14	F5H4J2_HUMAN Peroxisomal membrane protein PEX14	34253	0.07	0.03
F8VP97	CNOT2	F8VP97_HUMAN CCR4-NOT transcription complex subunit 2 (Fragment)	34531	0.07	0.03
H0YAH0	PCDH7	H0YAH0_HUMAN Protocadherin-7 (Fragment)	102928	0.07	0.05
A4D161	FAM221A	F221A_HUMAN Protein FAM221A	33916	0.07	0.03
S4R3H4	ACIN1	S4R3H4_HUMAN Apoptotic chromatin condensation inducer in the nucleus	145755	0.06	0.01
E9PDL4	ICA1	E9PDL4_HUMAN Islet cell autoantigen 1	53722	0.06	0.04
Q5TC84	OGFRL1	OGRL1_HUMAN Opioid growth factor receptor-like protein 1	51334	0.06	0.04
Q9H1Z4	WDR13	WDR13_HUMAN WD repeat-containing protein 13	54289	0.06	0.04
Q6JQN1-3	ACAD10	ACD10_HUMAN Isoform 3 of Acyl-CoA dehydrogenase family member 10	56284	0.06	0.04
Q9ULJ1-3	ODF2L	ODF2L_HUMAN Isoform 3 of Outer dense fiber protein 2-like	72773	0.06	0.01
E7EPN9	PRRC2C	E7EPN9_HUMAN Protein PRRC2C	309159	0.06	0.04
O75143	ATG13	ATG13_HUMAN Autophagy-related protein 13	57049	0.06	0
B4DH21	CCNT2	B4DH21_HUMAN Cyclin-T2	53886	0.06	0
H0YFF5	CLPB	H0YFF5_HUMAN Caseinolytic peptidase B protein homolog (Fragment)	37480	0.06	0.03
Q86VQ1	GLCCI1	GLCI1_HUMAN Glucocorticoid-induced transcript 1 protein	58672	0.06	0.03
P56181-2	NDUFV3	NDUV3_HUMAN Isoform 2 of NADH dehydrogenase [ubiquinone] flavoprotein 3, mitochondrial	51010	0.06	0
Q9H9V9	JMJD4	JMJD4_HUMAN JmjC domain-containing protein 4	52973	0.06	0
Q16602	CALCRL	CALRL_HUMAN Calcitonin gene-related peptide type 1 receptor	53864	0.06	0
Q969S3	ZNF622	ZN622_HUMAN Zinc finger protein 622	54808	0.06	0
A6NMB1	SIGLEC16	SIG16_HUMAN Sialic acid-binding Ig-like lectin 16	53757	0.06	0
Q9BW85	CCDC94	CCD94_HUMAN Coiled-coil domain-containing protein 94	37348	0.06	0.03
Q8IWQ3-4	BRSK2	BRSK2_HUMAN Isoform 4 of Serine/threonine-protein kinase BRSK2	78063	0.06	0.02
Q9Y2T5	GPR52	GPR52_HUMAN Probable G-protein coupled receptor 52	42467	0.05	0.02
Q96GR2	ACSBG1	ACBG1_HUMAN Long-chain-fatty-acid--CoA ligase ACSBG1	82093	0.05	0.03
Q9Y4G8	RAPGEF2	RPGF2_HUMAN Rap guanine nucleotide exchange factor 2	168168	0.05	0.02
Q99767	APBA2	APBA2_HUMAN Amyloid beta A4 precursor protein-binding family A member 2	83315	0.05	0.01
P03891	MT-ND2	NU2M_HUMAN NADH-ubiquinone oxidoreductase chain 2	38935	0.05	0.03
C9JTQ0	ANKRD63	ANR63_HUMAN Ankyrin repeat domain-containing protein 63	39881	0.05	0.03
H0Y860	STIM2	H0Y860_HUMAN Stromal interaction molecule 2	85601	0.05	0.01
Q8ND90	PNMA1	PNMA1_HUMAN Paraneoplastic antigen Ma1	39907	0.05	0.03
Q9H1C0	LPAR5	LPAR5_HUMAN Lysophosphatidic acid receptor 5	41890	0.05	0.03
P78508	KCNJ10	IRK10_HUMAN ATP-sensitive inward rectifier potassium channel 10	42766	0.05	0.03
O14531	DPYSL4	DPYL4_HUMAN Dihydropyrimidinase-related protein 4	62466	0.05	0.03
J3KND9	ETFDH	J3KND9_HUMAN Electron transfer flavoprotein-ubiquinone oxidoreductase, mitochondrial	63469	0.05	0.03
P78318	IGBP1	IGBP1_HUMAN Immunoglobulin-binding protein 1	39312	0.05	0.03
H0Y7H8	ARID1B	H0Y7H8_HUMAN AT-rich interactive domain-containing protein 1B (Fragment)	191544	0.05	0
G3V529	DDX24	G3V529_HUMAN ATP-dependent RNA helicase DDX24	91994	0.05	0.01
Q9P1Y5	CAMSAP3	CAMP3_HUMAN Calmodulin-regulated spectrin-associated protein 3	135464	0.05	0
Q86TW2	ADCK1	ADCK1_HUMAN Uncharacterized aarF domain-containing protein kinase 1	61109	0.05	0
Q12778	FOXO1	FOXO1_HUMAN Forkhead box protein O1	70017	0.05	0
Q5R3F8	ELFN2	PPR29_HUMAN Protein phosphatase 1 regulatory subunit 29	90714	0.05	0.01
U3KQI9	DCP1A	U3KQI9_HUMAN mRNA-decapping enzyme 1A	63568	0.05	0
Q8TD08	MAPK15	MK15_HUMAN Mitogen-activated protein kinase 15	60251	0.05	0
Q9UP65	PLA2G4C	PA24C_HUMAN Cytosolic phospholipase A2 gamma	61299	0.05	0
F5H5U2	DDX55	F5H5U2_HUMAN ATP-dependent RNA helicase DDX55	65663	0.05	0
Q01167	FOXK2	FOXK2_HUMAN Forkhead box protein K2	69248	0.05	0
P20393	NR1D1	NR1D1_HUMAN Nuclear receptor subfamily 1 group D member 1	67618	0.05	0
Q8N135	LGI4	LGI4_HUMAN Leucine-rich repeat LGI family member 4	59902	0.05	0
Q9HCD5	NCOA5	NCOA5_HUMAN Nuclear receptor coactivator 5	65725	0.05	0.03
H0YBY6	DLGAP2	H0YBY6_HUMAN Disks large-associated protein 2 (Fragment)	110304	0.05	0.01
J3QK89	CHERP	J3QK89_HUMAN Calcium homeostasis endoplasmic reticulum protein	105324	0.05	0.01
K7EN08	NFIX	K7EN08_HUMAN Nuclear factor 1	49619	0.05	0.02
O95429	BAG4	BAG4_HUMAN BAG family molecular chaperone regulator 4	49792	0.05	0.02
B7Z4R0	ERF	B7Z4R0_HUMAN ETS domain-containing transcription factor ERF	50219	0.05	0.02
Q9UKX7	NUP50	NUP50_HUMAN Nuclear pore complex protein Nup50	50512	0.05	0.02
M0QXN5	NUP62	M0QXN5_HUMAN Nuclear pore glycoprotein p62	45759	0.05	0.02
C4AMC7	WASH3P	WASH3_HUMAN Putative WAS protein family homolog 3	50021	0.05	0.02
F5GWS3	TLDC1	F5GWS3_HUMAN TLD domain-containing protein 1	48632	0.05	0.02
Q5EBL4	RILPL1	RIPL1_HUMAN RILP-like protein 1	47136	0.05	0.02
Q9GZT9	EGLN1	EGLN1_HUMAN Egl nine homolog 1	46847	0.05	0.02
H0YJ83	RIN3	H0YJ83_HUMAN Ras and Rab interactor 3 (Fragment)	47002	0.05	0.02
Q6JBY9	RCSD1	CPZIP_HUMAN CapZ-interacting protein	44762	0.05	0.02
J3KQB0	THUMPD1	J3KQB0_HUMAN THUMP domain-containing protein 1	49032	0.05	0.02
E9PKL4	C11orf96	E9PKL4_HUMAN Uncharacterized protein C11orf96	44405	0.05	0.02
F5H262	PPP1R3F	F5H262_HUMAN Protein phosphatase 1 regulatory subunit 3F	48985	0.05	0.02
O76024	WFS1	WFS1_HUMAN Wolframin	101367	0.05	0.02
Q9HBY8	SGK2	SGK2_HUMAN Serine/threonine-protein kinase Sgk2	48201	0.05	0.02
Q5JVS0	HABP4	HABP4_HUMAN Intracellular hyaluronan-binding protein 4	45872	0.05	0.02
P0C2Y1	NBPF7	NBPF7_HUMAN Putative neuroblastoma breakpoint family member 7	48574	0.05	0.02
G3V159	HPS5	G3V159_HUMAN Hermansky-Pudlak syndrome 5 protein	46218	0.05	0.02
A8CG34	POM121C	P121C_HUMAN Nuclear envelope pore membrane protein POM 121C	125382	0.04	0.01
H0YM81	ACAN	H0YM81_HUMAN Aggrecan core protein	258881	0.04	0
Q9Y2U8	LEMD3	MAN1_HUMAN Inner nuclear membrane protein Man1	100790	0.04	0.01
Q8IY33	MICALL2	MILK2_HUMAN MICAL-like protein 2	98240	0.04	0.03
H0Y3K4	RBM33	H0Y3K4_HUMAN RNA-binding protein 33 (Fragment)	100636	0.04	0.01
Q8TBB6	SLC7A14	S7A14_HUMAN Probable cationic amino acid transporter	84738	0.04	0.02
Q6P995	FAM171B	F171B_HUMAN Protein FAM171B	92523	0.04	0
Q6DN14	MCTP1	MCTP1_HUMAN Multiple C2 and transmembrane domain-containing protein 1	112410	0.04	0.01
O94956	SLCO2B1	SO2B1_HUMAN Solute carrier organic anion transporter family member 2B1	78029	0.04	0
Q8WU76	SCFD2	SCFD2_HUMAN Sec1 family domain-containing protein 2	75877	0.04	0
G3V325	ATP5J2-PTCD1	G3V325_HUMAN Pentatricopeptide repeat-containing protein 1, mitochondrial	84684	0.04	0
O95628-10	CNOT4	CNOT4_HUMAN Isoform 10 of CCR4-NOT transcription complex subunit 4	78893	0.04	0.02
F5H6L7	SLC8A2	F5H6L7_HUMAN Sodium/calcium exchanger 2	75094	0.04	0
Q8TBC5	ZSCAN18	ZSC18_HUMAN Zinc finger and SCAN domain-containing protein 18	55226	0.04	0.02
Q8WY54	PPM1E	PPM1E_HUMAN Protein phosphatase 1E	85861	0.04	0
Q71RC2	LARP4	LARP4_HUMAN La-related protein 4	81230	0.04	0
P27987	ITPKB	IP3KB_HUMAN Inositol-trisphosphate 3-kinase B	103167	0.04	0.01
Q15406	NR6A1	NR6A1_HUMAN Nuclear receptor subfamily 6 group A member 1	55374	0.04	0.02
O94929	ABLIM3	ABLM3_HUMAN Actin-binding LIM protein 3	79462	0.04	0
B4DK72	PDE1B	B4DK72_HUMAN Calcium/calmodulin-dependent 3~,5~-cyclic nucleotide phosphodiesterase 1B	57044	0.04	0.02
Q9C026	TRIM9	TRIM9_HUMAN E3 ubiquitin-protein ligase TRIM9	80780	0.04	0
Q5SYT8	NAMPTL	Q5SYT8_HUMAN Protein NAMPTL (Fragment)	53645	0.04	0.02
H0Y3X6	NELFA	H0Y3X6_HUMAN Negative elongation factor A (Fragment)	58107	0.04	0.02
G3XAH6	PAPOLA	G3XAH6_HUMAN Poly(A) polymerase alpha	80975	0.04	0
Q5VT82	PCDH9	Q5VT82_HUMAN Protocadherin 9	114097	0.04	0.01
Q6DN12-3	MCTP2	MCTP2_HUMAN Isoform 3 of Multiple C2 and transmembrane domain-containing protein 2	53843	0.04	0.02
F5H630	ZNF84	F5H630_HUMAN Zinc finger protein 84	87611	0.04	0
Q99592	ZBTB18	ZBT18_HUMAN Zinc finger and BTB domain-containing protein 18	59401	0.04	0.02
B7ZKR7	AP3B2	B7ZKR7_HUMAN AP-3 complex subunit beta-2	115860	0.04	0.02
Q9NQR7	CCDC177	CC177_HUMAN Coiled-coil domain-containing protein 177	80148	0.04	0.02
Q6IMJ5	OLFM1	Q6IMJ5_HUMAN NOELIN1_V2	53180	0.04	0.02
J3KPJ3	CAMKK1	J3KPJ3_HUMAN Calcium/calmodulin-dependent protein kinase kinase 1	59392	0.04	0.02
Q6A163	KRT39	K1C39_HUMAN Keratin, type I cytoskeletal 39	57155	0.04	0.02
Q9H1B7	IRF2BPL	I2BPL_HUMAN Interferon regulatory factor 2-binding protein-like	83576	0.04	0.02
F5H2U4	UBAP2	F5H2U4_HUMAN Ubiquitin-associated protein 2	90477	0.04	0.02
Q13625	TP53BP2	ASPP2_HUMAN Apoptosis-stimulating of p53 protein 2	126222	0.04	0.01
Q05329	GAD2	DCE2_HUMAN Glutamate decarboxylase 2	66224	0.03	0.02
F8WAC3	UCKL1	F8WAC3_HUMAN Uridine-cytidine kinase	61530	0.03	0.02
H0Y858	H0Y858	H0Y858_HUMAN Uncharacterized protein (Fragment)	135373	0.03	0.02
G3V599	CTAGE5	G3V599_HUMAN cTAGE family member 5	152253	0.03	0.01
O60741	HCN1	HCN1_HUMAN Potassium/sodium hyperpolarization-activated cyclic nucleotide-gated channel 1	99360	0.03	0.02
Q9Y2H9	MAST1	MAST1_HUMAN Microtubule-associated serine/threonine-protein kinase 1	171541	0.03	0.01
F5H6L3	ARHGAP44	F5H6L3_HUMAN Rho GTPase-activating protein 44	66772	0.03	0.02
D6RB01	FAM169A	D6RB01_HUMAN Soluble lamin-associated protein of 75 kDa	68298	0.03	0.02
K4DI87	KCNC1	K4DI87_HUMAN Potassium voltage-gated channel subfamily C member 1	66627	0.03	0.02
P08842	STS	STS_HUMAN Steryl-sulfatase	66305	0.03	0.02
Q14721	KCNB1	KCNB1_HUMAN Potassium voltage-gated channel subfamily B member 1	96672	0.03	0.02
F5GZ84	FARP2	F5GZ84_HUMAN FERM, RhoGEF and pleckstrin domain-containing protein 2	72617	0.03	0.02
P20794	MAK	MAK_HUMAN Serine/threonine-protein kinase MAK	70764	0.03	0.02
F6QR24	NUP153	F6QR24_HUMAN Nuclear pore complex protein Nup153	158894	0.03	0.01
C9J3F6	TBC1D5	C9J3F6_HUMAN TBC1 domain family member 5	67891	0.03	0.02
O75113	N4BP1	N4BP1_HUMAN NEDD4-binding protein 1	101228	0.03	0.02
B4DXT0	CCDC151	B4DXT0_HUMAN Coiled-coil domain-containing protein 151	63926	0.03	0.02
H3BR34	MT1B	H3BR34_HUMAN Metallothionein	8220	0.03	0.01
Q9NVH0	EXD2	EXD2_HUMAN Exonuclease 3~-5~ domain-containing protein 2	71221	0.03	0.02
H9KV90	SHANK1	H9KV90_HUMAN SH3 and multiple ankyrin repeat domains protein 1	226559	0.03	0.02
Q8NFF5	FLAD1	FAD1_HUMAN FAD synthase	65966	0.03	0.02
Q3MIX3	ADCK5	ADCK5_HUMAN Uncharacterized aarF domain-containing protein kinase 5	66311	0.03	0.02
B7Z3B9	GAB1	B7Z3B9_HUMAN GRB2-associated-binding protein 1	64946	0.03	0.02
J3KSX7	RHOT1	J3KSX7_HUMAN Mitochondrial Rho GTPase 1	61351	0.03	0.02
A8MWQ5	COL25A1	A8MWQ5_HUMAN Collagen-like Alzheimer amyloid plaque component	63713	0.03	0.02
P41594	GRM5	GRM5_HUMAN Metabotropic glutamate receptor 5	134550	0.03	0.01
B1AQK4	CACNA1B	B1AQK4_HUMAN Voltage-dependent N-type calcium channel subunit alpha-1B	253892	0.03	0.02
Q8IWB9	TEX2	TEX2_HUMAN Testis-expressed sequence 2 protein	125852	0.03	0
O00291	HIP1	HIP1_HUMAN Huntingtin-interacting protein 1	117232	0.03	0
Q9UBS5	GABBR1	GABR1_HUMAN Gamma-aminobutyric acid type B receptor subunit 1	109335	0.03	0.02
F8W130	TROAP	F8W130_HUMAN Tastin	95272	0.03	0
O95206	PCDH8	PCDH8_HUMAN Protocadherin-8	113805	0.03	0
Q8N841	TTLL6	TTLL6_HUMAN Tubulin polyglutamylase TTLL6	97594	0.03	0
Q6UXD5-3	SEZ6L2	SE6L2_HUMAN Isoform 3 of Seizure 6-like protein 2	93936	0.03	0
F6W5Z0	PDE2A	F6W5Z0_HUMAN cGMP-dependent 3~,5~-cyclic phosphodiesterase	106675	0.03	0
Q63HQ2	EGFLAM	EGFLA_HUMAN Pikachurin	112967	0.03	0
E5RJL1	SLC6A7	E5RJL1_HUMAN Transporter	74792	0.03	0.01
Q9BXB4	OSBPL11	OSB11_HUMAN Oxysterol-binding protein-related protein 11	84332	0.03	0.01
G5E9M8	SP1	G5E9M8_HUMAN DAN domain family member 5	80471	0.03	0.01
Q99250	SCN2A	SCN2A_HUMAN Sodium channel protein type 2 subunit alpha	229994	0.03	0.01
Q12756	KIF1A	KIF1A_HUMAN Kinesin-like protein KIF1A	192541	0.03	0.01
Q16650	TBR1	TBR1_HUMAN T-box brain protein 1	74520	0.03	0.01
O94916	NFAT5	NFAT5_HUMAN Nuclear factor of activated T-cells 5	166629	0.03	0.01
Q9Y4B5	SOGA2	SOGA2_HUMAN Protein SOGA2	210652	0.03	0
O43164	PJA2	PJA2_HUMAN E3 ubiquitin-protein ligase Praja-2	79192	0.03	0.01
Q6P2H3	CEP85	CEP85_HUMAN Centrosomal protein of 85 kDa	86270	0.03	0.01
I1E4Y6	GIGYF2	I1E4Y6_HUMAN PERQ amino acid-rich with GYF domain-containing protein 2	152891	0.03	0.01
Q08AD1	CAMSAP2	CAMP2_HUMAN Calmodulin-regulated spectrin-associated protein 2	169181	0.03	0.01
J3KQR7	CEP170B	J3KQR7_HUMAN Centrosomal protein of 170 kDa protein B	172225	0.03	0.01
B4DK95	ZYG11B	B4DK95_HUMAN Protein zyg-11 homolog B	76893	0.03	0.01
P12757	SKIL	SKIL_HUMAN Ski-like protein	78181	0.03	0.01
B7ZLT5	GUCY1A2	B7ZLT5_HUMAN GUCY1A2 protein	85130	0.03	0.01
F8WE45	LRRC7	F8WE45_HUMAN Leucine-rich repeat-containing protein 7	91909	0.03	0.01
Q9ULW0	TPX2	TPX2_HUMAN Targeting protein for Xklp2	86227	0.03	0.01
G5E9C8	SOS1	G5E9C8_HUMAN Son of sevenless homolog 1	151732	0.03	0.01
F5GYC7	NRXN1	F5GYC7_HUMAN Neurexin-1-beta	166888	0.03	0.01
O14640	DVL1	DVL1_HUMAN Segment polarity protein dishevelled homolog DVL-1	75539	0.03	0.01
E7ETH1	KCNC3	E7ETH1_HUMAN Potassium voltage-gated channel subfamily C member 3	78363	0.03	0.01
O75815	BCAR3	BCAR3_HUMAN Breast cancer anti-estrogen resistance protein 3	93476	0.03	0.01
Q15542	TAF5	TAF5_HUMAN Transcription initiation factor TFIID subunit 5	87289	0.03	0.01
Q5TH69	ARFGEF3	BIG3_HUMAN Brefeldin A-inhibited guanine nucleotide-exchange protein 3	243862	0.02	0.01
F5GXV7	NBEA	F5GXV7_HUMAN Neurobeachin	330108	0.02	0.01
P35568	IRS1	IRS1_HUMAN Insulin receptor substrate 1	132706	0.02	0
Q9BY89	KIAA1671	K1671_HUMAN Uncharacterized protein KIAA1671	197617	0.02	0.01
O14924	RGS12	RGS12_HUMAN Regulator of G-protein signaling 12	157800	0.02	0.01
Q0VF96	CGNL1	CGNL1_HUMAN Cingulin-like protein 1	149559	0.02	0
H0Y4E8	SIK3	H0Y4E8_HUMAN Serine/threonine-protein kinase SIK3 (Fragment)	151255	0.02	0.01
J3QSR7	KIAA1549	J3QSR7_HUMAN UPF0606 protein KIAA1549	204121	0.02	0
Q9Y3Q4	HCN4	HCN4_HUMAN Potassium/sodium hyperpolarization-activated cyclic nucleotide-gated channel 4	129645	0.02	0.01
Q92574	TSC1	TSC1_HUMAN Hamartin	130655	0.02	0.01
Q13224	GRIN2B	NMDE2_HUMAN Glutamate receptor ionotropic, NMDA 2B	167972	0.02	0
B4DF95	INPP5J	B4DF95_HUMAN Phosphatidylinositol 4,5-bisphosphate 5-phosphatase A	100886	0.02	0.01
G8JLK7	NOL6	G8JLK7_HUMAN Nucleolar protein 6	122698	0.02	0.01
Q96D09	GPRASP2	GASP2_HUMAN G-protein coupled receptor-associated sorting protein 2	94285	0.02	0.01
I3L2G5	NLRP1	I3L2G5_HUMAN NACHT, LRR and PYD domains-containing protein 1	119856	0.02	0.01
Q5SYE7-2	NHSL1	NHSL1_HUMAN Isoform 2 of NHS-like protein 1	171854	0.02	0
E7ESW8	ABCC6	E7ESW8_HUMAN Multidrug resistance-associated protein 6	96672	0.02	0.01
Q8NFZ0	FBXO18	FBX18_HUMAN F-box only protein 18	119379	0.02	0.01
G3V174	ARHGAP32	G3V174_HUMAN Rho GTPase-activating protein 32	105535	0.02	0.01
Q9UPU7	TBC1D2B	TBD2B_HUMAN TBC1 domain family member 2B	110496	0.02	0.01
Q86UK7	ZNF598	ZN598_HUMAN Zinc finger protein 598	100400	0.02	0.01
Q92953	KCNB2	KCNB2_HUMAN Potassium voltage-gated channel subfamily B member 2	103639	0.02	0.01
Q9P2E7	PCDH10	PCD10_HUMAN Protocadherin-10	114234	0.02	0.01
Q92793	CREBBP	CBP_HUMAN CREB-binding protein	268033	0.02	0
Q8IVL1	NAV2	NAV2_HUMAN Neuron navigator 2	269314	0.02	0
J3QT34	MAST4	J3QT34_HUMAN Microtubule-associated serine/threonine-protein kinase 4	286146	0.01	0.01
Q96Q06	PLIN4	PLIN4_HUMAN Perilipin-4	135204	0.01	0.01
Q76NI1-4	KNDC1	VKIND_HUMAN Isoform 4 of Protein very KIND	150569	0.01	0.01
Q9UHC6	CNTNAP2	CNTP2_HUMAN Contactin-associated protein-like 2	150183	0.01	0.01
Q5TGY3	AHDC1	AHDC1_HUMAN AT-hook DNA-binding motif-containing protein 1	169955	0.01	0.01
Q9P2M7	CGN	CING_HUMAN Cingulin	136532	0.01	0.01
Q4L180	FILIP1L	FIL1L_HUMAN Filamin A-interacting protein 1-like	130928	0.01	0.01
Q96Q04	LMTK3	LMTK3_HUMAN Serine/threonine-protein kinase LMTK3	154592	0.01	0.01
G3V419	MLH3	G3V419_HUMAN DNA mismatch repair protein Mlh3	145735	0.01	0.01
F5H070	KDM3A	F5H070_HUMAN Lysine-specific demethylase 3A	143126	0.01	0.01
A3KMH1	VWA8	VWA8_HUMAN von Willebrand factor A domain-containing protein 8	215716	0.01	0.01
O60242	BAI3	BAI3_HUMAN Brain-specific angiogenesis inhibitor 3	174885	0.01	0.01
H0Y7H7	DOCK4	H0Y7H7_HUMAN Dedicator of cytokinesis protein 4 (Fragment)	160256	0.01	0.01
F8W7J9	PPP1R9A	F8W7J9_HUMAN Neurabin-1	145544	0.01	0.01
B7ZL11	WHSC1L1	B7ZL11_HUMAN Histone-lysine N-methyltransferase NSD3	164032	0.01	0.01
A2PYH4	HFM1	HFM1_HUMAN Probable ATP-dependent DNA helicase HFM1	163705	0.01	0.01
Q8N9C0-2	IGSF22	IGS22_HUMAN Isoform 2 of Immunoglobulin superfamily member 22	148871	0.01	0.01
O00555	CACNA1A	CAC1A_HUMAN Voltage-dependent P/Q-type calcium channel subunit alpha-1A	283782	0.01	0.01
F5H1D6	POLE	F5H1D6_HUMAN DNA polymerase	260870	0.01	0
Q8WYB5	KAT6B	KAT6B_HUMAN Histone acetyltransferase KAT6B	234140	0.01	0
F8W8Y7	ARMCX4	F8W8Y7_HUMAN Armadillo repeat-containing X-linked protein 4	237474	0.01	0
H7BZ55	H7BZ55	CROL3_HUMAN Putative ciliary rootlet coiled-coil protein-like 3 protein	250066	0.01	0
Q15751	HERC1	HERC1_HUMAN Probable E3 ubiquitin-protein ligase HERC1	538790	0.01	0
H0YM23	ANKRD17	H0YM23_HUMAN Ankyrin repeat domain-containing protein 17 (Fragment)	264970	0.01	0
O75417	POLQ	DPOLQ_HUMAN DNA polymerase theta	292288	0.01	0
H0YNJ1	hCG_2004619	H0YNJ1_HUMAN HCG2004619	13051	0.26	0
