# Supplementary material for: Enrichment of extracellular vesicles from tissues of the central nervous system by PROSPR
Source: Mol Neurodegener. 2016 May 23;11:41. doi: 10.1186/s13024-016-0108-1 (PMC4877958; doi:10.1186/s13024-016-0108-1)
Supplement: Additional file 8: — Dataset 7. List of proteins identified in PROSPR-CNS-EVs from mouse brain. Database searches was performed using an in-house Mascot server (version 2.3.02, Matrix Science, MA, USA) with a precursor ion tolerance of 10 ppm and fragment peak tolerance of 0.05 Da. Uniprot mouse database (downloaded on 19th February of 2016, 101382 sequences and 43.874.034 residues) was used for database search. Two missed trypsin cleavage sites were tolerated. Carbamidomethylation (C) was set as fixed modification and deamidation (NQ) and oxidation (M) were set as variable modifications. Peptides with Mascot score >15 were used to generate the peptide list in all tested human conditions. (XLS 127 kb) [file 13024_2016_108_MOESM8_ESM.xls]

## Sheet: S7 Dataset
Enrichment of extracellular vesicles from tissues of the central nervous system by PROSPR
Xavier Gallart-Palau, Aida Serra and Siu Kwan Sze
Supplementary Dataset 7. List of proteins identified in PROSPR-CNS-EVs from mouse brain. Database searches was performed using an in-house Mascot server (version 2.3.02,
Matrix Science, MA, USA) with a precursor ion tolerance of 10 ppm and fragment peak tolerance of 0.05 Da. Uniprot mouse database (downloaded on 19th February of 2016, 101382
sequences and 43.874.034 residues) was used for database search. Two missed trypsin cleavage sites were tolerated. Carbamidomethylation (C) was set as fixed modification and deamidation
(NQ) and oxidation (M) were set as variable modifications. Peptides with Mascot score >15 were used to generate the peptide list in all tested human conditions.
Accession	GS	Name	Mass
Q91VB8	Hba-a2	Q91VB8_MOUSE Alpha globin 1 OS=Mus musculus GN=Hba-a2 PE=1 SV=1	15160
A8DUK4	Hbbt1	A8DUK4_MOUSE Beta-globin OS=Mus musculus GN=Hbbt1 PE=1 SV=1	15795
P68372	Tubb4b	TBB4B_MOUSE Tubulin beta-4B chain OS=Mus musculus GN=Tubb4b PE=1 SV=1	50255
B2RSN3	Tubb2b	B2RSN3_MOUSE MCG1395 OS=Mus musculus GN=Tubb2b PE=1 SV=1	50377
P99024	Tubb5	TBB5_MOUSE Tubulin beta-5 chain OS=Mus musculus GN=Tubb5 PE=1 SV=1	50095
Q9D6F9	Tubb4a	TBB4A_MOUSE Tubulin beta-4A chain OS=Mus musculus GN=Tubb4a PE=1 SV=3	50010
O88935	Syn1	SYN1_MOUSE Synapsin-1 OS=Mus musculus GN=Syn1 PE=1 SV=2	74223
Q04447	Ckb	KCRB_MOUSE Creatine kinase B-type OS=Mus musculus GN=Ckb PE=1 SV=1	42971
Q9ERD7	Tubb3	TBB3_MOUSE Tubulin beta-3 chain OS=Mus musculus GN=Tubb3 PE=1 SV=1	50842
Q4KL81	Actg1	Q4KL81_MOUSE Actin, cytoplasmic 2 OS=Mus musculus GN=Actg1 PE=1 SV=1	42108
Q3UMM1	Tubb6	Q3UMM1_MOUSE Tubulin beta-6 chain OS=Mus musculus GN=Tubb6 PE=1 SV=1	50514
P68134	Acta1	ACTS_MOUSE Actin, alpha skeletal muscle OS=Mus musculus GN=Acta1 PE=1 SV=1	42366
P48771	Cox7a2	CX7A2_MOUSE Cytochrome c oxidase subunit 7A2, mitochondrial OS=Mus musculus GN=Cox7a2 PE=1 SV=2	9285
P05213	Tuba1b	TBA1B_MOUSE Tubulin alpha-1B chain OS=Mus musculus GN=Tuba1b PE=1 SV=2	50804
P68369	Tuba1a	TBA1A_MOUSE Tubulin alpha-1A chain OS=Mus musculus GN=Tuba1a PE=1 SV=1	50788
Q9CQZ1	Hsbp1	HSBP1_MOUSE Heat shock factor-binding protein 1 OS=Mus musculus GN=Hsbp1 PE=1 SV=1	8605
Q52L87	Tuba1c	Q52L87_MOUSE Tubulin alpha-1C chain OS=Mus musculus GN=Tuba1c PE=1 SV=1	50562
F6VME3	Mbp	F6VME3_MOUSE Myelin basic protein (Fragment) OS=Mus musculus GN=Mbp PE=1 SV=1	20927
O08553	Dpysl2	DPYL2_MOUSE Dihydropyrimidinase-related protein 2 OS=Mus musculus GN=Dpysl2 PE=1 SV=2	62638
P68368	Tuba4a	TBA4A_MOUSE Tubulin alpha-4A chain OS=Mus musculus GN=Tuba4a PE=1 SV=1	50634
Q9CPN9	2210010C04Rik	Q9CPN9_MOUSE Protein 2210010C04Rik OS=Mus musculus GN=2210010C04Rik PE=1 SV=1	27089
P60879	Snap25	SNP25_MOUSE Synaptosomal-associated protein 25 OS=Mus musculus GN=Snap25 PE=1 SV=1	23528
P20065	Tmsb4x	TYB4_MOUSE Thymosin beta-4 OS=Mus musculus GN=Tmsb4x PE=1 SV=1	5676
P62774	Mtpn	MTPN_MOUSE Myotrophin OS=Mus musculus GN=Mtpn PE=1 SV=2	13024
Q91V77	S100a1	Q91V77_MOUSE Protein S100 OS=Mus musculus GN=S100a1 PE=1 SV=1	10555
Q91XV3	Basp1	BASP1_MOUSE Brain acid soluble protein 1 OS=Mus musculus GN=Basp1 PE=1 SV=3	22074
Q545V3	Eno2	Q545V3_MOUSE Enolase 2, gamma neuronal, isoform CRA_a OS=Mus musculus GN=Eno2 PE=1 SV=1	47609
Q0VGU4	Vgf	Q0VGU4_MOUSE MCG18019 OS=Mus musculus GN=Vgf PE=1 SV=1	68248
P52480	Pkm	KPYM_MOUSE Pyruvate kinase PKM OS=Mus musculus GN=Pkm PE=1 SV=4	58378
Q7TSJ2	Map6	MAP6_MOUSE Microtubule-associated protein 6 OS=Mus musculus GN=Map6 PE=1 SV=2	96676
A2ARP8	Map1a	A2ARP8_MOUSE Microtubule-associated protein 1A OS=Mus musculus GN=Map1a PE=1 SV=1	327227
Q9R0P9	Uchl1	UCHL1_MOUSE Ubiquitin carboxyl-terminal hydrolase isozyme L1 OS=Mus musculus GN=Uchl1 PE=1 SV=1	25165
P63101	Ywhaz	1433Z_MOUSE 14-3-3 protein zeta/delta OS=Mus musculus GN=Ywhaz PE=1 SV=1	27925
P16330	Cnp	CN37_MOUSE 2~,3~-cyclic-nucleotide 3~-phosphodiesterase OS=Mus musculus GN=Cnp PE=1 SV=3	47493
Q5FWB7	Aldoa	Q5FWB7_MOUSE Fructose-bisphosphate aldolase OS=Mus musculus GN=Aldoa PE=1 SV=1	39787
B1AQW2	Mapt	B1AQW2_MOUSE Microtubule-associated protein OS=Mus musculus GN=Mapt PE=1 SV=1	40981
Q64332	Syn2	SYN2_MOUSE Synapsin-2 OS=Mus musculus GN=Syn2 PE=1 SV=2	63618
E9Q9A3	Snap91	E9Q9A3_MOUSE Clathrin coat assembly protein AP180 OS=Mus musculus GN=Snap91 PE=1 SV=2	86287
F6ZFT1	Ndufab1	F6ZFT1_MOUSE Acyl carrier protein (Fragment) OS=Mus musculus GN=Ndufab1 PE=1 SV=1	14471
Q5SVY2	Ppia	Q5SVY2_MOUSE Peptidyl-prolyl cis-trans isomerase OS=Mus musculus GN=Ppia PE=1 SV=1	18131
Q6PHC1	Eno1	Q6PHC1_MOUSE Alpha-enolase OS=Mus musculus GN=Eno1 PE=1 SV=1	40099
O08997	Atox1	ATOX1_MOUSE Copper transport protein ATOX1 OS=Mus musculus GN=Atox1 PE=1 SV=1	7505
P12787	Cox5a	COX5A_MOUSE Cytochrome c oxidase subunit 5A, mitochondrial OS=Mus musculus GN=Cox5a PE=1 SV=2	16319
O55042	Snca	SYUA_MOUSE Alpha-synuclein OS=Mus musculus GN=Snca PE=1 SV=2	14476
P56480	Atp5b	ATPB_MOUSE ATP synthase subunit beta, mitochondrial OS=Mus musculus GN=Atp5b PE=1 SV=2	56265
P20357	Map2	MTAP2_MOUSE Microtubule-associated protein 2 OS=Mus musculus GN=Map2 PE=1 SV=2	199409
Q7M6Y3	Picalm	PICAL_MOUSE Phosphatidylinositol-binding clathrin assembly protein OS=Mus musculus GN=Picalm PE=1 SV=1	71669
O88737	Bsn	BSN_MOUSE Protein bassoon OS=Mus musculus GN=Bsn PE=1 SV=4	420583
Q63810	Ppp3r1	CANB1_MOUSE Calcineurin subunit B type 1 OS=Mus musculus GN=Ppp3r1 PE=1 SV=3	19402
Q91ZZ3	Sncb	SYUB_MOUSE Beta-synuclein OS=Mus musculus GN=Sncb PE=1 SV=1	14043
P19157	Gstp1	GSTP1_MOUSE Glutathione S-transferase P 1 OS=Mus musculus GN=Gstp1 PE=1 SV=2	23765
Q546G4	Alb	Q546G4_MOUSE Albumin 1 OS=Mus musculus GN=Alb PE=1 SV=1	70700
P97450	Atp5j	ATP5J_MOUSE ATP synthase-coupling factor 6, mitochondrial OS=Mus musculus GN=Atp5j PE=1 SV=1	12489
A0A0J9YU62	Ctbp1	A0A0J9YU62_MOUSE C-terminal-binding protein 1 OS=Mus musculus GN=Ctbp1 PE=1 SV=1	46954
Q9DCW5	Cox6a1	Q9DCW5_MOUSE Cytochrome c oxidase subunit 6A, mitochondrial OS=Mus musculus GN=Cox6a1 PE=1 SV=1	12475
E0CX65	Sirpa	E0CX65_MOUSE Tyrosine-protein phosphatase non-receptor type substrate 1 OS=Mus musculus GN=Sirpa PE=1 SV=1	19106
P63216	Gng3	GBG3_MOUSE Guanine nucleotide-binding protein G(I)/G(S)/G(O) subunit gamma-3 OS=Mus musculus GN=Gng3 PE=1 SV=1	8527
Q9CR68	Uqcrfs1	UCRI_MOUSE Cytochrome b-c1 complex subunit Rieske, mitochondrial OS=Mus musculus GN=Uqcrfs1 PE=1 SV=1	29634
Q9QZM0	Ubqln2	UBQL2_MOUSE Ubiquilin-2 OS=Mus musculus GN=Ubqln2 PE=1 SV=2	67308
F8WGL3	Cfl1	F8WGL3_MOUSE Cofilin-1 OS=Mus musculus GN=Cfl1 PE=1 SV=1	25074
D3Z6F5	Atp5a1	D3Z6F5_MOUSE ATP synthase subunit alpha OS=Mus musculus GN=Atp5a1 PE=1 SV=1	54675
J3QPG5	Psap	J3QPG5_MOUSE Prosaposin OS=Mus musculus GN=Psap PE=1 SV=1	63204
P57774	Npy	NPY_MOUSE Pro-neuropeptide Y OS=Mus musculus GN=Npy PE=1 SV=2	10981
P63017	Hspa8	HSP7C_MOUSE Heat shock cognate 71 kDa protein OS=Mus musculus GN=Hspa8 PE=1 SV=1	71055
P84086	Cplx2	CPLX2_MOUSE Complexin-2 OS=Mus musculus GN=Cplx2 PE=1 SV=1	15499
A3KGU5	Sptan1	A3KGU5_MOUSE Spectrin alpha chain, non-erythrocytic 1 OS=Mus musculus GN=Sptan1 PE=1 SV=1	283519
A0A0B4J1F2	Map4	A0A0B4J1F2_MOUSE Microtubule-associated protein OS=Mus musculus GN=Map4 PE=1 SV=1	117727
P05063	Aldoc	ALDOC_MOUSE Fructose-bisphosphate aldolase C OS=Mus musculus GN=Aldoc PE=1 SV=4	39769
Q99KI0	Aco2	ACON_MOUSE Aconitate hydratase, mitochondrial OS=Mus musculus GN=Aco2 PE=1 SV=1	86151
Q8R317	Ubqln1	UBQL1_MOUSE Ubiquilin-1 OS=Mus musculus GN=Ubqln1 PE=1 SV=1	61937
Q99NB8	Ubqln4	UBQL4_MOUSE Ubiquilin-4 OS=Mus musculus GN=Ubqln4 PE=1 SV=1	63579
Q6GT24	Prdx6	Q6GT24_MOUSE Peroxiredoxin 6 OS=Mus musculus GN=Prdx6 PE=1 SV=1	24925
A0A0A0MQF6	Gapdh	A0A0A0MQF6_MOUSE Glyceraldehyde-3-phosphate dehydrogenase OS=Mus musculus GN=Gapdh PE=1 SV=1	38914
Q3UKW2	Calm1	Q3UKW2_MOUSE Calmodulin OS=Mus musculus GN=Calm1 PE=1 SV=1	21603
P19536	Cox5b	COX5B_MOUSE Cytochrome c oxidase subunit 5B, mitochondrial OS=Mus musculus GN=Cox5b PE=1 SV=1	14089
O08599	Stxbp1	STXB1_MOUSE Syntaxin-binding protein 1 OS=Mus musculus GN=Stxbp1 PE=1 SV=2	67925
P00920	Ca2	CAH2_MOUSE Carbonic anhydrase 2 OS=Mus musculus GN=Ca2 PE=1 SV=4	29129
P26645	Marcks	MARCS_MOUSE Myristoylated alanine-rich C-kinase substrate OS=Mus musculus GN=Marcks PE=1 SV=2	29701
Q3UHJ3	Atp2b2	Q3UHJ3_MOUSE Calcium-transporting ATPase OS=Mus musculus GN=Atp2b2 PE=1 SV=1	133701
Q5FWJ3	Vim	Q5FWJ3_MOUSE Vimentin OS=Mus musculus GN=Vim PE=1 SV=1	53712
Q8VDQ8	Sirt2	SIR2_MOUSE NAD-dependent protein deacetylase sirtuin-2 OS=Mus musculus GN=Sirt2 PE=1 SV=2	43856
Q9JMF3	Gng13	GBG13_MOUSE Guanine nucleotide-binding protein G(I)/G(S)/G(O) subunit gamma-13 OS=Mus musculus GN=Gng13 PE=1 SV=1	8031
P63040	Cplx1	CPLX1_MOUSE Complexin-1 OS=Mus musculus GN=Cplx1 PE=1 SV=1	15169
D3YXH0	Igsf5	D3YXH0_MOUSE Immunoglobulin superfamily member 5 OS=Mus musculus GN=Igsf5 PE=4 SV=1	32950
A8IP69	Ywhag	A8IP69_MOUSE 14-3-3 protein gamma OS=Mus musculus GN=Ywhag PE=1 SV=1	28456
Q5EBQ2	Pebp1	Q5EBQ2_MOUSE MCG7941, isoform CRA_f OS=Mus musculus GN=Pebp1 PE=1 SV=1	20988
P08249	Mdh2	MDHM_MOUSE Malate dehydrogenase, mitochondrial OS=Mus musculus GN=Mdh2 PE=1 SV=3	36045
O35127	Grcc10	C10_MOUSE Protein C10 OS=Mus musculus GN=Grcc10 PE=1 SV=1	13300
P63248	Pkia	IPKA_MOUSE cAMP-dependent protein kinase inhibitor alpha OS=Mus musculus GN=Pkia PE=1 SV=2	7956
A0A0G2JGX4	Atp1a3	A0A0G2JGX4_MOUSE Sodium/potassium-transporting ATPase subunit alpha OS=Mus musculus GN=Atp1a3 PE=1 SV=1	114341
Q7JCZ1	mt-Co2	Q7JCZ1_MOUSE Cytochrome c oxidase subunit 2 OS=Mus musculus GN=mt-Co2 PE=1 SV=1	26130
F8WIS9	Camk2a	F8WIS9_MOUSE Calcium/calmodulin-dependent protein kinase type II subunit alpha OS=Mus musculus GN=Camk2a PE=1 SV=1	55882
P05201	Got1	AATC_MOUSE Aspartate aminotransferase, cytoplasmic OS=Mus musculus GN=Got1 PE=1 SV=3	46504
A2A513	Krt10	A2A513_MOUSE Keratin, type I cytoskeletal 10 OS=Mus musculus GN=Krt10 PE=1 SV=1	57178
Q545F0	Mif	Q545F0_MOUSE MCG3124, isoform CRA_b OS=Mus musculus GN=Mif PE=1 SV=1	12667
Q4W8U9	Scg2	Q4W8U9_MOUSE Scg2 protein OS=Mus musculus GN=Scg2 PE=1 SV=1	66325
O88704	Hcn1	HCN1_MOUSE Potassium/sodium hyperpolarization-activated cyclic nucleotide-gated channel 1 OS=Mus musculus GN=Hcn1 PE=1 SV=1	103051
J3QPZ9	Eno3	J3QPZ9_MOUSE Enolase (Fragment) OS=Mus musculus GN=Eno3 PE=1 SV=1	20875
Q543U3	Slc1a3	Q543U3_MOUSE Amino acid transporter OS=Mus musculus GN=Slc1a3 PE=1 SV=1	59755
Q60605	Myl6	MYL6_MOUSE Myosin light polypeptide 6 OS=Mus musculus GN=Myl6 PE=1 SV=3	17090
Q3TT51	Scg5	Q3TT51_MOUSE Neuroendocrine protein 7B2 OS=Mus musculus GN=Scg5 PE=1 SV=1	23965
B0QZN5	Vamp2	B0QZN5_MOUSE Vesicle-associated membrane protein 2 OS=Mus musculus GN=Vamp2 PE=1 SV=1	17908
P26443	Glud1	DHE3_MOUSE Glutamate dehydrogenase 1, mitochondrial OS=Mus musculus GN=Glud1 PE=1 SV=1	61640
P08228	Sod1	SODC_MOUSE Superoxide dismutase [Cu-Zn] OS=Mus musculus GN=Sod1 PE=1 SV=2	16104
P63038	Hspd1	CH60_MOUSE 60 kDa heat shock protein, mitochondrial OS=Mus musculus GN=Hspd1 PE=1 SV=1	61088
Q9CXP8	Gng10	GBG10_MOUSE Guanine nucleotide-binding protein G(I)/G(S)/G(O) subunit gamma-10 OS=Mus musculus GN=Gng10 PE=3 SV=1	7396
A2ALV3	Sh3gl2	A2ALV3_MOUSE Endophilin-A1 OS=Mus musculus GN=Sh3gl2 PE=1 SV=1	48608
Q8R0X7	Sgpl1	SGPL1_MOUSE Sphingosine-1-phosphate lyase 1 OS=Mus musculus GN=Sgpl1 PE=1 SV=1	64263
Q14BB9	Map6d1	MA6D1_MOUSE MAP6 domain-containing protein 1 OS=Mus musculus GN=Map6d1 PE=1 SV=1	20648
P61971	Nutf2	NTF2_MOUSE Nuclear transport factor 2 OS=Mus musculus GN=Nutf2 PE=1 SV=1	14640
Q6P1B9	Bin1	Q6P1B9_MOUSE Bin1 protein OS=Mus musculus GN=Bin1 PE=1 SV=1	52902
Q9CQV8	Ywhab	1433B_MOUSE 14-3-3 protein beta/alpha OS=Mus musculus GN=Ywhab PE=1 SV=3	28183
P60904	Dnajc5	DNJC5_MOUSE DnaJ homolog subfamily C member 5 OS=Mus musculus GN=Dnajc5 PE=1 SV=1	22885
P62814	Atp6v1b2	VATB2_MOUSE V-type proton ATPase subunit B, brain isoform OS=Mus musculus GN=Atp6v1b2 PE=1 SV=1	56857
P56391	Cox6b1	CX6B1_MOUSE Cytochrome c oxidase subunit 6B1 OS=Mus musculus GN=Cox6b1 PE=1 SV=2	10293
P70441	Slc9a3r1	NHRF1_MOUSE Na(+)/H(+) exchange regulatory cofactor NHE-RF1 OS=Mus musculus GN=Slc9a3r1 PE=1 SV=3	38862
O88569	Hnrnpa2b1	ROA2_MOUSE Heterogeneous nuclear ribonucleoproteins A2/B1 OS=Mus musculus GN=Hnrnpa2b1 PE=1 SV=2	37437
Q8VDN2	Atp1a1	AT1A1_MOUSE Sodium/potassium-transporting ATPase subunit alpha-1 OS=Mus musculus GN=Atp1a1 PE=1 SV=1	114221
A0A0R4J036	Nefm	A0A0R4J036_MOUSE Neurofilament 3, medium OS=Mus musculus GN=Nefm PE=1 SV=1	95998
Q9D6J5	Ndufb8	NDUB8_MOUSE NADH dehydrogenase [ubiquinone] 1 beta subcomplex subunit 8, mitochondrial OS=Mus musculus GN=Ndufb8 PE=1 SV=1	21919
B2RTK3	Hist1h2bm	B2RTK3_MOUSE Histone H2B OS=Mus musculus GN=Hist1h2bm PE=1 SV=1	13928
P97807	Fh	FUMH_MOUSE Fumarate hydratase, mitochondrial OS=Mus musculus GN=Fh PE=1 SV=3	54550
Q60936	Adck3	ADCK3_MOUSE Atypical kinase ADCK3, mitochondrial OS=Mus musculus GN=Adck3 PE=1 SV=2	72154
P50516	Atp6v1a	VATA_MOUSE V-type proton ATPase catalytic subunit A OS=Mus musculus GN=Atp6v1a PE=1 SV=2	68625
P03995	Gfap	GFAP_MOUSE Glial fibrillary acidic protein OS=Mus musculus GN=Gfap PE=1 SV=4	49927
D3Z2M7	Gnao1	D3Z2M7_MOUSE Guanine nucleotide-binding protein G(o) subunit alpha (Fragment) OS=Mus musculus GN=Gnao1 PE=1 SV=1	20777
Q3TD71	Scamp1	Q3TD71_MOUSE Secretory carrier membrane protein 1 OS=Mus musculus GN=Scamp1 PE=1 SV=1	38403
P23242	Gja1	CXA1_MOUSE Gap junction alpha-1 protein OS=Mus musculus GN=Gja1 PE=1 SV=2	43490
G3X9L6	Gm10250	G3X9L6_MOUSE MCG55033 OS=Mus musculus GN=Gm10250 PE=4 SV=1	18667
Q3U7Z6	Pgam1	Q3U7Z6_MOUSE MCG113582 OS=Mus musculus GN=Pgam1 PE=1 SV=1	28928
P10605	Ctsb	CATB_MOUSE Cathepsin B OS=Mus musculus GN=Ctsb PE=1 SV=2	38168
E9Q828	Atp2b4	E9Q828_MOUSE Calcium-transporting ATPase OS=Mus musculus GN=Atp2b4 PE=1 SV=1	130315
P14152	Mdh1	MDHC_MOUSE Malate dehydrogenase, cytoplasmic OS=Mus musculus GN=Mdh1 PE=1 SV=3	36659
G5E829	Atp2b1	AT2B1_MOUSE Plasma membrane calcium-transporting ATPase 1 OS=Mus musculus GN=Atp2b1 PE=1 SV=1	135631
H3BJQ7	Prdx5	H3BJQ7_MOUSE Peroxiredoxin-5, mitochondrial OS=Mus musculus GN=Prdx5 PE=1 SV=1	22948
P17665	Cox7c	COX7C_MOUSE Cytochrome c oxidase subunit 7C, mitochondrial OS=Mus musculus GN=Cox7c PE=1 SV=1	7328
A0A0A6YW67	Gm8797	A0A0A6YW67_MOUSE MCG23377, isoform CRA_b OS=Mus musculus GN=Gm8797 PE=4 SV=1	8723
Q3UY00	S100b	Q3UY00_MOUSE Protein S100 OS=Mus musculus GN=S100b PE=1 SV=1	10835
E0CZ78	Ppp3cb	E0CZ78_MOUSE Serine/threonine-protein phosphatase OS=Mus musculus GN=Ppp3cb PE=1 SV=1	59721
E9Q0F0	Krt78	E9Q0F0_MOUSE Protein Krt78 OS=Mus musculus GN=Krt78 PE=1 SV=1	114018
Q8VHI6	Wasf3	WASF3_MOUSE Wiskott-Aldrich syndrome protein family member 3 OS=Mus musculus GN=Wasf3 PE=1 SV=1	55284
G3UW70	Lamtor5	G3UW70_MOUSE MCG21719 OS=Mus musculus GN=Lamtor5 PE=1 SV=1	15630
Q8K183	Pdxk	PDXK_MOUSE Pyridoxal kinase OS=Mus musculus GN=Pdxk PE=1 SV=1	35278
P27661	H2afx	H2AX_MOUSE Histone H2AX OS=Mus musculus GN=H2afx PE=1 SV=2	15133
A2ALL9	Atp2b3	A2ALL9_MOUSE Calcium-transporting ATPase OS=Mus musculus GN=Atp2b3 PE=1 SV=1	129798
H7BXC3	Tpi1	H7BXC3_MOUSE Triosephosphate isomerase OS=Mus musculus GN=Tpi1 PE=1 SV=1	18100
Q60773	Cdkn2d	CDN2D_MOUSE Cyclin-dependent kinase 4 inhibitor D OS=Mus musculus GN=Cdkn2d PE=1 SV=2	17855
Q9D1K2	Atp6v1f	VATF_MOUSE V-type proton ATPase subunit F OS=Mus musculus GN=Atp6v1f PE=1 SV=2	13362
P60761	Nrgn	NEUG_MOUSE Neurogranin OS=Mus musculus GN=Nrgn PE=1 SV=1	7720
P68254	Ywhaq	1433T_MOUSE 14-3-3 protein theta OS=Mus musculus GN=Ywhaq PE=1 SV=1	28046
P84309	Adcy5	ADCY5_MOUSE Adenylate cyclase type 5 OS=Mus musculus GN=Adcy5 PE=1 SV=2	140914
Q9Z0P4	Palm	PALM_MOUSE Paralemmin-1 OS=Mus musculus GN=Palm PE=1 SV=1	41760
B9EHN0	Uba1	B9EHN0_MOUSE Ubiquitin-activating enzyme E1, Chr X OS=Mus musculus GN=Uba1 PE=1 SV=1	118931
Q80VP1	Epn1	EPN1_MOUSE Epsin-1 OS=Mus musculus GN=Epn1 PE=1 SV=3	60289
E9Q1Z0	4732456N10Rik	E9Q1Z0_MOUSE Protein 4732456N10Rik OS=Mus musculus GN=4732456N10Rik PE=1 SV=1	58587
Q8R464	Cadm4	CADM4_MOUSE Cell adhesion molecule 4 OS=Mus musculus GN=Cadm4 PE=1 SV=1	43153
Q9QYG0	Ndrg2	NDRG2_MOUSE Protein NDRG2 OS=Mus musculus GN=Ndrg2 PE=1 SV=1	41105
Q61171	Prdx2	PRDX2_MOUSE Peroxiredoxin-2 OS=Mus musculus GN=Prdx2 PE=1 SV=3	21936
P13595	Ncam1	NCAM1_MOUSE Neural cell adhesion molecule 1 OS=Mus musculus GN=Ncam1 PE=1 SV=3	120152
P70349	Hint1	HINT1_MOUSE Histidine triad nucleotide-binding protein 1 OS=Mus musculus GN=Hint1 PE=1 SV=3	13882
Q8BGH7	Cdc42se2	C42S2_MOUSE CDC42 small effector protein 2 OS=Mus musculus GN=Cdc42se2 PE=1 SV=1	9388
B1ARS0	Cap1	B1ARS0_MOUSE Adenylyl cyclase-associated protein (Fragment) OS=Mus musculus GN=Cap1 PE=1 SV=1	17997
G3UZK1	Gm20503	G3UZK1_MOUSE Guanine nucleotide-binding protein subunit gamma OS=Mus musculus GN=Gm20503 PE=3 SV=1	16275
Q3U0V1	Khsrp	FUBP2_MOUSE Far upstream element-binding protein 2 OS=Mus musculus GN=Khsrp PE=1 SV=2	77184
Q545M7	Pvalb	Q545M7_MOUSE Parvalbumin alpha OS=Mus musculus GN=Pvalb PE=1 SV=1	11923
P15105	Glul	GLNA_MOUSE Glutamine synthetase OS=Mus musculus GN=Glul PE=1 SV=6	42834
P08551	Nefl	NFL_MOUSE Neurofilament light polypeptide OS=Mus musculus GN=Nefl PE=1 SV=5	61528
Q99LT0	Dpy30	DPY30_MOUSE Protein dpy-30 homolog OS=Mus musculus GN=Dpy30 PE=1 SV=1	11206
Q9JJV2	Pfn2	PROF2_MOUSE Profilin-2 OS=Mus musculus GN=Pfn2 PE=1 SV=3	15364
A0A087WNP3	Matr3	A0A087WNP3_MOUSE Matrin-3 (Fragment) OS=Mus musculus GN=Matr3 PE=4 SV=1	6133
P99027	Rplp2	RLA2_MOUSE 60S acidic ribosomal protein P2 OS=Mus musculus GN=Rplp2 PE=1 SV=3	11644
P63328	Ppp3ca	PP2BA_MOUSE Serine/threonine-protein phosphatase 2B catalytic subunit alpha isoform OS=Mus musculus GN=Ppp3ca PE=1 SV=1	59291
P26883	Fkbp1a	FKB1A_MOUSE Peptidyl-prolyl cis-trans isomerase FKBP1A OS=Mus musculus GN=Fkbp1a PE=1 SV=2	11972
F6ZAX1	Pabpc1	F6ZAX1_MOUSE Polyadenylate-binding protein 1 (Fragment) OS=Mus musculus GN=Pabpc1 PE=1 SV=1	12691
Q8K0H5	Taf10	TAF10_MOUSE Transcription initiation factor TFIID subunit 10 OS=Mus musculus GN=Taf10 PE=1 SV=1	21998
A2CG20	Prrt1	A2CG20_MOUSE Proline-rich transmembrane protein 1 OS=Mus musculus GN=Prrt1 PE=1 SV=1	31654
A2ATI9	Gorasp2	A2ATI9_MOUSE Golgi reassembly stacking protein 2, isoform CRA_d OS=Mus musculus GN=Gorasp2 PE=1 SV=1	45226
Q91VA7	Idh3b	Q91VA7_MOUSE Isocitrate dehydrogenase [NAD] subunit, mitochondrial OS=Mus musculus GN=Idh3b PE=1 SV=1	42453
E9PUL5	Prrt2	PRRT2_MOUSE Proline-rich transmembrane protein 2 OS=Mus musculus GN=Prrt2 PE=1 SV=1	36073
Q4VWZ5	Dbi	Q4VWZ5_MOUSE Acyl-CoA-binding protein OS=Mus musculus GN=Dbi PE=1 SV=1	15276
Q9QYX7	Pclo	PCLO_MOUSE Protein piccolo OS=Mus musculus GN=Pclo PE=1 SV=4	552378
Q8JZQ9	Eif3b	EIF3B_MOUSE Eukaryotic translation initiation factor 3 subunit B OS=Mus musculus GN=Eif3b PE=1 SV=1	91712
Q9D6R2	Idh3a	IDH3A_MOUSE Isocitrate dehydrogenase [NAD] subunit alpha, mitochondrial OS=Mus musculus GN=Idh3a PE=1 SV=1	40069
Q6IFZ6	Krt77	K2C1B_MOUSE Keratin, type II cytoskeletal 1b OS=Mus musculus GN=Krt77 PE=1 SV=1	61379
P43006	Slc1a2	EAA2_MOUSE Excitatory amino acid transporter 2 OS=Mus musculus GN=Slc1a2 PE=1 SV=1	62503
Q8BGZ7	Krt75	K2C75_MOUSE Keratin, type II cytoskeletal 75 OS=Mus musculus GN=Krt75 PE=1 SV=1	59932
D6RII2	Slc7a10	D6RII2_MOUSE Asc-type amino acid transporter 1 OS=Mus musculus GN=Slc7a10 PE=1 SV=1	42360
Q9WUK2	Eif4h	IF4H_MOUSE Eukaryotic translation initiation factor 4H OS=Mus musculus GN=Eif4h PE=1 SV=3	27381
F7BX42	Nptxr	F7BX42_MOUSE Neuronal pentraxin receptor OS=Mus musculus GN=Nptxr PE=1 SV=1	52741
P01831	Thy1	THY1_MOUSE Thy-1 membrane glycoprotein OS=Mus musculus GN=Thy1 PE=1 SV=1	18297
P63213	Gng2	GBG2_MOUSE Guanine nucleotide-binding protein G(I)/G(S)/G(O) subunit gamma-2 OS=Mus musculus GN=Gng2 PE=1 SV=2	7959
Q7JCZ0	mt-Atp8	Q7JCZ0_MOUSE ATP synthase protein 8 OS=Mus musculus GN=mt-Atp8 PE=1 SV=1	7761
P43274	Hist1h1e	H14_MOUSE Histone H1.4 OS=Mus musculus GN=Hist1h1e PE=1 SV=2	21964
P50396	Gdi1	GDIA_MOUSE Rab GDP dissociation inhibitor alpha OS=Mus musculus GN=Gdi1 PE=1 SV=3	51059
Q923Z0	Gprc5b	GPC5B_MOUSE G-protein coupled receptor family C group 5 member B OS=Mus musculus GN=Gprc5b PE=1 SV=1	46382
A2AFL3	Gaa	A2AFL3_MOUSE Lysosomal alpha-glucosidase OS=Mus musculus GN=Gaa PE=1 SV=1	26356
Q4FJX4	Csrp1	Q4FJX4_MOUSE Csrp1 protein OS=Mus musculus GN=Csrp1 PE=1 SV=1	21425
P60202	Plp1	MYPR_MOUSE Myelin proteolipid protein OS=Mus musculus GN=Plp1 PE=1 SV=2	30855
Q3UH60	Dip2b	DIP2B_MOUSE Disco-interacting protein 2 homolog B OS=Mus musculus GN=Dip2b PE=1 SV=1	173241
Q2NL51	Gsk3a	GSK3A_MOUSE Glycogen synthase kinase-3 alpha OS=Mus musculus GN=Gsk3a PE=1 SV=2	52028
Q543Y7	Pacsin1	Q543Y7_MOUSE Protein kinase C and casein kinase substrate in neurons protein 1 OS=Mus musculus GN=Pacsin1 PE=1 SV=1	50886
A0A0J9YUG0	Uso1	A0A0J9YUG0_MOUSE General vesicular transport factor p115 OS=Mus musculus GN=Uso1 PE=1 SV=1	8486
P42128	Foxk1	FOXK1_MOUSE Forkhead box protein K1 OS=Mus musculus GN=Foxk1 PE=1 SV=2	75329
Q99PM3	Gtf2a1	TF2AA_MOUSE Transcription initiation factor IIA subunit 1 OS=Mus musculus GN=Gtf2a1 PE=2 SV=2	41646
Q9R0S3	Mmp17	MMP17_MOUSE Matrix metalloproteinase-17 OS=Mus musculus GN=Mmp17 PE=1 SV=3	64635
A0A0R4J034	Pdxdc1	A0A0R4J034_MOUSE MCG129810, isoform CRA_c OS=Mus musculus GN=Pdxdc1 PE=1 SV=1	88280
Q6NXH9	Krt73	K2C73_MOUSE Keratin, type II cytoskeletal 73 OS=Mus musculus GN=Krt73 PE=1 SV=1	59502
A2AQ07	Tubb1	TBB1_MOUSE Tubulin beta-1 chain OS=Mus musculus GN=Tubb1 PE=1 SV=1	51093
Q61809	Lrrn1	LRRN1_MOUSE Leucine-rich repeat neuronal protein 1 OS=Mus musculus GN=Lrrn1 PE=2 SV=1	81295
A0A0R4J003	Vip	A0A0R4J003_MOUSE VIP peptides OS=Mus musculus GN=Vip PE=1 SV=1	19124
A0A0R4J1N3	Apoc3	A0A0R4J1N3_MOUSE Apolipoprotein C-III OS=Mus musculus GN=Apoc3 PE=1 SV=1	10915
A2AL12	Hnrnpa3	A2AL12_MOUSE Heterogeneous nuclear ribonucleoprotein A3 OS=Mus musculus GN=Hnrnpa3 PE=1 SV=1	34683
Q5NC82	Nme2	Q5NC82_MOUSE Nucleoside diphosphate kinase OS=Mus musculus GN=Nme2 PE=1 SV=1	17466
A0A0A6YX73	Prkar2a	A0A0A6YX73_MOUSE cAMP-dependent protein kinase type II-alpha regulatory subunit OS=Mus musculus GN=Prkar2a PE=1 SV=1	43481
Q2M3X8	Phactr1	PHAR1_MOUSE Phosphatase and actin regulator 1 OS=Mus musculus GN=Phactr1 PE=1 SV=1	66701
Q9JJY3	Smpd3	NSMA2_MOUSE Sphingomyelin phosphodiesterase 3 OS=Mus musculus GN=Smpd3 PE=1 SV=1	72406
P09411	Pgk1	PGK1_MOUSE Phosphoglycerate kinase 1 OS=Mus musculus GN=Pgk1 PE=1 SV=4	44921
Q9Z1R9	Prss1	Q9Z1R9_MOUSE MCG124046 OS=Mus musculus GN=Prss1 PE=1 SV=1	26802
Q792Z0	Prss3	Q792Z0_MOUSE Protein Prss3 OS=Mus musculus GN=Prss3 PE=1 SV=1	26851
Q3URG1	Tppp	Q3URG1_MOUSE RIKEN cDNA 2900041A09, isoform CRA_a OS=Mus musculus GN=Tppp PE=1 SV=1	23731
Q9Z1B3	Plcb1	PLCB1_MOUSE 1-phosphatidylinositol 4,5-bisphosphate phosphodiesterase beta-1 OS=Mus musculus GN=Plcb1 PE=1 SV=2	139165
Q68FG2	Sptbn2	Q68FG2_MOUSE Protein Sptbn2 OS=Mus musculus GN=Sptbn2 PE=1 SV=1	272010
G3X9Q2	Gng7	G3X9Q2_MOUSE Guanine nucleotide-binding protein subunit gamma OS=Mus musculus GN=Gng7 PE=1 SV=1	7720
Q99P72	Rtn4	RTN4_MOUSE Reticulon-4 OS=Mus musculus GN=Rtn4 PE=1 SV=2	127048
B2RTM0	Hist2h4	B2RTM0_MOUSE Histone H4 OS=Mus musculus GN=Hist2h4 PE=1 SV=1	11360
A0A0U1RP97	Gpi1	A0A0U1RP97_MOUSE Glucose-6-phosphate isomerase (Fragment) OS=Mus musculus GN=Gpi1 PE=4 SV=1	17401
A0A0N4SUV3	Vamp1	A0A0N4SUV3_MOUSE Vesicle-associated membrane protein 1 (Fragment) OS=Mus musculus GN=Vamp1 PE=1 SV=1	12645
E9QKH8	Ctnnd2	E9QKH8_MOUSE Catenin delta-2 OS=Mus musculus GN=Ctnnd2 PE=1 SV=1	135943
Q8BGT8	Phyhipl	PHIPL_MOUSE Phytanoyl-CoA hydroxylase-interacting protein-like OS=Mus musculus GN=Phyhipl PE=1 SV=1	42884
P62869	Tceb2	ELOB_MOUSE Transcription elongation factor B polypeptide 2 OS=Mus musculus GN=Tceb2 PE=1 SV=1	13219
Q8C845	Efhd2	Q8C845_MOUSE EF-hand domain-containing protein D2 OS=Mus musculus GN=Efhd2 PE=1 SV=1	26784
Q8BFZ3	Actbl2	ACTBL_MOUSE Beta-actin-like protein 2 OS=Mus musculus GN=Actbl2 PE=1 SV=1	42319
A0A0J9YTY0	42624	A0A0J9YTY0_MOUSE Septin-11 OS=Mus musculus GN=Sept11 PE=1 SV=1	49233
Q8K097	Faim2	LFG2_MOUSE Protein lifeguard 2 OS=Mus musculus GN=Faim2 PE=2 SV=1	35577
Q61735	Cd47	CD47_MOUSE Leukocyte surface antigen CD47 OS=Mus musculus GN=Cd47 PE=1 SV=2	33589
P14873	Map1b	MAP1B_MOUSE Microtubule-associated protein 1B OS=Mus musculus GN=Map1b PE=1 SV=2	271343
F8WGN6	Kif21a	F8WGN6_MOUSE Kinesin-like protein OS=Mus musculus GN=Kif21a PE=1 SV=1	182684
Q3U2G2	Hspa4	Q3U2G2_MOUSE Heat shock 70 kDa protein 4 OS=Mus musculus GN=Hspa4 PE=1 SV=1	94948
A2RT62	Fbxl16	FXL16_MOUSE F-box/LRR-repeat protein 16 OS=Mus musculus GN=Fbxl16 PE=1 SV=1	52985
Q78YZ6	Scoc	SCOC_MOUSE Short coiled-coil protein OS=Mus musculus GN=Scoc PE=1 SV=1	14146
B2RWS6	Ep300	EP300_MOUSE Histone acetyltransferase p300 OS=Mus musculus GN=Ep300 PE=1 SV=2	266044
Q9JHU9	Isyna1	INO1_MOUSE Inositol-3-phosphate synthase 1 OS=Mus musculus GN=Isyna1 PE=1 SV=1	61520
D3Z7S4	Atp5d	D3Z7S4_MOUSE ATP synthase subunit delta, mitochondrial OS=Mus musculus GN=Atp5d PE=1 SV=1	12568
F7BNZ5	Bcas1	F7BNZ5_MOUSE Breast carcinoma-amplified sequence 1 homolog (Fragment) OS=Mus musculus GN=Bcas1 PE=1 SV=1	40684
P35700	Prdx1	PRDX1_MOUSE Peroxiredoxin-1 OS=Mus musculus GN=Prdx1 PE=1 SV=1	22390
Q5ND18	42617	Q5ND18_MOUSE Septin-4 (Fragment) OS=Mus musculus GN=Sept4 PE=1 SV=1	24223
D3YW86	Tsc22d1	D3YW86_MOUSE TSC22 domain family protein 1 OS=Mus musculus GN=Tsc22d1 PE=1 SV=1	11467
F8VPR5	Crebbp	F8VPR5_MOUSE CREB-binding protein OS=Mus musculus GN=Crebbp PE=1 SV=1	268249
Q9D051	Pdhb	ODPB_MOUSE Pyruvate dehydrogenase E1 component subunit beta, mitochondrial OS=Mus musculus GN=Pdhb PE=1 SV=1	39254
P46660	Ina	AINX_MOUSE Alpha-internexin OS=Mus musculus GN=Ina PE=1 SV=3	55520
D3Z7F0	Ldhb	D3Z7F0_MOUSE L-lactate dehydrogenase (Fragment) OS=Mus musculus GN=Ldhb PE=1 SV=1	21658
B2RS41	Aldh5a1	B2RS41_MOUSE Aldhehyde dehydrogenase family 5, subfamily A1 OS=Mus musculus GN=Aldh5a1 PE=1 SV=1	56503
P54728	Rad23b	RD23B_MOUSE UV excision repair protein RAD23 homolog B OS=Mus musculus GN=Rad23b PE=1 SV=2	43543
D3Z7P3	Gls	GLSK_MOUSE Glutaminase kidney isoform, mitochondrial OS=Mus musculus GN=Gls PE=1 SV=1	74771
A0A0J9YVD2	Ptprz1	A0A0J9YVD2_MOUSE Receptor-type tyrosine-protein phosphatase zeta OS=Mus musculus GN=Ptprz1 PE=1 SV=1	175565
P33175	Kif5a	KIF5A_MOUSE Kinesin heavy chain isoform 5A OS=Mus musculus GN=Kif5a PE=1 SV=3	117745
Q62261	Sptbn1	SPTB2_MOUSE Spectrin beta chain, non-erythrocytic 1 OS=Mus musculus GN=Sptbn1 PE=1 SV=2	274908
A0A087WNT1	Tceb1	A0A087WNT1_MOUSE Transcription elongation factor B polypeptide 1 OS=Mus musculus GN=Tceb1 PE=1 SV=1	15101
A2APX3	Cst3	A2APX3_MOUSE Cystatin (Fragment) OS=Mus musculus GN=Cst3 PE=1 SV=1	11191
Q60932	Vdac1	VDAC1_MOUSE Voltage-dependent anion-selective channel protein 1 OS=Mus musculus GN=Vdac1 PE=1 SV=3	32502
Q80Y55	Bsdc1	BSDC1_MOUSE BSD domain-containing protein 1 OS=Mus musculus GN=Bsdc1 PE=1 SV=1	47209
Q8QZT2	Ccsap	CCSAP_MOUSE Centriole, cilia and spindle-associated protein OS=Mus musculus GN=Ccsap PE=1 SV=1	28589
Q9CPY7	Lap3	AMPL_MOUSE Cytosol aminopeptidase OS=Mus musculus GN=Lap3 PE=1 SV=3	56505
A0A0R4IZW8	Capns1	A0A0R4IZW8_MOUSE Calpain small subunit 1 OS=Mus musculus GN=Capns1 PE=1 SV=1	28502
P22005	Penk	PENK_MOUSE Proenkephalin-A OS=Mus musculus GN=Penk PE=1 SV=2	31440
Q91XU3	Pip4k2c	PI42C_MOUSE Phosphatidylinositol 5-phosphate 4-kinase type-2 gamma OS=Mus musculus GN=Pip4k2c PE=1 SV=1	47477
D3Z4X1	Pgls	D3Z4X1_MOUSE 6-phosphogluconolactonase OS=Mus musculus GN=Pgls PE=1 SV=1	18769
Q0PD63	Rab3a	Q0PD63_MOUSE RAB3A, member RAS oncogene family, isoform CRA_a OS=Mus musculus GN=Rab3a PE=1 SV=1	25182
Q545P0	Atp1b1	Q545P0_MOUSE Sodium/potassium-transporting ATPase subunit beta OS=Mus musculus GN=Atp1b1 PE=1 SV=1	35571
Q9JHU4	Dync1h1	DYHC1_MOUSE Cytoplasmic dynein 1 heavy chain 1 OS=Mus musculus GN=Dync1h1 PE=1 SV=2	534447
B2MWM9	Calr	B2MWM9_MOUSE Calreticulin OS=Mus musculus GN=Calr PE=1 SV=1	48136
Q9QYS9	Qki	QKI_MOUSE Protein quaking OS=Mus musculus GN=Qki PE=1 SV=1	37761
Q3U4W8	Usp5	Q3U4W8_MOUSE Ubiquitin carboxyl-terminal hydrolase 5 OS=Mus musculus GN=Usp5 PE=1 SV=1	94151
D3Z656	Synj1	D3Z656_MOUSE Synaptojanin-1 OS=Mus musculus GN=Synj1 PE=1 SV=1	177705
RRRQ14C59	Tmprss11b	TM11B_MOUSE Transmembrane protease serine 11B-like protein OS=Mus musculus GN=Tmprss11b PE=2 SV=2	47197
Q5SXR6	Cltc	Q5SXR6_MOUSE Clathrin heavy chain OS=Mus musculus GN=Cltc PE=1 SV=1	193631
Q8QZT1	Acat1	THIL_MOUSE Acetyl-CoA acetyltransferase, mitochondrial OS=Mus musculus GN=Acat1 PE=1 SV=1	45129
Q5SS40	Ywhae	Q5SS40_MOUSE 14-3-3 protein epsilon OS=Mus musculus GN=Ywhae PE=1 SV=1	29326
Q8C8R3	Ank2	ANK2_MOUSE Ankyrin-2 OS=Mus musculus GN=Ank2 PE=1 SV=2	428451
Q64519	Sdc3	SDC3_MOUSE Syndecan-3 OS=Mus musculus GN=Sdc3 PE=1 SV=2	45973
A2AEG3	Gpm6b	A2AEG3_MOUSE Glycoprotein m6b, isoform CRA_a OS=Mus musculus GN=Gpm6b PE=1 SV=1	34405
E9QK34	Nlgn1	E9QK34_MOUSE Neuroligin-1 OS=Mus musculus GN=Nlgn1 PE=1 SV=1	91750
Q3TY66	Chgb	Q3TY66_MOUSE Chromogranin B OS=Mus musculus GN=Chgb PE=1 SV=1	78036
Q71M36	Cspg5	CSPG5_MOUSE Chondroitin sulfate proteoglycan 5 OS=Mus musculus GN=Cspg5 PE=1 SV=2	61052
Q8JZP2	Syn3	SYN3_MOUSE Synapsin-3 OS=Mus musculus GN=Syn3 PE=1 SV=2	63503
Q6WQJ1	Dagla	DGLA_MOUSE Sn1-specific diacylglycerol lipase alpha OS=Mus musculus GN=Dagla PE=1 SV=2	116840
E9PWP6	Rims1	E9PWP6_MOUSE Regulating synaptic membrane exocytosis protein 1 (Fragment) OS=Mus musculus GN=Rims1 PE=1 SV=3	90001
O08919	Numbl	NUMBL_MOUSE Numb-like protein OS=Mus musculus GN=Numbl PE=1 SV=3	64774
Q9DC28	Csnk1d	KC1D_MOUSE Casein kinase I isoform delta OS=Mus musculus GN=Csnk1d PE=1 SV=2	47571
Q03717	Kcnb1	KCNB1_MOUSE Potassium voltage-gated channel subfamily B member 1 OS=Mus musculus GN=Kcnb1 PE=1 SV=2	96386
A0A0U1RP32	Slc3a2	A0A0U1RP32_MOUSE 4F2 cell-surface antigen heavy chain (Fragment) OS=Mus musculus GN=Slc3a2 PE=4 SV=1	12647
Q76LS9	Fam63a	FA63A_MOUSE Protein FAM63A OS=Mus musculus GN=Fam63a PE=1 SV=1	51878
A0A0J9YTX5	Crmp1	A0A0J9YTX5_MOUSE Dihydropyrimidinase-related protein 1 (Fragment) OS=Mus musculus GN=Crmp1 PE=1 SV=1	17393
A0A0R4J0S1	Cdc42ep1	A0A0R4J0S1_MOUSE Cdc42 effector protein 1 OS=Mus musculus GN=Cdc42ep1 PE=1 SV=1	43094
Q3UHJ0	Aak1	AAK1_MOUSE AP2-associated protein kinase 1 OS=Mus musculus GN=Aak1 PE=1 SV=2	104024
Q80Y14	Glrx5	GLRX5_MOUSE Glutaredoxin-related protein 5, mitochondrial OS=Mus musculus GN=Glrx5 PE=1 SV=2	16396
Q60829	Ppp1r1b	PPR1B_MOUSE Protein phosphatase 1 regulatory subunit 1B OS=Mus musculus GN=Ppp1r1b PE=1 SV=2	21881
Q14AX6	Cdk12	CDK12_MOUSE Cyclin-dependent kinase 12 OS=Mus musculus GN=Cdk12 PE=1 SV=2	164322
H7BWZ3	Arpc3	H7BWZ3_MOUSE Actin-related protein 2/3 complex subunit 3 OS=Mus musculus GN=Arpc3 PE=1 SV=1	19853
A2AVR9	Dynlrb1	A2AVR9_MOUSE Dynein light chain roadblock-type 1 OS=Mus musculus GN=Dynlrb1 PE=1 SV=1	11920
Q8VED5	Krt79	K2C79_MOUSE Keratin, type II cytoskeletal 79 OS=Mus musculus GN=Krt79 PE=1 SV=2	57802
A0A0N4SVY3	Pianp	A0A0N4SVY3_MOUSE PILR alpha-associated neural protein OS=Mus musculus GN=Pianp PE=1 SV=1	29247
F6U2C2	Atxn2	F6U2C2_MOUSE Ataxin-2 (Fragment) OS=Mus musculus GN=Atxn2 PE=1 SV=1	100375
P03899	Mtnd3	NU3M_MOUSE NADH-ubiquinone oxidoreductase chain 3 OS=Mus musculus GN=Mtnd3 PE=1 SV=3	13267
A2AE89	Gstm1	A2AE89_MOUSE Glutathione S-transferase Mu 1 OS=Mus musculus GN=Gstm1 PE=1 SV=2	28709
A0A0N4SWH8	Iqsec3	A0A0N4SWH8_MOUSE IQ motif and SEC7 domain-containing protein 3 OS=Mus musculus GN=Iqsec3 PE=1 SV=1	77061
P10639	Txn	THIO_MOUSE Thioredoxin OS=Mus musculus GN=Txn PE=1 SV=3	12010
Q9DB05	Napa	SNAA_MOUSE Alpha-soluble NSF attachment protein OS=Mus musculus GN=Napa PE=1 SV=1	33624
Q3UAD6	Hsp90b1	Q3UAD6_MOUSE Endoplasmin OS=Mus musculus GN=Hsp90b1 PE=1 SV=1	92703
D3Z375	Pea15a	D3Z375_MOUSE Astrocytic phosphoprotein PEA-15 (Fragment) OS=Mus musculus GN=Pea15a PE=1 SV=1	10747
Q99JP7	Ggt7	GGT7_MOUSE Gamma-glutamyltransferase 7 OS=Mus musculus GN=Ggt7 PE=1 SV=2	70607
Q01853	Vcp	TERA_MOUSE Transitional endoplasmic reticulum ATPase OS=Mus musculus GN=Vcp PE=1 SV=4	89950
Q5SX49	Pfn1	Q5SX49_MOUSE Profilin OS=Mus musculus GN=Pfn1 PE=1 SV=1	11927
Q6NZR5	Skiv2l	Q6NZR5_MOUSE Protein Skiv2l OS=Mus musculus GN=Skiv2l PE=1 SV=1	138293
A0A0J9YUE9	Dnm1	A0A0J9YUE9_MOUSE Dynamin-1 OS=Mus musculus GN=Dnm1 PE=1 SV=1	94202
A0A087WNP6	Cdv3	A0A087WNP6_MOUSE Protein CDV3 OS=Mus musculus GN=Cdv3 PE=1 SV=1	24182
Q8R191	Syngr3	SNG3_MOUSE Synaptogyrin-3 OS=Mus musculus GN=Syngr3 PE=1 SV=1	24774
Q8BUR9	Mzt1	MZT1_MOUSE Mitotic-spindle organizing protein 1 OS=Mus musculus GN=Mzt1 PE=1 SV=1	8241
F6SFF5	Coq9	F6SFF5_MOUSE Ubiquinone biosynthesis protein COQ9, mitochondrial (Fragment) OS=Mus musculus GN=Coq9 PE=1 SV=1	28204
J3QMG3	Vdac3	J3QMG3_MOUSE Voltage-dependent anion-selective channel protein 3 OS=Mus musculus GN=Vdac3 PE=1 SV=1	31175
A0A0A6YXW8	Ak1	A0A0A6YXW8_MOUSE Adenylate kinase isoenzyme 1 (Fragment) OS=Mus musculus GN=Ak1 PE=1 SV=1	10683
Q8BVQ5	Ppme1	PPME1_MOUSE Protein phosphatase methylesterase 1 OS=Mus musculus GN=Ppme1 PE=1 SV=5	42628
Q9Z2T6	Krt85	KRT85_MOUSE Keratin, type II cuticular Hb5 OS=Mus musculus GN=Krt85 PE=1 SV=2	57377
Q3UY21	Mog	Q3UY21_MOUSE Myelin-oligodendrocyte glycoprotein OS=Mus musculus GN=Mog PE=1 SV=1	28755
P40142	Tkt	TKT_MOUSE Transketolase OS=Mus musculus GN=Tkt PE=1 SV=1	68272
Q8R1B5	Cplx3	CPLX3_MOUSE Complexin-3 OS=Mus musculus GN=Cplx3 PE=1 SV=1	17632
B1AV75	2610301B20Rik	B1AV75_MOUSE Protein 2610301B20Rik OS=Mus musculus GN=2610301B20Rik PE=1 SV=1	24547
Q6Y685	Tacc1	TACC1_MOUSE Transforming acidic coiled-coil-containing protein 1 OS=Mus musculus GN=Tacc1 PE=1 SV=1	84869
A2AF31	Tmsb15b2	A2AF31_MOUSE Protein Tmsb15b2 OS=Mus musculus GN=Tmsb15b2 PE=4 SV=1	5244
A0A0G2JEG8	Amph	A0A0G2JEG8_MOUSE Amphiphysin OS=Mus musculus GN=Amph PE=1 SV=1	75407
E9Q3T0	Gm10073	E9Q3T0_MOUSE Protein Gm10073 OS=Mus musculus GN=Gm10073 PE=1 SV=1	11540
I7HJQ8	Cd99l2	I7HJQ8_MOUSE CD99 antigen-like protein 2 OS=Mus musculus GN=Cd99l2 PE=1 SV=1	20251
A2A813	Park7	A2A813_MOUSE Protein deglycase DJ-1 OS=Mus musculus GN=Park7 PE=1 SV=1	18691
A0A0U1RPY2	Fxyd7	A0A0U1RPY2_MOUSE FXYD domain-containing ion transport regulator 7 OS=Mus musculus GN=Fxyd7 PE=4 SV=1	8280
Q4W4C9	Vsnl1	Q4W4C9_MOUSE Neural visinin-like type 1 protein OS=Mus musculus GN=Vsnl1 PE=1 SV=1	22299
Q8C3W1	1	CA198_MOUSE Uncharacterized protein C1orf198 homolog OS=Mus musculus PE=1 SV=1	35409
Q14CH0	Fam171b	F171B_MOUSE Protein FAM171B OS=Mus musculus GN=Fam171b PE=1 SV=2	92387
Q9D172	D10Jhu81e	ES1_MOUSE ES1 protein homolog, mitochondrial OS=Mus musculus GN=D10Jhu81e PE=1 SV=1	28415
Q3U8S1	Cd44	Q3U8S1_MOUSE CD44 antigen OS=Mus musculus GN=Cd44 PE=1 SV=1	40808
Q9WV98	Timm9	TIM9_MOUSE Mitochondrial import inner membrane translocase subunit Tim9 OS=Mus musculus GN=Timm9 PE=1 SV=1	10565
J3QNT7	Epn2	J3QNT7_MOUSE Epsin-2 OS=Mus musculus GN=Epn2 PE=1 SV=1	68747
Q5SUH6	Clint1	Q5SUH6_MOUSE Clathrin interactor 1 OS=Mus musculus GN=Clint1 PE=1 SV=1	69772
Q3UJ95	Pip4k2b	Q3UJ95_MOUSE Phosphatidylinositol 5-phosphate 4-kinase type-2 beta OS=Mus musculus GN=Pip4k2b PE=1 SV=1	47688
Q01279	Egfr	EGFR_MOUSE Epidermal growth factor receptor OS=Mus musculus GN=Egfr PE=1 SV=1	138187
Q547R2	Hcrt	Q547R2_MOUSE Orexin OS=Mus musculus GN=Hcrt PE=2 SV=1	13836
Q3UCD9	Ctsd	Q3UCD9_MOUSE Cathepsin D OS=Mus musculus GN=Ctsd PE=1 SV=1	45381
Q9CR26	Vta1	VTA1_MOUSE Vacuolar protein sorting-associated protein VTA1 homolog OS=Mus musculus GN=Vta1 PE=1 SV=1	34177
P38647	Hspa9	GRP75_MOUSE Stress-70 protein, mitochondrial OS=Mus musculus GN=Hspa9 PE=1 SV=3	73701
Q4KL76	Hspe1	Q4KL76_MOUSE 10 kDa heat shock protein, mitochondrial OS=Mus musculus GN=Hspe1 PE=1 SV=1	10956
Q9CQD1	Rab5a	RAB5A_MOUSE Ras-related protein Rab-5A OS=Mus musculus GN=Rab5a PE=1 SV=1	23812
D3Z1Z8	Stmn1	D3Z1Z8_MOUSE Stathmin (Fragment) OS=Mus musculus GN=Stmn1 PE=1 SV=1	11722
D3YWF6	Otub1	D3YWF6_MOUSE Ubiquitin thioesterase OTUB1 OS=Mus musculus GN=Otub1 PE=1 SV=1	28190
Q2NKI4	Prkcg	Q2NKI4_MOUSE Protein kinase C OS=Mus musculus GN=Prkcg PE=1 SV=1	74114
B2RVT1	Myeov2	B2RVT1_MOUSE MCG20113, isoform CRA_e OS=Mus musculus GN=Myeov2 PE=1 SV=1	6193
P50153	Gng4	GBG4_MOUSE Guanine nucleotide-binding protein G(I)/G(S)/G(O) subunit gamma-4 OS=Mus musculus GN=Gng4 PE=1 SV=1	8570
Q56A15	Cycs	Q56A15_MOUSE Cytochrome c OS=Mus musculus GN=Cycs PE=1 SV=1	11712
D3YU73	Ampd3	D3YU73_MOUSE AMP deaminase 3 (Fragment) OS=Mus musculus GN=Ampd3 PE=1 SV=1	12706
Q99PT1	Arhgdia	GDIR1_MOUSE Rho GDP-dissociation inhibitor 1 OS=Mus musculus GN=Arhgdia PE=1 SV=3	23450
Q61029	Tmpo	LAP2B_MOUSE Lamina-associated polypeptide 2, isoforms beta/delta/epsilon/gamma OS=Mus musculus GN=Tmpo PE=1 SV=4	50399
Q561N4	Ube2l3	Q561N4_MOUSE MCG1032217 OS=Mus musculus GN=Ube2l3 PE=1 SV=1	18021
Q8BUY8	Gprasp2	GASP2_MOUSE G-protein coupled receptor-associated sorting protein 2 OS=Mus musculus GN=Gprasp2 PE=1 SV=2	93315
B2RSY3	Hepacam	B2RSY3_MOUSE Hepatocyte cell adhesion molecule OS=Mus musculus GN=Hepacam PE=1 SV=1	46566
P12023	App	A4_MOUSE Amyloid beta A4 protein OS=Mus musculus GN=App PE=1 SV=3	87693
O89023	Tpp1	TPP1_MOUSE Tripeptidyl-peptidase 1 OS=Mus musculus GN=Tpp1 PE=1 SV=2	61760
P47708	Rph3a	RP3A_MOUSE Rabphilin-3A OS=Mus musculus GN=Rph3a PE=1 SV=2	76297
P68510	Ywhah	1433F_MOUSE 14-3-3 protein eta OS=Mus musculus GN=Ywhah PE=1 SV=2	28365
A0A0J9YVI4	Add1	A0A0J9YVI4_MOUSE Alpha-adducin (Fragment) OS=Mus musculus GN=Add1 PE=1 SV=1	27444
Q3TUM0	Lin7a	Q3TUM0_MOUSE MCG16980, isoform CRA_b OS=Mus musculus GN=Lin7a PE=1 SV=1	12670
F7DCH5	Clasp2	F7DCH5_MOUSE CLIP-associating protein 2 OS=Mus musculus GN=Clasp2 PE=1 SV=1	143731
P51863	Atp6v0d1	VA0D1_MOUSE V-type proton ATPase subunit d 1 OS=Mus musculus GN=Atp6v0d1 PE=1 SV=2	40731
Q7TQE2	Zyx	Q7TQE2_MOUSE Zyx protein OS=Mus musculus GN=Zyx PE=1 SV=1	58244
P50543	S100a11	S10AB_MOUSE Protein S100-A11 OS=Mus musculus GN=S100a11 PE=1 SV=1	11247
A0A0J9YUD8	Hmgb1	A0A0J9YUD8_MOUSE High mobility group protein B1 OS=Mus musculus GN=Hmgb1 PE=1 SV=1	19932
A0A0A6YVS6	Syngap1	A0A0A6YVS6_MOUSE Ras/Rap GTPase-activating protein SynGAP (Fragment) OS=Mus musculus GN=Syngap1 PE=1 SV=2	142775
A0A0A6YW88	Camkv	A0A0A6YW88_MOUSE CaM kinase-like vesicle-associated protein OS=Mus musculus GN=Camkv PE=1 SV=1	52042
A0A0R4J124	Srpk2	A0A0R4J124_MOUSE SRSF protein kinase 2 OS=Mus musculus GN=Srpk2 PE=1 SV=1	77521
Q3UG93	Hsf4	Q3UG93_MOUSE Heat shock factor protein 4 OS=Mus musculus GN=Hsf4 PE=2 SV=1	47027
Q9Z2Q6	42618	SEPT5_MOUSE Septin-5 OS=Mus musculus GN=Sept5 PE=1 SV=2	43177
D3Z6I7	Cald1	D3Z6I7_MOUSE Protein Cald1 OS=Mus musculus GN=Cald1 PE=1 SV=1	63411
Q8VCI5	Pex19	PEX19_MOUSE Peroxisomal biogenesis factor 19 OS=Mus musculus GN=Pex19 PE=1 SV=1	32941
A0A087WRZ7	Myl1	A0A087WRZ7_MOUSE Myosin light chain 1/3, skeletal muscle isoform OS=Mus musculus GN=Myl1 PE=1 SV=1	10351
Q3TTY5	Krt2	K22E_MOUSE Keratin, type II cytoskeletal 2 epidermal OS=Mus musculus GN=Krt2 PE=1 SV=1	71336
Q99M73	Krt84	KRT84_MOUSE Keratin, type II cuticular Hb4 OS=Mus musculus GN=Krt84 PE=2 SV=2	65798
Q99M74	Krt82	KRT82_MOUSE Keratin, type II cuticular Hb2 OS=Mus musculus GN=Krt82 PE=1 SV=2	58700
A2RSV8	Cox4i1	A2RSV8_MOUSE Cytochrome c oxidase subunit 4 isoform 1, mitochondrial OS=Mus musculus GN=Cox4i1 PE=1 SV=1	19575
P12960	Cntn1	CNTN1_MOUSE Contactin-1 OS=Mus musculus GN=Cntn1 PE=1 SV=1	114172
Q54AC6	Cox17	Q54AC6_MOUSE Cox17p OS=Mus musculus GN=Cox17 PE=1 SV=1	7121
Q3U6L3	Glrx	Q3U6L3_MOUSE Glutaredoxin, isoform CRA_a OS=Mus musculus GN=Glrx PE=1 SV=1	12148
Q8R2Y9	Nabp2	SOSB1_MOUSE SOSS complex subunit B1 OS=Mus musculus GN=Nabp2 PE=1 SV=1	22785
Q543U0	Mllt11	Q543U0_MOUSE Myeloid/lymphoid or mixed-lineage leukemia (Trithorax homolog, Drosophila); translocated to, 11, isoform CRA_a OS=Mus musculus GN=Mllt11 PE=1 SV=1	10023
F7B0R9	2010300C02Rik	F7B0R9_MOUSE Protein 2010300C02Rik (Fragment) OS=Mus musculus GN=2010300C02Rik PE=1 SV=1	69595
Q923D4	Sf3b5	SF3B5_MOUSE Splicing factor 3B subunit 5 OS=Mus musculus GN=Sf3b5 PE=1 SV=1	10170
F6ZQJ5	Dhodh	F6ZQJ5_MOUSE Dihydroorotate dehydrogenase (quinone), mitochondrial (Fragment) OS=Mus musculus GN=Dhodh PE=1 SV=1	10902
Q0VB06	Necap1	Q0VB06_MOUSE Adaptin ear-binding coat-associated protein 1 OS=Mus musculus GN=Necap1 PE=1 SV=1	29678
Q6P9K8	Caskin1	CSKI1_MOUSE Caskin-1 OS=Mus musculus GN=Caskin1 PE=1 SV=2	150973
Q68ED7	Crtc1	CRTC1_MOUSE CREB-regulated transcription coactivator 1 OS=Mus musculus GN=Crtc1 PE=1 SV=1	67018
Q9WV69	Dmtn	DEMA_MOUSE Dematin OS=Mus musculus GN=Dmtn PE=1 SV=1	45611
P0DN34	Ndufb1	NDUB1_MOUSE NADH dehydrogenase [ubiquinone] 1 beta subcomplex subunit 1 OS=Mus musculus GN=Ndufb1 PE=3 SV=1	7007
P60840	Ensa	ENSA_MOUSE Alpha-endosulfine OS=Mus musculus GN=Ensa PE=1 SV=1	13327
D3Z6G3	Mapre3	D3Z6G3_MOUSE Microtubule-associated protein RP/EB family member 3 OS=Mus musculus GN=Mapre3 PE=1 SV=1	30630
Q9CPQ3	Tomm22	TOM22_MOUSE Mitochondrial import receptor subunit TOM22 homolog OS=Mus musculus GN=Tomm22 PE=1 SV=3	15527
Q9ERT9	Ppp1r1a	PPR1A_MOUSE Protein phosphatase 1 regulatory subunit 1A OS=Mus musculus GN=Ppp1r1a PE=1 SV=1	18820
A0A0N4SVT3	Gng12	A0A0N4SVT3_MOUSE Guanine nucleotide-binding protein subunit gamma (Fragment) OS=Mus musculus GN=Gng12 PE=1 SV=1	7250
A0A0A6YWM8	Map4k4	A0A0A6YWM8_MOUSE Mitogen-activated protein kinase kinase kinase kinase 4 OS=Mus musculus GN=Map4k4 PE=1 SV=1	145284
Q80T41	Gabbr2	GABR2_MOUSE Gamma-aminobutyric acid type B receptor subunit 2 OS=Mus musculus GN=Gabbr2 PE=1 SV=2	106625
Q8VIJ6	Sfpq	SFPQ_MOUSE Splicing factor, proline- and glutamine-rich OS=Mus musculus GN=Sfpq PE=1 SV=1	75508
A0A0N4SVQ1	Ndufa4	A0A0N4SVQ1_MOUSE Cytochrome c oxidase subunit NDUFA4 OS=Mus musculus GN=Ndufa4 PE=1 SV=1	5873
E9QAH1	Golgb1	E9QAH1_MOUSE Protein Golgb1 OS=Mus musculus GN=Golgb1 PE=1 SV=1	366499
A2AG50	Map7d2	MA7D2_MOUSE MAP7 domain-containing protein 2 OS=Mus musculus GN=Map7d2 PE=1 SV=1	86396
G3UY38	Hnrnpl	G3UY38_MOUSE Heterogeneous nuclear ribonucleoprotein L OS=Mus musculus GN=Hnrnpl PE=1 SV=1	51160
D3Z4B2	Napg	D3Z4B2_MOUSE Gamma-soluble NSF attachment protein (Fragment) OS=Mus musculus GN=Napg PE=1 SV=1	39684
E0CZ27	H3f3a	E0CZ27_MOUSE Histone H3 (Fragment) OS=Mus musculus GN=H3f3a PE=3 SV=1	13371
P43023	Cox6a2	CX6A2_MOUSE Cytochrome c oxidase subunit 6A2, mitochondrial OS=Mus musculus GN=Cox6a2 PE=1 SV=2	10856
A2AWI7	Sh3glb2	A2AWI7_MOUSE Endophilin-B2 OS=Mus musculus GN=Sh3glb2 PE=1 SV=1	45165
G5E8N5	Ldha	G5E8N5_MOUSE L-lactate dehydrogenase OS=Mus musculus GN=Ldha PE=1 SV=1	40075
Q6A065	Cep170	CE170_MOUSE Centrosomal protein of 170 kDa OS=Mus musculus GN=Cep170 PE=1 SV=2	175514
A2A860	Wbp2	A2A860_MOUSE WW domain binding protein 2, isoform CRA_a OS=Mus musculus GN=Wbp2 PE=1 SV=1	23350
Q60613	Adora2a	AA2AR_MOUSE Adenosine receptor A2a OS=Mus musculus GN=Adora2a PE=2 SV=3	45683
Q91VW3	Sh3bgrl3	SH3L3_MOUSE SH3 domain-binding glutamic acid-rich-like protein 3 OS=Mus musculus GN=Sh3bgrl3 PE=1 SV=1	10527
F6YLI0	Caprin1	F6YLI0_MOUSE Caprin-1 (Fragment) OS=Mus musculus GN=Caprin1 PE=1 SV=1	28851
Q3UR55	Atp1b2	Q3UR55_MOUSE Sodium/potassium-transporting ATPase subunit beta OS=Mus musculus GN=Atp1b2 PE=1 SV=1	33722
Q544N9	Slc16a1	Q544N9_MOUSE Monocarboxylate transporter 1 OS=Mus musculus GN=Slc16a1 PE=1 SV=1	53860
Q3TRE6	Dab2	Q3TRE6_MOUSE Disabled homolog 2 OS=Mus musculus GN=Dab2 PE=1 SV=1	58800
Q8R1G6	Pdlim2	PDLI2_MOUSE PDZ and LIM domain protein 2 OS=Mus musculus GN=Pdlim2 PE=1 SV=1	38193
P46460	Nsf	NSF_MOUSE Vesicle-fusing ATPase OS=Mus musculus GN=Nsf PE=1 SV=2	83131
B1AZ46	Baiap2	B1AZ46_MOUSE Brain-specific angiogenesis inhibitor 1-associated protein 2 OS=Mus musculus GN=Baiap2 PE=1 SV=1	57874
Q5SUR3	Skp1a	Q5SUR3_MOUSE MCG3634, isoform CRA_b OS=Mus musculus GN=Skp1a PE=1 SV=1	18831
Q6PB44	Ptpn23	PTN23_MOUSE Tyrosine-protein phosphatase non-receptor type 23 OS=Mus musculus GN=Ptpn23 PE=1 SV=2	185956
Q7TQK0	Ccnt2	Q7TQK0_MOUSE Cyclin T2 OS=Mus musculus GN=Ccnt2 PE=1 SV=1	80657
Q9D173	Tomm7	TOM7_MOUSE Mitochondrial import receptor subunit TOM7 homolog OS=Mus musculus GN=Tomm7 PE=3 SV=1	6173
Q497N1	Rps26	Q497N1_MOUSE 40S ribosomal protein S26 OS=Mus musculus GN=Rps26 PE=1 SV=1	13292
Q8BGH4	Reep1	REEP1_MOUSE Receptor expression-enhancing protein 1 OS=Mus musculus GN=Reep1 PE=1 SV=1	22384
P34152	Ptk2	FAK1_MOUSE Focal adhesion kinase 1 OS=Mus musculus GN=Ptk2 PE=1 SV=3	124371
Q8BH93	Mapk1ip1l	MISSL_MOUSE MAPK-interacting and spindle-stabilizing protein-like OS=Mus musculus GN=Mapk1ip1l PE=2 SV=3	23926
P47867	Scg3	SCG3_MOUSE Secretogranin-3 OS=Mus musculus GN=Scg3 PE=1 SV=1	53294
RRRQ80WV3	Chst2	CHST2_MOUSE Carbohydrate sulfotransferase 2 OS=Mus musculus GN=Chst2 PE=2 SV=3	58362
P23116	Eif3a	EIF3A_MOUSE Eukaryotic translation initiation factor 3 subunit A OS=Mus musculus GN=Eif3a PE=1 SV=5	162237
Q9DCF1	Tmem25	TMM25_MOUSE Transmembrane protein 25 OS=Mus musculus GN=Tmem25 PE=1 SV=1	39374
A0A0R4J0S2	Igfals	A0A0R4J0S2_MOUSE Insulin-like growth factor-binding protein complex acid labile subunit OS=Mus musculus GN=Igfals PE=1 SV=1	67746
D3YW25	Ninj1	D3YW25_MOUSE Ninjurin 1, isoform CRA_a OS=Mus musculus GN=Ninj1 PE=1 SV=1	22757
Q3U381	Znf692	ZN692_MOUSE Zinc finger protein 692 OS=Mus musculus GN=Znf692 PE=2 SV=1	60228
Q542X7	Cct2	Q542X7_MOUSE Chaperonin subunit 2 (Beta), isoform CRA_a OS=Mus musculus GN=Cct2 PE=1 SV=1	57783
Q3UPX0	Crym	Q3UPX0_MOUSE Crystallin, mu OS=Mus musculus GN=Crym PE=1 SV=1	33673
Q9R1T4	42619	SEPT6_MOUSE Septin-6 OS=Mus musculus GN=Sept6 PE=1 SV=4	50044
A0A0R4J1Y4	Pard3	A0A0R4J1Y4_MOUSE Partitioning defective 3 homolog OS=Mus musculus GN=Pard3 PE=1 SV=1	99147
P59017	Bcl2l13	B2L13_MOUSE Bcl-2-like protein 13 OS=Mus musculus GN=Bcl2l13 PE=1 SV=2	46862
A0A0R4J0I1	Serpina3k	A0A0R4J0I1_MOUSE MCG1051009 OS=Mus musculus GN=Serpina3k PE=1 SV=1	46871
A0A0G2JEX4	Slc9b2	A0A0G2JEX4_MOUSE Mitochondrial sodium/hydrogen exchanger 9B2 (Fragment) OS=Mus musculus GN=Slc9b2 PE=4 SV=3	6633
Q9WV34	Mpp2	MPP2_MOUSE MAGUK p55 subfamily member 2 OS=Mus musculus GN=Mpp2 PE=1 SV=1	61802
RRRP53783	Sox1	SOX1_MOUSE Transcription factor SOX-1 OS=Mus musculus GN=Sox1 PE=2 SV=2	39085
A2A7Z4	Btf3l4	A2A7Z4_MOUSE Transcription factor BTF3 OS=Mus musculus GN=Btf3l4 PE=1 SV=1	17260
Q62418	Dbnl	DBNL_MOUSE Drebrin-like protein OS=Mus musculus GN=Dbnl PE=1 SV=2	48955
G3UXH4	Pkn2	G3UXH4_MOUSE Serine/threonine-protein kinase N2 OS=Mus musculus GN=Pkn2 PE=1 SV=1	106464
Q3TI84	Cdc16	Q3TI84_MOUSE CDC16 cell division cycle 16 homolog (S. cerevisiae), isoform CRA_e OS=Mus musculus GN=Cdc16 PE=1 SV=1	72213
B1AQY2	Arhgap23	B1AQY2_MOUSE Rho GTPase-activating protein 23 OS=Mus musculus GN=Arhgap23 PE=1 SV=1	163428
Q9CQF0	Mrpl11	RM11_MOUSE 39S ribosomal protein L11, mitochondrial OS=Mus musculus GN=Mrpl11 PE=1 SV=1	20781
Q6PCN3	Ttbk1	TTBK1_MOUSE Tau-tubulin kinase 1 OS=Mus musculus GN=Ttbk1 PE=1 SV=3	141982
P49813	Tmod1	TMOD1_MOUSE Tropomodulin-1 OS=Mus musculus GN=Tmod1 PE=1 SV=2	40555
A0A0R4J269	Clec5a	A0A0R4J269_MOUSE C-type lectin domain family 5 member A OS=Mus musculus GN=Clec5a PE=4 SV=1	19256
P51910	Apod	APOD_MOUSE Apolipoprotein D OS=Mus musculus GN=Apod PE=1 SV=1	21744
A0A0R4J0Z3	Aqp4	A0A0R4J0Z3_MOUSE Aquaporin 4, isoform CRA_a OS=Mus musculus GN=Aqp4 PE=1 SV=1	34969
E9QK04	Neo1	E9QK04_MOUSE Neogenin OS=Mus musculus GN=Neo1 PE=1 SV=1	163787
P09813	Apoa2	APOA2_MOUSE Apolipoprotein A-II OS=Mus musculus GN=Apoa2 PE=1 SV=2	11359
F6R7E8	Gm2663	F6R7E8_MOUSE Protein Gm2663 OS=Mus musculus GN=Gm2663 PE=3 SV=1	27243
Q3URY5	Zfp941	Q3URY5_MOUSE Protein Zfp941 OS=Mus musculus GN=Zfp941 PE=1 SV=1	78161
RRRQ8BGI5	Pex26	PEX26_MOUSE Peroxisome assembly protein 26 OS=Mus musculus GN=Pex26 PE=1 SV=2	34280
K3W4Q5	Fam186a	K3W4Q5_MOUSE Protein Fam186a OS=Mus musculus GN=Fam186a PE=4 SV=1	331450
Q3TC93	Hs1bp3	H1BP3_MOUSE HCLS1-binding protein 3 OS=Mus musculus GN=Hs1bp3 PE=1 SV=2	43778
Q8BMK4	Ckap4	CKAP4_MOUSE Cytoskeleton-associated protein 4 OS=Mus musculus GN=Ckap4 PE=1 SV=2	63711
